# Supplementary material for: Decentralized federated learning through proxy model sharing
Source: Nat Commun. 2023 May 22;14:2899. doi: 10.1038/s41467-023-38569-4 (PMC10203322; doi:10.1038/s41467-023-38569-4)
Supplement: Supplementary file 4 — Source Data [file 41467_2023_38569_MOESM4_ESM.zip]

Archive with 13 entries (13 files):
- source_data_appfig2.csv
- source_data_appfig4.csv
- source_data_appfig5.csv
- source_data_appfig6.csv
- source_data_fig3center_appfig1center.csv
- source_data_fig3left_appfig1left.csv
- source_data_fig3right_appfig1right.csv
- source_data_fig4.csv
- source_data_fig5center.csv
- source_data_fig5left.csv
- source_data_fig5right_appfig3.csv
- source_data_fig6.csv
- source_data_fig8_table2.csv
