# Supplementary material for: Decentralized federated learning through proxy model sharing
Source: Nat Commun. 2023 May 22;14:2899. doi: 10.1038/s41467-023-38569-4 (PMC10203322; doi:10.1038/s41467-023-38569-4)
Supplement: Supplementary file 4 — Source Data [file 41467_2023_38569_MOESM4_ESM.zip › source_data_appfig2.csv]

Algorithm	Seed	Client	Round	Accuracy
Regular	0	0	0	0.0892
Regular	0	0	1	0.0892
Regular	0	0	2	0.0892
Regular	0	0	3	0.0892
Regular	0	0	4	0.0892
Regular	0	0	5	0.0892
Regular	0	0	6	0.0892
Regular	0	0	7	0.0892
Regular	0	0	8	0.0892
Regular	0	0	9	0.0892
Regular	0	0	10	0.0892
Regular	0	0	11	0.0892
Regular	0	0	12	0.0892
Regular	0	0	13	0.0892
Regular	0	0	14	0.0892
Regular	0	0	15	0.0892
Regular	0	0	16	0.0892
Regular	0	0	17	0.0892
Regular	0	0	18	0.0892
Regular	0	0	19	0.0892
Regular	0	0	20	0.0892
Regular	0	0	21	0.0892
Regular	0	0	22	0.0892
Regular	0	0	23	0.0892
Regular	0	0	24	0.0892
Regular	0	0	25	0.0892
Regular	0	0	26	0.0892
Regular	0	0	27	0.0892
Regular	0	0	28	0.0892
Regular	0	0	29	0.0892
Regular	0	0	30	0.0892
Regular	0	0	31	0.0892
Regular	0	0	32	0.0892
Regular	0	0	33	0.0892
Regular	0	0	34	0.0892
Regular	0	0	35	0.0892
Regular	0	0	36	0.0892
Regular	0	0	37	0.0892
Regular	0	0	38	0.0892
Regular	0	0	39	0.0892
Regular	0	0	40	0.0892
Regular	0	0	41	0.0892
Regular	0	0	42	0.0892
Regular	0	0	43	0.0892
Regular	0	0	44	0.0892
Regular	0	0	45	0.0892
Regular	0	0	46	0.0892
Regular	0	0	47	0.0892
Regular	0	0	48	0.0892
Regular	0	0	49	0.0892
Regular	0	0	50	0.0892
Regular	0	0	51	0.0892
Regular	0	0	52	0.0892
Regular	0	0	53	0.0892
Regular	0	0	54	0.0892
Regular	0	0	55	0.0892
Regular	0	0	56	0.0892
Regular	0	0	57	0.0892
Regular	0	0	58	0.0892
Regular	0	0	59	0.0892
Regular	0	0	60	0.0892
Regular	0	0	61	0.0892
Regular	0	0	62	0.0892
Regular	0	0	63	0.0892
Regular	0	0	64	0.0892
Regular	0	0	65	0.0892
Regular	0	0	66	0.0892
Regular	0	0	67	0.0892
Regular	0	0	68	0.0892
Regular	0	0	69	0.0892
Regular	0	0	70	0.0892
Regular	0	0	71	0.0892
Regular	0	0	72	0.0892
Regular	0	0	73	0.0892
Regular	0	0	74	0.0893
Regular	0	0	75	0.0898
Regular	0	0	76	0.0903
Regular	0	0	77	0.0921
Regular	0	0	78	0.0954
Regular	0	0	79	0.1008
Regular	0	0	80	0.1077
Regular	0	0	81	0.1154
Regular	0	0	82	0.1215
Regular	0	0	83	0.1268
Regular	0	0	84	0.133
Regular	0	0	85	0.1418
Regular	0	0	86	0.1509
Regular	0	0	87	0.1597
Regular	0	0	88	0.1694
Regular	0	0	89	0.1789
Regular	0	0	90	0.1852
Regular	0	0	91	0.1902
Regular	0	0	92	0.1957
Regular	0	0	93	0.2018
Regular	0	0	94	0.2064
Regular	0	0	95	0.2117
Regular	0	0	96	0.2182
Regular	0	0	97	0.2238
Regular	0	0	98	0.2307
Regular	0	0	99	0.2362
Regular	0	0	100	0.2399
Regular	0	0	101	0.2449
Regular	0	0	102	0.2493
Regular	0	0	103	0.2536
Regular	0	0	104	0.2562
Regular	0	0	105	0.2589
Regular	0	0	106	0.2625
Regular	0	0	107	0.2666
Regular	0	0	108	0.269
Regular	0	0	109	0.2705
Regular	0	0	110	0.2716
Regular	0	0	111	0.2733
Regular	0	0	112	0.2763
Regular	0	0	113	0.2788
Regular	0	0	114	0.2819
Regular	0	0	115	0.2848
Regular	0	0	116	0.2882
Regular	0	0	117	0.293
Regular	0	0	118	0.2959
Regular	0	0	119	0.298
Regular	0	0	120	0.2986
Regular	0	0	121	0.3005
Regular	0	0	122	0.3029
Regular	0	0	123	0.3058
Regular	0	0	124	0.3086
Regular	0	0	125	0.3128
Regular	0	0	126	0.3158
Regular	0	0	127	0.3167
Regular	0	0	128	0.3175
Regular	0	0	129	0.3201
Regular	0	0	130	0.3233
Regular	0	0	131	0.3263
Regular	0	0	132	0.3311
Regular	0	0	133	0.3361
Regular	0	0	134	0.3391
Regular	0	0	135	0.3413
Regular	0	0	136	0.3427
Regular	0	0	137	0.3433
Regular	0	0	138	0.3437
Regular	0	0	139	0.3482
Regular	0	0	140	0.3493
Regular	0	0	141	0.3507
Regular	0	0	142	0.3536
Regular	0	0	143	0.3571
Regular	0	0	144	0.3603
Regular	0	0	145	0.3621
Regular	0	0	146	0.3626
Regular	0	0	147	0.3637
Regular	0	0	148	0.3638
Regular	0	0	149	0.3639
Regular	0	0	150	0.3662
Regular	0	0	151	0.3687
Regular	0	0	152	0.3725
Regular	0	0	153	0.3775
Regular	0	0	154	0.3803
Regular	0	0	155	0.3828
Regular	0	0	156	0.3857
Regular	0	0	157	0.3883
Regular	0	0	158	0.3913
Regular	0	0	159	0.3935
Regular	0	0	160	0.3953
Regular	0	0	161	0.3977
Regular	0	0	162	0.3989
Regular	0	0	163	0.3989
Regular	0	0	164	0.4001
Regular	0	0	165	0.4004
Regular	0	0	166	0.401
Regular	0	0	167	0.4022
Regular	0	0	168	0.4012
Regular	0	0	169	0.4044
Regular	0	0	170	0.4078
Regular	0	0	171	0.4104
Regular	0	0	172	0.4131
Regular	0	0	173	0.415
Regular	0	0	174	0.4174
Regular	0	0	175	0.4189
Regular	0	0	176	0.42
Regular	0	0	177	0.4218
Regular	0	0	178	0.4245
Regular	0	0	179	0.4256
Regular	0	0	180	0.4258
Regular	0	0	181	0.4277
Regular	0	0	182	0.4289
Regular	0	0	183	0.4301
Regular	0	0	184	0.4289
Regular	0	0	185	0.4273
Regular	0	0	186	0.4274
Regular	0	0	187	0.4266
Regular	0	0	188	0.4255
Regular	0	0	189	0.4259
Regular	0	0	190	0.4284
Regular	0	0	191	0.4283
Regular	0	0	192	0.4285
Regular	0	0	193	0.4286
Regular	0	0	194	0.4321
Regular	0	0	195	0.4328
Regular	0	0	196	0.4332
Regular	0	0	197	0.4321
Regular	0	0	198	0.4326
Regular	0	0	199	0.4325
Regular	0	0	200	0.4322
Regular	0	0	201	0.4324
Regular	0	0	202	0.4325
Regular	0	0	203	0.4322
Regular	0	0	204	0.431
Regular	0	0	205	0.4319
Regular	0	0	206	0.4311
Regular	0	0	207	0.4306
Regular	0	0	208	0.4347
Regular	0	0	209	0.4388
Regular	0	0	210	0.4428
Regular	0	0	211	0.4462
Regular	0	0	212	0.4482
Regular	0	0	213	0.4469
Regular	0	0	214	0.4443
Regular	0	0	215	0.4413
Regular	0	0	216	0.4395
Regular	0	0	217	0.4405
Regular	0	0	218	0.4445
Regular	0	0	219	0.4482
Regular	0	0	220	0.4509
Regular	0	0	221	0.4519
Regular	0	0	222	0.4523
Regular	0	0	223	0.4511
Regular	0	0	224	0.4517
Regular	0	0	225	0.4528
Regular	0	0	226	0.452
Regular	0	0	227	0.4532
Regular	0	0	228	0.4564
Regular	0	0	229	0.4612
Regular	0	0	230	0.4654
Regular	0	0	231	0.4678
Regular	0	0	232	0.4683
Regular	0	0	233	0.4674
Regular	0	0	234	0.466
Regular	0	0	235	0.4659
Regular	0	0	236	0.4679
Regular	0	0	237	0.4695
Regular	0	0	238	0.4683
Regular	0	0	239	0.4671
Regular	0	0	240	0.4671
Regular	0	0	241	0.4671
Regular	0	0	242	0.4678
Regular	0	0	243	0.4692
Regular	0	0	244	0.4724
Regular	0	0	245	0.4751
Regular	0	0	246	0.4772
Regular	0	0	247	0.4796
Regular	0	0	248	0.4825
Regular	0	0	249	0.48
Regular	0	0	250	0.4798
Regular	0	0	251	0.4824
Regular	0	0	252	0.485
Regular	0	0	253	0.4884
Regular	0	0	254	0.4915
Regular	0	0	255	0.4921
Regular	0	0	256	0.4916
Regular	0	0	257	0.4889
Regular	0	0	258	0.4875
Regular	0	0	259	0.4878
Regular	0	0	260	0.4905
Regular	0	0	261	0.4927
Regular	0	0	262	0.4939
Regular	0	0	263	0.4958
Regular	0	0	264	0.4993
Regular	0	0	265	0.5018
Regular	0	0	266	0.5018
Regular	0	0	267	0.5019
Regular	0	0	268	0.502
Regular	0	0	269	0.5026
Regular	0	0	270	0.5048
Regular	0	0	271	0.5084
Regular	0	0	272	0.5129
Regular	0	0	273	0.515
Regular	0	0	274	0.5163
Regular	0	0	275	0.5166
Regular	0	0	276	0.5183
Regular	0	0	277	0.524
Regular	0	0	278	0.5269
Regular	0	0	279	0.5301
Regular	0	0	280	0.5316
Regular	0	0	281	0.5336
Regular	0	0	282	0.5332
Regular	0	0	283	0.5318
Regular	0	0	284	0.531
Regular	0	0	285	0.5306
Regular	0	0	286	0.5312
Regular	0	0	287	0.5309
Regular	0	0	288	0.5326
Regular	0	0	289	0.534
Regular	0	0	290	0.5325
Regular	0	0	291	0.5321
Regular	0	0	292	0.5336
Regular	0	0	293	0.5356
Regular	0	0	294	0.5332
Regular	0	0	295	0.5336
Regular	0	0	296	0.532
Regular	0	0	297	0.5314
Regular	0	0	298	0.5312
Regular	0	0	299	0.5333
Regular	0	1	0	0.0982
Regular	0	1	1	0.0982
Regular	0	1	2	0.0982
Regular	0	1	3	0.0982
Regular	0	1	4	0.0982
Regular	0	1	5	0.0982
Regular	0	1	6	0.0982
Regular	0	1	7	0.0982
Regular	0	1	8	0.0982
Regular	0	1	9	0.0982
Regular	0	1	10	0.0982
Regular	0	1	11	0.0982
Regular	0	1	12	0.0982
Regular	0	1	13	0.0982
Regular	0	1	14	0.0982
Regular	0	1	15	0.0982
Regular	0	1	16	0.0982
Regular	0	1	17	0.0982
Regular	0	1	18	0.0982
Regular	0	1	19	0.0982
Regular	0	1	20	0.0982
Regular	0	1	21	0.0982
Regular	0	1	22	0.0982
Regular	0	1	23	0.0982
Regular	0	1	24	0.0982
Regular	0	1	25	0.0982
Regular	0	1	26	0.0982
Regular	0	1	27	0.0982
Regular	0	1	28	0.0982
Regular	0	1	29	0.0982
Regular	0	1	30	0.0982
Regular	0	1	31	0.0982
Regular	0	1	32	0.0982
Regular	0	1	33	0.0982
Regular	0	1	34	0.0982
Regular	0	1	35	0.0982
Regular	0	1	36	0.0982
Regular	0	1	37	0.0982
Regular	0	1	38	0.0982
Regular	0	1	39	0.0982
Regular	0	1	40	0.0982
Regular	0	1	41	0.0982
Regular	0	1	42	0.0983
Regular	0	1	43	0.0983
Regular	0	1	44	0.0985
Regular	0	1	45	0.0998
Regular	0	1	46	0.1032
Regular	0	1	47	0.1089
Regular	0	1	48	0.1167
Regular	0	1	49	0.1271
Regular	0	1	50	0.1364
Regular	0	1	51	0.1466
Regular	0	1	52	0.1558
Regular	0	1	53	0.1664
Regular	0	1	54	0.1756
Regular	0	1	55	0.1877
Regular	0	1	56	0.1945
Regular	0	1	57	0.2029
Regular	0	1	58	0.2099
Regular	0	1	59	0.2202
Regular	0	1	60	0.2258
Regular	0	1	61	0.2319
Regular	0	1	62	0.2383
Regular	0	1	63	0.245
Regular	0	1	64	0.252
Regular	0	1	65	0.2592
Regular	0	1	66	0.2642
Regular	0	1	67	0.2669
Regular	0	1	68	0.2704
Regular	0	1	69	0.2732
Regular	0	1	70	0.2753
Regular	0	1	71	0.2769
Regular	0	1	72	0.2784
Regular	0	1	73	0.2804
Regular	0	1	74	0.2826
Regular	0	1	75	0.2837
Regular	0	1	76	0.2851
Regular	0	1	77	0.2876
Regular	0	1	78	0.291
Regular	0	1	79	0.2939
Regular	0	1	80	0.2978
Regular	0	1	81	0.3004
Regular	0	1	82	0.3053
Regular	0	1	83	0.311
Regular	0	1	84	0.315
Regular	0	1	85	0.3192
Regular	0	1	86	0.323
Regular	0	1	87	0.3283
Regular	0	1	88	0.333
Regular	0	1	89	0.3341
Regular	0	1	90	0.3349
Regular	0	1	91	0.3385
Regular	0	1	92	0.34
Regular	0	1	93	0.3401
Regular	0	1	94	0.3409
Regular	0	1	95	0.3425
Regular	0	1	96	0.3445
Regular	0	1	97	0.3479
Regular	0	1	98	0.3469
Regular	0	1	99	0.3439
Regular	0	1	100	0.3428
Regular	0	1	101	0.3419
Regular	0	1	102	0.3416
Regular	0	1	103	0.3412
Regular	0	1	104	0.3405
Regular	0	1	105	0.3431
Regular	0	1	106	0.3445
Regular	0	1	107	0.3449
Regular	0	1	108	0.3444
Regular	0	1	109	0.3464
Regular	0	1	110	0.3491
Regular	0	1	111	0.3524
Regular	0	1	112	0.3589
Regular	0	1	113	0.3624
Regular	0	1	114	0.3652
Regular	0	1	115	0.3665
Regular	0	1	116	0.3665
Regular	0	1	117	0.3686
Regular	0	1	118	0.3692
Regular	0	1	119	0.3696
Regular	0	1	120	0.3682
Regular	0	1	121	0.3673
Regular	0	1	122	0.3674
Regular	0	1	123	0.3684
Regular	0	1	124	0.3684
Regular	0	1	125	0.3697
Regular	0	1	126	0.3715
Regular	0	1	127	0.3767
Regular	0	1	128	0.3812
Regular	0	1	129	0.3859
Regular	0	1	130	0.3892
Regular	0	1	131	0.392
Regular	0	1	132	0.3968
Regular	0	1	133	0.4054
Regular	0	1	134	0.4128
Regular	0	1	135	0.4196
Regular	0	1	136	0.422
Regular	0	1	137	0.4255
Regular	0	1	138	0.4311
Regular	0	1	139	0.4335
Regular	0	1	140	0.4396
Regular	0	1	141	0.446
Regular	0	1	142	0.4508
Regular	0	1	143	0.4556
Regular	0	1	144	0.4583
Regular	0	1	145	0.4613
Regular	0	1	146	0.4671
Regular	0	1	147	0.4733
Regular	0	1	148	0.4767
Regular	0	1	149	0.4811
Regular	0	1	150	0.4863
Regular	0	1	151	0.4928
Regular	0	1	152	0.4936
Regular	0	1	153	0.4921
Regular	0	1	154	0.491
Regular	0	1	155	0.4906
Regular	0	1	156	0.4922
Regular	0	1	157	0.4905
Regular	0	1	158	0.4906
Regular	0	1	159	0.4932
Regular	0	1	160	0.496
Regular	0	1	161	0.4972
Regular	0	1	162	0.4972
Regular	0	1	163	0.4991
Regular	0	1	164	0.5005
Regular	0	1	165	0.5014
Regular	0	1	166	0.5015
Regular	0	1	167	0.5017
Regular	0	1	168	0.5009
Regular	0	1	169	0.5031
Regular	0	1	170	0.5067
Regular	0	1	171	0.5092
Regular	0	1	172	0.5125
Regular	0	1	173	0.5152
Regular	0	1	174	0.5196
Regular	0	1	175	0.5244
Regular	0	1	176	0.5279
Regular	0	1	177	0.5313
Regular	0	1	178	0.5337
Regular	0	1	179	0.5344
Regular	0	1	180	0.5336
Regular	0	1	181	0.5329
Regular	0	1	182	0.5316
Regular	0	1	183	0.5336
Regular	0	1	184	0.5339
Regular	0	1	185	0.5367
Regular	0	1	186	0.5369
Regular	0	1	187	0.5355
Regular	0	1	188	0.5363
Regular	0	1	189	0.5381
Regular	0	1	190	0.5411
Regular	0	1	191	0.5396
Regular	0	1	192	0.539
Regular	0	1	193	0.5374
Regular	0	1	194	0.5376
Regular	0	1	195	0.5404
Regular	0	1	196	0.543
Regular	0	1	197	0.5483
Regular	0	1	198	0.5532
Regular	0	1	199	0.5549
Regular	0	1	200	0.5588
Regular	0	1	201	0.5629
Regular	0	1	202	0.5669
Regular	0	1	203	0.5691
Regular	0	1	204	0.5728
Regular	0	1	205	0.5752
Regular	0	1	206	0.5772
Regular	0	1	207	0.5776
Regular	0	1	208	0.5785
Regular	0	1	209	0.5794
Regular	0	1	210	0.5807
Regular	0	1	211	0.5812
Regular	0	1	212	0.5818
Regular	0	1	213	0.5823
Regular	0	1	214	0.582
Regular	0	1	215	0.5816
Regular	0	1	216	0.5809
Regular	0	1	217	0.5804
Regular	0	1	218	0.5822
Regular	0	1	219	0.5814
Regular	0	1	220	0.5816
Regular	0	1	221	0.5833
Regular	0	1	222	0.5848
Regular	0	1	223	0.5833
Regular	0	1	224	0.5834
Regular	0	1	225	0.5861
Regular	0	1	226	0.5892
Regular	0	1	227	0.5917
Regular	0	1	228	0.5936
Regular	0	1	229	0.5947
Regular	0	1	230	0.5941
Regular	0	1	231	0.5947
Regular	0	1	232	0.5949
Regular	0	1	233	0.5955
Regular	0	1	234	0.5964
Regular	0	1	235	0.5993
Regular	0	1	236	0.601
Regular	0	1	237	0.6045
Regular	0	1	238	0.6089
Regular	0	1	239	0.6135
Regular	0	1	240	0.6148
Regular	0	1	241	0.6158
Regular	0	1	242	0.6196
Regular	0	1	243	0.6231
Regular	0	1	244	0.6251
Regular	0	1	245	0.6271
Regular	0	1	246	0.6296
Regular	0	1	247	0.6297
Regular	0	1	248	0.63
Regular	0	1	249	0.63
Regular	0	1	250	0.6295
Regular	0	1	251	0.6303
Regular	0	1	252	0.6307
Regular	0	1	253	0.6303
Regular	0	1	254	0.6283
Regular	0	1	255	0.6268
Regular	0	1	256	0.6237
Regular	0	1	257	0.6216
Regular	0	1	258	0.6203
Regular	0	1	259	0.6203
Regular	0	1	260	0.6213
Regular	0	1	261	0.6226
Regular	0	1	262	0.6256
Regular	0	1	263	0.6272
Regular	0	1	264	0.6303
Regular	0	1	265	0.6307
Regular	0	1	266	0.6314
Regular	0	1	267	0.6343
Regular	0	1	268	0.637
Regular	0	1	269	0.6388
Regular	0	1	270	0.6391
Regular	0	1	271	0.6406
Regular	0	1	272	0.6408
Regular	0	1	273	0.6417
Regular	0	1	274	0.6425
Regular	0	1	275	0.6426
Regular	0	1	276	0.6443
Regular	0	1	277	0.6434
Regular	0	1	278	0.6456
Regular	0	1	279	0.649
Regular	0	1	280	0.6505
Regular	0	1	281	0.6506
Regular	0	1	282	0.6512
Regular	0	1	283	0.6517
Regular	0	1	284	0.6525
Regular	0	1	285	0.6551
Regular	0	1	286	0.6582
Regular	0	1	287	0.6601
Regular	0	1	288	0.6599
Regular	0	1	289	0.6608
Regular	0	1	290	0.6624
Regular	0	1	291	0.6625
Regular	0	1	292	0.6616
Regular	0	1	293	0.6618
Regular	0	1	294	0.6601
Regular	0	1	295	0.6595
Regular	0	1	296	0.6577
Regular	0	1	297	0.6583
Regular	0	1	298	0.6584
Regular	0	1	299	0.659
Regular	0	2	0	0.0892
Regular	0	2	1	0.0892
Regular	0	2	2	0.0892
Regular	0	2	3	0.0892
Regular	0	2	4	0.0892
Regular	0	2	5	0.0892
Regular	0	2	6	0.0892
Regular	0	2	7	0.0892
Regular	0	2	8	0.0892
Regular	0	2	9	0.0892
Regular	0	2	10	0.0892
Regular	0	2	11	0.0892
Regular	0	2	12	0.0892
Regular	0	2	13	0.0892
Regular	0	2	14	0.0892
Regular	0	2	15	0.0892
Regular	0	2	16	0.0892
Regular	0	2	17	0.0892
Regular	0	2	18	0.0892
Regular	0	2	19	0.0892
Regular	0	2	20	0.0892
Regular	0	2	21	0.0892
Regular	0	2	22	0.0892
Regular	0	2	23	0.0892
Regular	0	2	24	0.0892
Regular	0	2	25	0.0892
Regular	0	2	26	0.0892
Regular	0	2	27	0.0892
Regular	0	2	28	0.0892
Regular	0	2	29	0.0892
Regular	0	2	30	0.0892
Regular	0	2	31	0.0892
Regular	0	2	32	0.0892
Regular	0	2	33	0.0892
Regular	0	2	34	0.0892
Regular	0	2	35	0.0892
Regular	0	2	36	0.0892
Regular	0	2	37	0.0892
Regular	0	2	38	0.0892
Regular	0	2	39	0.0892
Regular	0	2	40	0.0892
Regular	0	2	41	0.0892
Regular	0	2	42	0.0892
Regular	0	2	43	0.0892
Regular	0	2	44	0.0892
Regular	0	2	45	0.0892
Regular	0	2	46	0.0892
Regular	0	2	47	0.0892
Regular	0	2	48	0.0892
Regular	0	2	49	0.0892
Regular	0	2	50	0.0892
Regular	0	2	51	0.0892
Regular	0	2	52	0.0892
Regular	0	2	53	0.0892
Regular	0	2	54	0.0892
Regular	0	2	55	0.0892
Regular	0	2	56	0.0892
Regular	0	2	57	0.0892
Regular	0	2	58	0.0892
Regular	0	2	59	0.0892
Regular	0	2	60	0.0892
Regular	0	2	61	0.0892
Regular	0	2	62	0.0892
Regular	0	2	63	0.0892
Regular	0	2	64	0.0892
Regular	0	2	65	0.0892
Regular	0	2	66	0.0892
Regular	0	2	67	0.0892
Regular	0	2	68	0.0892
Regular	0	2	69	0.0892
Regular	0	2	70	0.0895
Regular	0	2	71	0.0902
Regular	0	2	72	0.0921
Regular	0	2	73	0.0945
Regular	0	2	74	0.0995
Regular	0	2	75	0.105
Regular	0	2	76	0.1124
Regular	0	2	77	0.1179
Regular	0	2	78	0.1248
Regular	0	2	79	0.1305
Regular	0	2	80	0.1366
Regular	0	2	81	0.14
Regular	0	2	82	0.1439
Regular	0	2	83	0.1471
Regular	0	2	84	0.1494
Regular	0	2	85	0.1529
Regular	0	2	86	0.156
Regular	0	2	87	0.1574
Regular	0	2	88	0.1595
Regular	0	2	89	0.1608
Regular	0	2	90	0.1624
Regular	0	2	91	0.1635
Regular	0	2	92	0.1644
Regular	0	2	93	0.1655
Regular	0	2	94	0.1673
Regular	0	2	95	0.168
Regular	0	2	96	0.1683
Regular	0	2	97	0.1693
Regular	0	2	98	0.1701
Regular	0	2	99	0.1716
Regular	0	2	100	0.173
Regular	0	2	101	0.1744
Regular	0	2	102	0.1758
Regular	0	2	103	0.1776
Regular	0	2	104	0.1809
Regular	0	2	105	0.1847
Regular	0	2	106	0.1878
Regular	0	2	107	0.192
Regular	0	2	108	0.1951
Regular	0	2	109	0.1965
Regular	0	2	110	0.1995
Regular	0	2	111	0.2038
Regular	0	2	112	0.2071
Regular	0	2	113	0.2097
Regular	0	2	114	0.2114
Regular	0	2	115	0.2148
Regular	0	2	116	0.2187
Regular	0	2	117	0.2243
Regular	0	2	118	0.2263
Regular	0	2	119	0.2287
Regular	0	2	120	0.2312
Regular	0	2	121	0.2351
Regular	0	2	122	0.2396
Regular	0	2	123	0.2427
Regular	0	2	124	0.2467
Regular	0	2	125	0.2495
Regular	0	2	126	0.254
Regular	0	2	127	0.2575
Regular	0	2	128	0.2632
Regular	0	2	129	0.2692
Regular	0	2	130	0.2726
Regular	0	2	131	0.2758
Regular	0	2	132	0.2794
Regular	0	2	133	0.284
Regular	0	2	134	0.2876
Regular	0	2	135	0.2907
Regular	0	2	136	0.2917
Regular	0	2	137	0.2937
Regular	0	2	138	0.2961
Regular	0	2	139	0.2978
Regular	0	2	140	0.2977
Regular	0	2	141	0.2973
Regular	0	2	142	0.2966
Regular	0	2	143	0.2992
Regular	0	2	144	0.3019
Regular	0	2	145	0.3064
Regular	0	2	146	0.3109
Regular	0	2	147	0.3171
Regular	0	2	148	0.3211
Regular	0	2	149	0.3247
Regular	0	2	150	0.3275
Regular	0	2	151	0.3284
Regular	0	2	152	0.3283
Regular	0	2	153	0.3295
Regular	0	2	154	0.3305
Regular	0	2	155	0.3312
Regular	0	2	156	0.3317
Regular	0	2	157	0.3331
Regular	0	2	158	0.3343
Regular	0	2	159	0.3351
Regular	0	2	160	0.3357
Regular	0	2	161	0.3359
Regular	0	2	162	0.3364
Regular	0	2	163	0.339
Regular	0	2	164	0.3413
Regular	0	2	165	0.3451
Regular	0	2	166	0.351
Regular	0	2	167	0.3553
Regular	0	2	168	0.3603
Regular	0	2	169	0.3646
Regular	0	2	170	0.3656
Regular	0	2	171	0.3657
Regular	0	2	172	0.3665
Regular	0	2	173	0.3662
Regular	0	2	174	0.3672
Regular	0	2	175	0.3685
Regular	0	2	176	0.3686
Regular	0	2	177	0.3697
Regular	0	2	178	0.3727
Regular	0	2	179	0.3783
Regular	0	2	180	0.3805
Regular	0	2	181	0.382
Regular	0	2	182	0.3833
Regular	0	2	183	0.3831
Regular	0	2	184	0.3823
Regular	0	2	185	0.3839
Regular	0	2	186	0.3851
Regular	0	2	187	0.3857
Regular	0	2	188	0.387
Regular	0	2	189	0.3909
Regular	0	2	190	0.395
Regular	0	2	191	0.396
Regular	0	2	192	0.398
Regular	0	2	193	0.4012
Regular	0	2	194	0.4027
Regular	0	2	195	0.4039
Regular	0	2	196	0.404
Regular	0	2	197	0.4034
Regular	0	2	198	0.4035
Regular	0	2	199	0.405
Regular	0	2	200	0.4071
Regular	0	2	201	0.4096
Regular	0	2	202	0.4118
Regular	0	2	203	0.4141
Regular	0	2	204	0.4144
Regular	0	2	205	0.4129
Regular	0	2	206	0.4117
Regular	0	2	207	0.4139
Regular	0	2	208	0.4159
Regular	0	2	209	0.4197
Regular	0	2	210	0.4217
Regular	0	2	211	0.4247
Regular	0	2	212	0.4277
Regular	0	2	213	0.43
Regular	0	2	214	0.4306
Regular	0	2	215	0.4308
Regular	0	2	216	0.4334
Regular	0	2	217	0.434
Regular	0	2	218	0.4348
Regular	0	2	219	0.4366
Regular	0	2	220	0.4368
Regular	0	2	221	0.438
Regular	0	2	222	0.441
Regular	0	2	223	0.4433
Regular	0	2	224	0.4435
Regular	0	2	225	0.4472
Regular	0	2	226	0.4479
Regular	0	2	227	0.4487
Regular	0	2	228	0.4489
Regular	0	2	229	0.4498
Regular	0	2	230	0.4514
Regular	0	2	231	0.4536
Regular	0	2	232	0.4566
Regular	0	2	233	0.4579
Regular	0	2	234	0.4606
Regular	0	2	235	0.4631
Regular	0	2	236	0.4654
Regular	0	2	237	0.47
Regular	0	2	238	0.4745
Regular	0	2	239	0.4776
Regular	0	2	240	0.4791
Regular	0	2	241	0.4781
Regular	0	2	242	0.4781
Regular	0	2	243	0.4792
Regular	0	2	244	0.478
Regular	0	2	245	0.475
Regular	0	2	246	0.4733
Regular	0	2	247	0.4742
Regular	0	2	248	0.4782
Regular	0	2	249	0.482
Regular	0	2	250	0.4848
Regular	0	2	251	0.4882
Regular	0	2	252	0.4925
Regular	0	2	253	0.4972
Regular	0	2	254	0.4998
Regular	0	2	255	0.5019
Regular	0	2	256	0.5017
Regular	0	2	257	0.4987
Regular	0	2	258	0.4949
Regular	0	2	259	0.495
Regular	0	2	260	0.4963
Regular	0	2	261	0.4981
Regular	0	2	262	0.4996
Regular	0	2	263	0.5022
Regular	0	2	264	0.5053
Regular	0	2	265	0.5062
Regular	0	2	266	0.5074
Regular	0	2	267	0.5089
Regular	0	2	268	0.5103
Regular	0	2	269	0.5103
Regular	0	2	270	0.5106
Regular	0	2	271	0.5096
Regular	0	2	272	0.5114
Regular	0	2	273	0.5122
Regular	0	2	274	0.5163
Regular	0	2	275	0.5217
Regular	0	2	276	0.5245
Regular	0	2	277	0.5255
Regular	0	2	278	0.5266
Regular	0	2	279	0.5286
Regular	0	2	280	0.5301
Regular	0	2	281	0.5326
Regular	0	2	282	0.5347
Regular	0	2	283	0.5358
Regular	0	2	284	0.5357
Regular	0	2	285	0.5363
Regular	0	2	286	0.5353
Regular	0	2	287	0.5332
Regular	0	2	288	0.533
Regular	0	2	289	0.5353
Regular	0	2	290	0.5409
Regular	0	2	291	0.544
Regular	0	2	292	0.5457
Regular	0	2	293	0.5468
Regular	0	2	294	0.5474
Regular	0	2	295	0.5484
Regular	0	2	296	0.5493
Regular	0	2	297	0.549
Regular	0	2	298	0.5476
Regular	0	2	299	0.5474
Regular	0	3	0	0.1135
Regular	0	3	1	0.1135
Regular	0	3	2	0.1135
Regular	0	3	3	0.1135
Regular	0	3	4	0.1135
Regular	0	3	5	0.1135
Regular	0	3	6	0.1135
Regular	0	3	7	0.1135
Regular	0	3	8	0.1135
Regular	0	3	9	0.1135
Regular	0	3	10	0.1135
Regular	0	3	11	0.1135
Regular	0	3	12	0.1135
Regular	0	3	13	0.1135
Regular	0	3	14	0.1135
Regular	0	3	15	0.1135
Regular	0	3	16	0.1135
Regular	0	3	17	0.1135
Regular	0	3	18	0.1135
Regular	0	3	19	0.1135
Regular	0	3	20	0.1135
Regular	0	3	21	0.1135
Regular	0	3	22	0.1135
Regular	0	3	23	0.1135
Regular	0	3	24	0.1135
Regular	0	3	25	0.1135
Regular	0	3	26	0.1135
Regular	0	3	27	0.1135
Regular	0	3	28	0.1135
Regular	0	3	29	0.1135
Regular	0	3	30	0.1135
Regular	0	3	31	0.1135
Regular	0	3	32	0.1135
Regular	0	3	33	0.1135
Regular	0	3	34	0.1151
Regular	0	3	35	0.125
Regular	0	3	36	0.1407
Regular	0	3	37	0.1623
Regular	0	3	38	0.1882
Regular	0	3	39	0.2124
Regular	0	3	40	0.2306
Regular	0	3	41	0.2425
Regular	0	3	42	0.2538
Regular	0	3	43	0.2624
Regular	0	3	44	0.2704
Regular	0	3	45	0.2751
Regular	0	3	46	0.2789
Regular	0	3	47	0.2817
Regular	0	3	48	0.2841
Regular	0	3	49	0.2857
Regular	0	3	50	0.2873
Regular	0	3	51	0.288
Regular	0	3	52	0.2886
Regular	0	3	53	0.2889
Regular	0	3	54	0.2894
Regular	0	3	55	0.2904
Regular	0	3	56	0.2913
Regular	0	3	57	0.2917
Regular	0	3	58	0.2928
Regular	0	3	59	0.2937
Regular	0	3	60	0.2943
Regular	0	3	61	0.297
Regular	0	3	62	0.3002
Regular	0	3	63	0.3047
Regular	0	3	64	0.3092
Regular	0	3	65	0.314
Regular	0	3	66	0.3176
Regular	0	3	67	0.3241
Regular	0	3	68	0.3314
Regular	0	3	69	0.3377
Regular	0	3	70	0.3453
Regular	0	3	71	0.3535
Regular	0	3	72	0.3623
Regular	0	3	73	0.3677
Regular	0	3	74	0.377
Regular	0	3	75	0.3848
Regular	0	3	76	0.394
Regular	0	3	77	0.3995
Regular	0	3	78	0.405
Regular	0	3	79	0.4083
Regular	0	3	80	0.4097
Regular	0	3	81	0.4099
Regular	0	3	82	0.4097
Regular	0	3	83	0.4102
Regular	0	3	84	0.4122
Regular	0	3	85	0.4173
Regular	0	3	86	0.4212
Regular	0	3	87	0.4261
Regular	0	3	88	0.4287
Regular	0	3	89	0.4304
Regular	0	3	90	0.4321
Regular	0	3	91	0.4347
Regular	0	3	92	0.4363
Regular	0	3	93	0.435
Regular	0	3	94	0.4351
Regular	0	3	95	0.4354
Regular	0	3	96	0.4364
Regular	0	3	97	0.4389
Regular	0	3	98	0.4389
Regular	0	3	99	0.4384
Regular	0	3	100	0.4399
Regular	0	3	101	0.4404
Regular	0	3	102	0.4411
Regular	0	3	103	0.4418
Regular	0	3	104	0.4452
Regular	0	3	105	0.4466
Regular	0	3	106	0.4477
Regular	0	3	107	0.4504
Regular	0	3	108	0.4526
Regular	0	3	109	0.4546
Regular	0	3	110	0.4554
Regular	0	3	111	0.4551
Regular	0	3	112	0.4568
Regular	0	3	113	0.4564
Regular	0	3	114	0.4556
Regular	0	3	115	0.4559
Regular	0	3	116	0.4571
Regular	0	3	117	0.4572
Regular	0	3	118	0.4612
Regular	0	3	119	0.4638
Regular	0	3	120	0.4673
Regular	0	3	121	0.4693
Regular	0	3	122	0.4697
Regular	0	3	123	0.4694
Regular	0	3	124	0.469
Regular	0	3	125	0.4689
Regular	0	3	126	0.4688
Regular	0	3	127	0.4686
Regular	0	3	128	0.4703
Regular	0	3	129	0.472
Regular	0	3	130	0.474
Regular	0	3	131	0.4762
Regular	0	3	132	0.4781
Regular	0	3	133	0.4809
Regular	0	3	134	0.484
Regular	0	3	135	0.4851
Regular	0	3	136	0.4883
Regular	0	3	137	0.4916
Regular	0	3	138	0.4937
Regular	0	3	139	0.4955
Regular	0	3	140	0.4977
Regular	0	3	141	0.5
Regular	0	3	142	0.5031
Regular	0	3	143	0.5051
Regular	0	3	144	0.5081
Regular	0	3	145	0.5077
Regular	0	3	146	0.5073
Regular	0	3	147	0.509
Regular	0	3	148	0.5118
Regular	0	3	149	0.5144
Regular	0	3	150	0.5189
Regular	0	3	151	0.5211
Regular	0	3	152	0.5228
Regular	0	3	153	0.5242
Regular	0	3	154	0.526
Regular	0	3	155	0.5278
Regular	0	3	156	0.5291
Regular	0	3	157	0.5311
Regular	0	3	158	0.5346
Regular	0	3	159	0.5376
Regular	0	3	160	0.5392
Regular	0	3	161	0.5398
Regular	0	3	162	0.5422
Regular	0	3	163	0.5433
Regular	0	3	164	0.5446
Regular	0	3	165	0.5446
Regular	0	3	166	0.5438
Regular	0	3	167	0.5433
Regular	0	3	168	0.5431
Regular	0	3	169	0.5436
Regular	0	3	170	0.5449
Regular	0	3	171	0.546
Regular	0	3	172	0.5481
Regular	0	3	173	0.5505
Regular	0	3	174	0.5531
Regular	0	3	175	0.554
Regular	0	3	176	0.5566
Regular	0	3	177	0.5585
Regular	0	3	178	0.5595
Regular	0	3	179	0.5594
Regular	0	3	180	0.5601
Regular	0	3	181	0.5601
Regular	0	3	182	0.56
Regular	0	3	183	0.5593
Regular	0	3	184	0.5572
Regular	0	3	185	0.5559
Regular	0	3	186	0.5566
Regular	0	3	187	0.5558
Regular	0	3	188	0.5567
Regular	0	3	189	0.5588
Regular	0	3	190	0.5611
Regular	0	3	191	0.5627
Regular	0	3	192	0.5648
Regular	0	3	193	0.566
Regular	0	3	194	0.5673
Regular	0	3	195	0.5704
Regular	0	3	196	0.572
Regular	0	3	197	0.5754
Regular	0	3	198	0.5784
Regular	0	3	199	0.5814
Regular	0	3	200	0.582
Regular	0	3	201	0.5825
Regular	0	3	202	0.584
Regular	0	3	203	0.5852
Regular	0	3	204	0.5899
Regular	0	3	205	0.5933
Regular	0	3	206	0.5945
Regular	0	3	207	0.595
Regular	0	3	208	0.5946
Regular	0	3	209	0.5941
Regular	0	3	210	0.5943
Regular	0	3	211	0.5942
Regular	0	3	212	0.5942
Regular	0	3	213	0.5945
Regular	0	3	214	0.5937
Regular	0	3	215	0.5933
Regular	0	3	216	0.5927
Regular	0	3	217	0.591
Regular	0	3	218	0.5916
Regular	0	3	219	0.5942
Regular	0	3	220	0.5956
Regular	0	3	221	0.5974
Regular	0	3	222	0.5991
Regular	0	3	223	0.602
Regular	0	3	224	0.6051
Regular	0	3	225	0.6061
Regular	0	3	226	0.6084
Regular	0	3	227	0.6102
Regular	0	3	228	0.6114
Regular	0	3	229	0.6112
Regular	0	3	230	0.6111
Regular	0	3	231	0.6097
Regular	0	3	232	0.6098
Regular	0	3	233	0.6094
Regular	0	3	234	0.6092
Regular	0	3	235	0.6076
Regular	0	3	236	0.6087
Regular	0	3	237	0.6096
Regular	0	3	238	0.6135
Regular	0	3	239	0.6161
Regular	0	3	240	0.6167
Regular	0	3	241	0.6174
Regular	0	3	242	0.6198
Regular	0	3	243	0.6212
Regular	0	3	244	0.6214
Regular	0	3	245	0.6224
Regular	0	3	246	0.6246
Regular	0	3	247	0.6241
Regular	0	3	248	0.6241
Regular	0	3	249	0.6246
Regular	0	3	250	0.6258
Regular	0	3	251	0.6303
Regular	0	3	252	0.6333
Regular	0	3	253	0.6347
Regular	0	3	254	0.6356
Regular	0	3	255	0.6347
Regular	0	3	256	0.6354
Regular	0	3	257	0.639
Regular	0	3	258	0.6429
Regular	0	3	259	0.6451
Regular	0	3	260	0.6456
Regular	0	3	261	0.6469
Regular	0	3	262	0.6495
Regular	0	3	263	0.6487
Regular	0	3	264	0.6488
Regular	0	3	265	0.6483
Regular	0	3	266	0.6472
Regular	0	3	267	0.6489
Regular	0	3	268	0.6498
Regular	0	3	269	0.6502
Regular	0	3	270	0.6524
Regular	0	3	271	0.6533
Regular	0	3	272	0.6564
Regular	0	3	273	0.6586
Regular	0	3	274	0.6597
Regular	0	3	275	0.6592
Regular	0	3	276	0.659
Regular	0	3	277	0.6583
Regular	0	3	278	0.6583
Regular	0	3	279	0.6598
Regular	0	3	280	0.6615
Regular	0	3	281	0.6619
Regular	0	3	282	0.6643
Regular	0	3	283	0.6661
Regular	0	3	284	0.6682
Regular	0	3	285	0.6691
Regular	0	3	286	0.6697
Regular	0	3	287	0.6698
Regular	0	3	288	0.6714
Regular	0	3	289	0.6731
Regular	0	3	290	0.6737
Regular	0	3	291	0.6753
Regular	0	3	292	0.6757
Regular	0	3	293	0.677
Regular	0	3	294	0.6765
Regular	0	3	295	0.6763
Regular	0	3	296	0.6771
Regular	0	3	297	0.6773
Regular	0	3	298	0.6784
Regular	0	3	299	0.6803
Regular	0	4	0	0.0974
Regular	0	4	1	0.0974
Regular	0	4	2	0.0974
Regular	0	4	3	0.0974
Regular	0	4	4	0.0974
Regular	0	4	5	0.0974
Regular	0	4	6	0.0974
Regular	0	4	7	0.0974
Regular	0	4	8	0.0974
Regular	0	4	9	0.0974
Regular	0	4	10	0.0974
Regular	0	4	11	0.0974
Regular	0	4	12	0.0974
Regular	0	4	13	0.0974
Regular	0	4	14	0.0974
Regular	0	4	15	0.0974
Regular	0	4	16	0.0974
Regular	0	4	17	0.0974
Regular	0	4	18	0.0974
Regular	0	4	19	0.0974
Regular	0	4	20	0.0974
Regular	0	4	21	0.0974
Regular	0	4	22	0.0974
Regular	0	4	23	0.0974
Regular	0	4	24	0.0974
Regular	0	4	25	0.0974
Regular	0	4	26	0.0974
Regular	0	4	27	0.0974
Regular	0	4	28	0.0974
Regular	0	4	29	0.0974
Regular	0	4	30	0.0974
Regular	0	4	31	0.0974
Regular	0	4	32	0.0974
Regular	0	4	33	0.0974
Regular	0	4	34	0.0974
Regular	0	4	35	0.0974
Regular	0	4	36	0.0974
Regular	0	4	37	0.0974
Regular	0	4	38	0.0974
Regular	0	4	39	0.0974
Regular	0	4	40	0.0974
Regular	0	4	41	0.0974
Regular	0	4	42	0.0974
Regular	0	4	43	0.0974
Regular	0	4	44	0.0974
Regular	0	4	45	0.0974
Regular	0	4	46	0.0974
Regular	0	4	47	0.0974
Regular	0	4	48	0.0974
Regular	0	4	49	0.0974
Regular	0	4	50	0.0974
Regular	0	4	51	0.0974
Regular	0	4	52	0.0974
Regular	0	4	53	0.0974
Regular	0	4	54	0.0974
Regular	0	4	55	0.0974
Regular	0	4	56	0.0974
Regular	0	4	57	0.0974
Regular	0	4	58	0.0974
Regular	0	4	59	0.0974
Regular	0	4	60	0.0974
Regular	0	4	61	0.0974
Regular	0	4	62	0.0974
Regular	0	4	63	0.0974
Regular	0	4	64	0.0974
Regular	0	4	65	0.0974
Regular	0	4	66	0.0974
Regular	0	4	67	0.0974
Regular	0	4	68	0.0974
Regular	0	4	69	0.0974
Regular	0	4	70	0.0974
Regular	0	4	71	0.0974
Regular	0	4	72	0.0974
Regular	0	4	73	0.0974
Regular	0	4	74	0.0974
Regular	0	4	75	0.0974
Regular	0	4	76	0.0974
Regular	0	4	77	0.0974
Regular	0	4	78	0.0974
Regular	0	4	79	0.0974
Regular	0	4	80	0.0974
Regular	0	4	81	0.0974
Regular	0	4	82	0.0974
Regular	0	4	83	0.0974
Regular	0	4	84	0.0974
Regular	0	4	85	0.0974
Regular	0	4	86	0.0974
Regular	0	4	87	0.0974
Regular	0	4	88	0.0974
Regular	0	4	89	0.0974
Regular	0	4	90	0.0974
Regular	0	4	91	0.0974
Regular	0	4	92	0.0974
Regular	0	4	93	0.0974
Regular	0	4	94	0.0974
Regular	0	4	95	0.0974
Regular	0	4	96	0.0974
Regular	0	4	97	0.0975
Regular	0	4	98	0.0978
Regular	0	4	99	0.0981
Regular	0	4	100	0.0989
Regular	0	4	101	0.0992
Regular	0	4	102	0.1002
Regular	0	4	103	0.1012
Regular	0	4	104	0.1026
Regular	0	4	105	0.1048
Regular	0	4	106	0.1079
Regular	0	4	107	0.1108
Regular	0	4	108	0.1146
Regular	0	4	109	0.1178
Regular	0	4	110	0.1198
Regular	0	4	111	0.124
Regular	0	4	112	0.1284
Regular	0	4	113	0.1333
Regular	0	4	114	0.1372
Regular	0	4	115	0.1413
Regular	0	4	116	0.1477
Regular	0	4	117	0.1515
Regular	0	4	118	0.1568
Regular	0	4	119	0.1608
Regular	0	4	120	0.1652
Regular	0	4	121	0.168
Regular	0	4	122	0.1704
Regular	0	4	123	0.1748
Regular	0	4	124	0.176
Regular	0	4	125	0.1785
Regular	0	4	126	0.1813
Regular	0	4	127	0.1849
Regular	0	4	128	0.1889
Regular	0	4	129	0.1905
Regular	0	4	130	0.1938
Regular	0	4	131	0.1955
Regular	0	4	132	0.1983
Regular	0	4	133	0.2015
Regular	0	4	134	0.2071
Regular	0	4	135	0.2113
Regular	0	4	136	0.2145
Regular	0	4	137	0.2173
Regular	0	4	138	0.2182
Regular	0	4	139	0.2192
Regular	0	4	140	0.2211
Regular	0	4	141	0.222
Regular	0	4	142	0.2231
Regular	0	4	143	0.227
Regular	0	4	144	0.2291
Regular	0	4	145	0.2318
Regular	0	4	146	0.2342
Regular	0	4	147	0.2379
Regular	0	4	148	0.2392
Regular	0	4	149	0.2391
Regular	0	4	150	0.2401
Regular	0	4	151	0.2413
Regular	0	4	152	0.2408
Regular	0	4	153	0.2412
Regular	0	4	154	0.2435
Regular	0	4	155	0.248
Regular	0	4	156	0.253
Regular	0	4	157	0.2583
Regular	0	4	158	0.2599
Regular	0	4	159	0.2604
Regular	0	4	160	0.2594
Regular	0	4	161	0.2606
Regular	0	4	162	0.2628
Regular	0	4	163	0.2657
Regular	0	4	164	0.2676
Regular	0	4	165	0.27
Regular	0	4	166	0.271
Regular	0	4	167	0.2749
Regular	0	4	168	0.2775
Regular	0	4	169	0.2817
Regular	0	4	170	0.2832
Regular	0	4	171	0.2846
Regular	0	4	172	0.2876
Regular	0	4	173	0.2906
Regular	0	4	174	0.2931
Regular	0	4	175	0.2985
Regular	0	4	176	0.3019
Regular	0	4	177	0.3033
Regular	0	4	178	0.3023
Regular	0	4	179	0.3016
Regular	0	4	180	0.3015
Regular	0	4	181	0.3035
Regular	0	4	182	0.3077
Regular	0	4	183	0.312
Regular	0	4	184	0.3176
Regular	0	4	185	0.3203
Regular	0	4	186	0.32
Regular	0	4	187	0.3167
Regular	0	4	188	0.3147
Regular	0	4	189	0.3138
Regular	0	4	190	0.3169
Regular	0	4	191	0.3221
Regular	0	4	192	0.3247
Regular	0	4	193	0.3246
Regular	0	4	194	0.3238
Regular	0	4	195	0.3253
Regular	0	4	196	0.3244
Regular	0	4	197	0.3197
Regular	0	4	198	0.3158
Regular	0	4	199	0.3179
Regular	0	4	200	0.3211
Regular	0	4	201	0.3264
Regular	0	4	202	0.3297
Regular	0	4	203	0.3341
Regular	0	4	204	0.3362
Regular	0	4	205	0.3315
Regular	0	4	206	0.3273
Regular	0	4	207	0.3277
Regular	0	4	208	0.3282
Regular	0	4	209	0.331
Regular	0	4	210	0.3357
Regular	0	4	211	0.3378
Regular	0	4	212	0.342
Regular	0	4	213	0.3443
Regular	0	4	214	0.3447
Regular	0	4	215	0.3458
Regular	0	4	216	0.3447
Regular	0	4	217	0.3462
Regular	0	4	218	0.3473
Regular	0	4	219	0.3522
Regular	0	4	220	0.359
Regular	0	4	221	0.3671
Regular	0	4	222	0.3736
Regular	0	4	223	0.374
Regular	0	4	224	0.3715
Regular	0	4	225	0.3712
Regular	0	4	226	0.3761
Regular	0	4	227	0.3786
Regular	0	4	228	0.3827
Regular	0	4	229	0.388
Regular	0	4	230	0.3927
Regular	0	4	231	0.3984
Regular	0	4	232	0.4008
Regular	0	4	233	0.4018
Regular	0	4	234	0.4016
Regular	0	4	235	0.4015
Regular	0	4	236	0.3999
Regular	0	4	237	0.3979
Regular	0	4	238	0.3994
Regular	0	4	239	0.4059
Regular	0	4	240	0.4124
Regular	0	4	241	0.4127
Regular	0	4	242	0.412
Regular	0	4	243	0.4126
Regular	0	4	244	0.4137
Regular	0	4	245	0.4174
Regular	0	4	246	0.4218
Regular	0	4	247	0.4273
Regular	0	4	248	0.4312
Regular	0	4	249	0.4329
Regular	0	4	250	0.429
Regular	0	4	251	0.4317
Regular	0	4	252	0.4382
Regular	0	4	253	0.4415
Regular	0	4	254	0.447
Regular	0	4	255	0.4478
Regular	0	4	256	0.4476
Regular	0	4	257	0.4457
Regular	0	4	258	0.4471
Regular	0	4	259	0.4465
Regular	0	4	260	0.4479
Regular	0	4	261	0.4467
Regular	0	4	262	0.4483
Regular	0	4	263	0.451
Regular	0	4	264	0.4525
Regular	0	4	265	0.4527
Regular	0	4	266	0.458
Regular	0	4	267	0.4592
Regular	0	4	268	0.4601
Regular	0	4	269	0.4651
Regular	0	4	270	0.4722
Regular	0	4	271	0.4745
Regular	0	4	272	0.4772
Regular	0	4	273	0.4812
Regular	0	4	274	0.4811
Regular	0	4	275	0.4835
Regular	0	4	276	0.4859
Regular	0	4	277	0.4917
Regular	0	4	278	0.4978
Regular	0	4	279	0.5003
Regular	0	4	280	0.5054
Regular	0	4	281	0.5074
Regular	0	4	282	0.5081
Regular	0	4	283	0.5064
Regular	0	4	284	0.5037
Regular	0	4	285	0.5016
Regular	0	4	286	0.499
Regular	0	4	287	0.4966
Regular	0	4	288	0.4961
Regular	0	4	289	0.4986
Regular	0	4	290	0.499
Regular	0	4	291	0.5021
Regular	0	4	292	0.5089
Regular	0	4	293	0.5174
Regular	0	4	294	0.5228
Regular	0	4	295	0.5233
Regular	0	4	296	0.5211
Regular	0	4	297	0.5193
Regular	0	4	298	0.5176
Regular	0	4	299	0.5241
Regular	0	5	0	0.0974
Regular	0	5	1	0.0974
Regular	0	5	2	0.0974
Regular	0	5	3	0.0974
Regular	0	5	4	0.0974
Regular	0	5	5	0.0974
Regular	0	5	6	0.0974
Regular	0	5	7	0.0974
Regular	0	5	8	0.0974
Regular	0	5	9	0.0974
Regular	0	5	10	0.0974
Regular	0	5	11	0.0974
Regular	0	5	12	0.0974
Regular	0	5	13	0.0974
Regular	0	5	14	0.0974
Regular	0	5	15	0.0974
Regular	0	5	16	0.0974
Regular	0	5	17	0.0974
Regular	0	5	18	0.0974
Regular	0	5	19	0.0974
Regular	0	5	20	0.0974
Regular	0	5	21	0.0974
Regular	0	5	22	0.0974
Regular	0	5	23	0.0974
Regular	0	5	24	0.0974
Regular	0	5	25	0.0974
Regular	0	5	26	0.0974
Regular	0	5	27	0.0974
Regular	0	5	28	0.0974
Regular	0	5	29	0.0974
Regular	0	5	30	0.0974
Regular	0	5	31	0.0974
Regular	0	5	32	0.0974
Regular	0	5	33	0.0974
Regular	0	5	34	0.0974
Regular	0	5	35	0.0974
Regular	0	5	36	0.0974
Regular	0	5	37	0.0974
Regular	0	5	38	0.0974
Regular	0	5	39	0.0974
Regular	0	5	40	0.0974
Regular	0	5	41	0.0974
Regular	0	5	42	0.0974
Regular	0	5	43	0.0974
Regular	0	5	44	0.0974
Regular	0	5	45	0.0974
Regular	0	5	46	0.0974
Regular	0	5	47	0.0974
Regular	0	5	48	0.0974
Regular	0	5	49	0.0974
Regular	0	5	50	0.0974
Regular	0	5	51	0.0974
Regular	0	5	52	0.0974
Regular	0	5	53	0.0974
Regular	0	5	54	0.0974
Regular	0	5	55	0.0974
Regular	0	5	56	0.0974
Regular	0	5	57	0.0974
Regular	0	5	58	0.0974
Regular	0	5	59	0.0974
Regular	0	5	60	0.0974
Regular	0	5	61	0.0974
Regular	0	5	62	0.0974
Regular	0	5	63	0.0974
Regular	0	5	64	0.0974
Regular	0	5	65	0.0974
Regular	0	5	66	0.0974
Regular	0	5	67	0.0974
Regular	0	5	68	0.0974
Regular	0	5	69	0.0974
Regular	0	5	70	0.0974
Regular	0	5	71	0.0974
Regular	0	5	72	0.0974
Regular	0	5	73	0.0974
Regular	0	5	74	0.0974
Regular	0	5	75	0.0974
Regular	0	5	76	0.0976
Regular	0	5	77	0.0981
Regular	0	5	78	0.0999
Regular	0	5	79	0.1016
Regular	0	5	80	0.1036
Regular	0	5	81	0.1059
Regular	0	5	82	0.1086
Regular	0	5	83	0.1124
Regular	0	5	84	0.1165
Regular	0	5	85	0.1202
Regular	0	5	86	0.123
Regular	0	5	87	0.125
Regular	0	5	88	0.129
Regular	0	5	89	0.131
Regular	0	5	90	0.1337
Regular	0	5	91	0.1351
Regular	0	5	92	0.1362
Regular	0	5	93	0.1376
Regular	0	5	94	0.14
Regular	0	5	95	0.1416
Regular	0	5	96	0.1443
Regular	0	5	97	0.1462
Regular	0	5	98	0.1502
Regular	0	5	99	0.1533
Regular	0	5	100	0.1559
Regular	0	5	101	0.1571
Regular	0	5	102	0.1586
Regular	0	5	103	0.1589
Regular	0	5	104	0.16
Regular	0	5	105	0.1616
Regular	0	5	106	0.1621
Regular	0	5	107	0.1625
Regular	0	5	108	0.1641
Regular	0	5	109	0.1657
Regular	0	5	110	0.1683
Regular	0	5	111	0.1702
Regular	0	5	112	0.1717
Regular	0	5	113	0.1716
Regular	0	5	114	0.1709
Regular	0	5	115	0.171
Regular	0	5	116	0.1711
Regular	0	5	117	0.1721
Regular	0	5	118	0.1736
Regular	0	5	119	0.1748
Regular	0	5	120	0.177
Regular	0	5	121	0.1779
Regular	0	5	122	0.1786
Regular	0	5	123	0.179
Regular	0	5	124	0.1795
Regular	0	5	125	0.181
Regular	0	5	126	0.1842
Regular	0	5	127	0.1875
Regular	0	5	128	0.1915
Regular	0	5	129	0.1966
Regular	0	5	130	0.2009
Regular	0	5	131	0.2038
Regular	0	5	132	0.2062
Regular	0	5	133	0.211
Regular	0	5	134	0.2148
Regular	0	5	135	0.2164
Regular	0	5	136	0.2212
Regular	0	5	137	0.2266
Regular	0	5	138	0.2334
Regular	0	5	139	0.2389
Regular	0	5	140	0.2403
Regular	0	5	141	0.2429
Regular	0	5	142	0.2478
Regular	0	5	143	0.2508
Regular	0	5	144	0.255
Regular	0	5	145	0.2597
Regular	0	5	146	0.2657
Regular	0	5	147	0.2715
Regular	0	5	148	0.2754
Regular	0	5	149	0.2795
Regular	0	5	150	0.284
Regular	0	5	151	0.2889
Regular	0	5	152	0.2925
Regular	0	5	153	0.2978
Regular	0	5	154	0.3019
Regular	0	5	155	0.3087
Regular	0	5	156	0.3128
Regular	0	5	157	0.3152
Regular	0	5	158	0.3179
Regular	0	5	159	0.3205
Regular	0	5	160	0.3229
Regular	0	5	161	0.3257
Regular	0	5	162	0.3287
Regular	0	5	163	0.3329
Regular	0	5	164	0.3335
Regular	0	5	165	0.3337
Regular	0	5	166	0.3353
Regular	0	5	167	0.3393
Regular	0	5	168	0.3462
Regular	0	5	169	0.3541
Regular	0	5	170	0.3596
Regular	0	5	171	0.3645
Regular	0	5	172	0.3638
Regular	0	5	173	0.3645
Regular	0	5	174	0.3665
Regular	0	5	175	0.3674
Regular	0	5	176	0.3713
Regular	0	5	177	0.3736
Regular	0	5	178	0.3742
Regular	0	5	179	0.3723
Regular	0	5	180	0.3746
Regular	0	5	181	0.3796
Regular	0	5	182	0.3835
Regular	0	5	183	0.3849
Regular	0	5	184	0.3849
Regular	0	5	185	0.385
Regular	0	5	186	0.3877
Regular	0	5	187	0.3901
Regular	0	5	188	0.3953
Regular	0	5	189	0.3991
Regular	0	5	190	0.4033
Regular	0	5	191	0.406
Regular	0	5	192	0.4028
Regular	0	5	193	0.397
Regular	0	5	194	0.3959
Regular	0	5	195	0.3987
Regular	0	5	196	0.4045
Regular	0	5	197	0.4127
Regular	0	5	198	0.414
Regular	0	5	199	0.4203
Regular	0	5	200	0.4255
Regular	0	5	201	0.4254
Regular	0	5	202	0.4227
Regular	0	5	203	0.4207
Regular	0	5	204	0.4196
Regular	0	5	205	0.4191
Regular	0	5	206	0.4211
Regular	0	5	207	0.426
Regular	0	5	208	0.4316
Regular	0	5	209	0.4328
Regular	0	5	210	0.4353
Regular	0	5	211	0.4363
Regular	0	5	212	0.4367
Regular	0	5	213	0.439
Regular	0	5	214	0.4386
Regular	0	5	215	0.4392
Regular	0	5	216	0.4396
Regular	0	5	217	0.4429
Regular	0	5	218	0.4442
Regular	0	5	219	0.4507
Regular	0	5	220	0.4543
Regular	0	5	221	0.4585
Regular	0	5	222	0.4636
Regular	0	5	223	0.4685
Regular	0	5	224	0.4742
Regular	0	5	225	0.473
Regular	0	5	226	0.4748
Regular	0	5	227	0.4789
Regular	0	5	228	0.4832
Regular	0	5	229	0.4836
Regular	0	5	230	0.4793
Regular	0	5	231	0.4739
Regular	0	5	232	0.4684
Regular	0	5	233	0.4718
Regular	0	5	234	0.4767
Regular	0	5	235	0.4819
Regular	0	5	236	0.4852
Regular	0	5	237	0.4877
Regular	0	5	238	0.491
Regular	0	5	239	0.4926
Regular	0	5	240	0.4913
Regular	0	5	241	0.4905
Regular	0	5	242	0.4926
Regular	0	5	243	0.4941
Regular	0	5	244	0.4964
Regular	0	5	245	0.4966
Regular	0	5	246	0.4937
Regular	0	5	247	0.4927
Regular	0	5	248	0.4955
Regular	0	5	249	0.4977
Regular	0	5	250	0.5008
Regular	0	5	251	0.507
Regular	0	5	252	0.5136
Regular	0	5	253	0.5173
Regular	0	5	254	0.5219
Regular	0	5	255	0.5221
Regular	0	5	256	0.517
Regular	0	5	257	0.5137
Regular	0	5	258	0.5112
Regular	0	5	259	0.5119
Regular	0	5	260	0.5124
Regular	0	5	261	0.5154
Regular	0	5	262	0.5149
Regular	0	5	263	0.5171
Regular	0	5	264	0.5189
Regular	0	5	265	0.5221
Regular	0	5	266	0.5232
Regular	0	5	267	0.526
Regular	0	5	268	0.5312
Regular	0	5	269	0.5331
Regular	0	5	270	0.5329
Regular	0	5	271	0.5272
Regular	0	5	272	0.5245
Regular	0	5	273	0.5271
Regular	0	5	274	0.5309
Regular	0	5	275	0.5313
Regular	0	5	276	0.5336
Regular	0	5	277	0.5388
Regular	0	5	278	0.5404
Regular	0	5	279	0.5404
Regular	0	5	280	0.5394
Regular	0	5	281	0.5387
Regular	0	5	282	0.5403
Regular	0	5	283	0.5398
Regular	0	5	284	0.5414
Regular	0	5	285	0.5446
Regular	0	5	286	0.5464
Regular	0	5	287	0.5471
Regular	0	5	288	0.5447
Regular	0	5	289	0.5442
Regular	0	5	290	0.5447
Regular	0	5	291	0.5449
Regular	0	5	292	0.5461
Regular	0	5	293	0.5502
Regular	0	5	294	0.5518
Regular	0	5	295	0.5515
Regular	0	5	296	0.5499
Regular	0	5	297	0.5489
Regular	0	5	298	0.55
Regular	0	5	299	0.5547
Regular	0	6	0	0.098
Regular	0	6	1	0.098
Regular	0	6	2	0.098
Regular	0	6	3	0.098
Regular	0	6	4	0.098
Regular	0	6	5	0.098
Regular	0	6	6	0.098
Regular	0	6	7	0.098
Regular	0	6	8	0.098
Regular	0	6	9	0.098
Regular	0	6	10	0.098
Regular	0	6	11	0.098
Regular	0	6	12	0.098
Regular	0	6	13	0.098
Regular	0	6	14	0.098
Regular	0	6	15	0.098
Regular	0	6	16	0.098
Regular	0	6	17	0.098
Regular	0	6	18	0.098
Regular	0	6	19	0.098
Regular	0	6	20	0.098
Regular	0	6	21	0.098
Regular	0	6	22	0.098
Regular	0	6	23	0.098
Regular	0	6	24	0.098
Regular	0	6	25	0.098
Regular	0	6	26	0.098
Regular	0	6	27	0.098
Regular	0	6	28	0.0981
Regular	0	6	29	0.1003
Regular	0	6	30	0.1071
Regular	0	6	31	0.1214
Regular	0	6	32	0.139
Regular	0	6	33	0.1576
Regular	0	6	34	0.1717
Regular	0	6	35	0.183
Regular	0	6	36	0.1931
Regular	0	6	37	0.1986
Regular	0	6	38	0.2013
Regular	0	6	39	0.2036
Regular	0	6	40	0.2056
Regular	0	6	41	0.2063
Regular	0	6	42	0.2072
Regular	0	6	43	0.2079
Regular	0	6	44	0.2085
Regular	0	6	45	0.2096
Regular	0	6	46	0.2098
Regular	0	6	47	0.2104
Regular	0	6	48	0.211
Regular	0	6	49	0.2125
Regular	0	6	50	0.2136
Regular	0	6	51	0.2157
Regular	0	6	52	0.2172
Regular	0	6	53	0.2183
Regular	0	6	54	0.2204
Regular	0	6	55	0.2245
Regular	0	6	56	0.2295
Regular	0	6	57	0.2333
Regular	0	6	58	0.2365
Regular	0	6	59	0.2404
Regular	0	6	60	0.2444
Regular	0	6	61	0.2487
Regular	0	6	62	0.2526
Regular	0	6	63	0.2581
Regular	0	6	64	0.2647
Regular	0	6	65	0.2724
Regular	0	6	66	0.2784
Regular	0	6	67	0.2839
Regular	0	6	68	0.2878
Regular	0	6	69	0.2935
Regular	0	6	70	0.2982
Regular	0	6	71	0.3026
Regular	0	6	72	0.3066
Regular	0	6	73	0.312
Regular	0	6	74	0.3182
Regular	0	6	75	0.3233
Regular	0	6	76	0.3298
Regular	0	6	77	0.3328
Regular	0	6	78	0.3335
Regular	0	6	79	0.3345
Regular	0	6	80	0.3341
Regular	0	6	81	0.3369
Regular	0	6	82	0.3417
Regular	0	6	83	0.3456
Regular	0	6	84	0.3528
Regular	0	6	85	0.3565
Regular	0	6	86	0.3609
Regular	0	6	87	0.365
Regular	0	6	88	0.3664
Regular	0	6	89	0.3666
Regular	0	6	90	0.3674
Regular	0	6	91	0.3685
Regular	0	6	92	0.3716
Regular	0	6	93	0.3738
Regular	0	6	94	0.3761
Regular	0	6	95	0.3772
Regular	0	6	96	0.3781
Regular	0	6	97	0.3786
Regular	0	6	98	0.3787
Regular	0	6	99	0.3775
Regular	0	6	100	0.3787
Regular	0	6	101	0.3803
Regular	0	6	102	0.3825
Regular	0	6	103	0.3852
Regular	0	6	104	0.3908
Regular	0	6	105	0.395
Regular	0	6	106	0.3968
Regular	0	6	107	0.3987
Regular	0	6	108	0.4012
Regular	0	6	109	0.4042
Regular	0	6	110	0.4098
Regular	0	6	111	0.4122
Regular	0	6	112	0.4162
Regular	0	6	113	0.4206
Regular	0	6	114	0.4244
Regular	0	6	115	0.4264
Regular	0	6	116	0.425
Regular	0	6	117	0.425
Regular	0	6	118	0.427
Regular	0	6	119	0.43
Regular	0	6	120	0.4321
Regular	0	6	121	0.4335
Regular	0	6	122	0.4348
Regular	0	6	123	0.4378
Regular	0	6	124	0.4367
Regular	0	6	125	0.4365
Regular	0	6	126	0.4377
Regular	0	6	127	0.4409
Regular	0	6	128	0.4429
Regular	0	6	129	0.4443
Regular	0	6	130	0.4459
Regular	0	6	131	0.4518
Regular	0	6	132	0.4564
Regular	0	6	133	0.4581
Regular	0	6	134	0.462
Regular	0	6	135	0.4663
Regular	0	6	136	0.4665
Regular	0	6	137	0.468
Regular	0	6	138	0.4703
Regular	0	6	139	0.473
Regular	0	6	140	0.4768
Regular	0	6	141	0.4796
Regular	0	6	142	0.4836
Regular	0	6	143	0.4884
Regular	0	6	144	0.4939
Regular	0	6	145	0.4968
Regular	0	6	146	0.4989
Regular	0	6	147	0.5033
Regular	0	6	148	0.503
Regular	0	6	149	0.5063
Regular	0	6	150	0.5095
Regular	0	6	151	0.5129
Regular	0	6	152	0.5182
Regular	0	6	153	0.522
Regular	0	6	154	0.5256
Regular	0	6	155	0.5281
Regular	0	6	156	0.5296
Regular	0	6	157	0.5325
Regular	0	6	158	0.5372
Regular	0	6	159	0.539
Regular	0	6	160	0.5394
Regular	0	6	161	0.539
Regular	0	6	162	0.5381
Regular	0	6	163	0.5384
Regular	0	6	164	0.5383
Regular	0	6	165	0.5396
Regular	0	6	166	0.5408
Regular	0	6	167	0.5417
Regular	0	6	168	0.5442
Regular	0	6	169	0.5446
Regular	0	6	170	0.5453
Regular	0	6	171	0.5461
Regular	0	6	172	0.5483
Regular	0	6	173	0.5527
Regular	0	6	174	0.557
Regular	0	6	175	0.5601
Regular	0	6	176	0.5616
Regular	0	6	177	0.5637
Regular	0	6	178	0.5657
Regular	0	6	179	0.5635
Regular	0	6	180	0.5634
Regular	0	6	181	0.565
Regular	0	6	182	0.5666
Regular	0	6	183	0.5667
Regular	0	6	184	0.5671
Regular	0	6	185	0.5667
Regular	0	6	186	0.5664
Regular	0	6	187	0.5674
Regular	0	6	188	0.5681
Regular	0	6	189	0.5692
Regular	0	6	190	0.569
Regular	0	6	191	0.5694
Regular	0	6	192	0.5702
Regular	0	6	193	0.57
Regular	0	6	194	0.5693
Regular	0	6	195	0.5709
Regular	0	6	196	0.5721
Regular	0	6	197	0.5732
Regular	0	6	198	0.5764
[truncated: 95,501 more rows]
