# Supplementary material for: Decentralized federated learning through proxy model sharing
Source: Nat Commun. 2023 May 22;14:2899. doi: 10.1038/s41467-023-38569-4 (PMC10203322; doi:10.1038/s41467-023-38569-4)
Supplement: Supplementary file 4 — Source Data [file 41467_2023_38569_MOESM4_ESM.zip › source_data_appfig4.csv]

Batch Size	Algorithm	Seed	Client	Round	Accuracy
16	Regular	0	0	299	0.5758
16	Regular	0	1	299	0.5515
16	Regular	0	2	299	0.5118
16	Regular	0	3	299	0.5564
16	Regular	0	4	299	0.4716
16	Regular	0	5	299	0.4697
16	Regular	0	6	299	0.5728
16	Regular	0	7	299	0.5448
16	Regular	1	0	299	0.4963
16	Regular	1	1	299	0.6113
16	Regular	1	2	299	0.5051
16	Regular	1	3	299	0.6354
16	Regular	1	4	299	0.6093
16	Regular	1	5	299	0.5065
16	Regular	1	6	299	0.5459
16	Regular	1	7	299	0.5176
16	Regular	2	0	299	0.4775
16	Regular	2	1	299	0.6303
16	Regular	2	2	299	0.5472
16	Regular	2	3	299	0.5664
16	Regular	2	4	299	0.6204
16	Regular	2	5	299	0.6471
16	Regular	2	6	299	0.6379
16	Regular	2	7	299	0.6411
16	Regular	3	0	299	0.5094
16	Regular	3	1	299	0.4994
16	Regular	3	2	299	0.6065
16	Regular	3	3	299	0.5304
16	Regular	3	4	299	0.5039
16	Regular	3	5	299	0.5519
16	Regular	3	6	299	0.5349
16	Regular	3	7	299	0.5985
16	Regular	4	0	299	0.6643
16	Regular	4	1	299	0.556
16	Regular	4	2	299	0.6193
16	Regular	4	3	299	0.5954
16	Regular	4	4	299	0.5063
16	Regular	4	5	299	0.5709
16	Regular	4	6	299	0.5759
16	Regular	4	7	299	0.5593
32	Regular	0	0	299	0.5998
32	Regular	0	1	299	0.647
32	Regular	0	2	299	0.5601
32	Regular	0	3	299	0.6538
32	Regular	0	4	299	0.554
32	Regular	0	5	299	0.5415
32	Regular	0	6	299	0.662
32	Regular	0	7	299	0.6447
32	Regular	1	0	299	0.5857
32	Regular	1	1	299	0.6949
32	Regular	1	2	299	0.5618
32	Regular	1	3	299	0.6656
32	Regular	1	4	299	0.6646
32	Regular	1	5	299	0.5702
32	Regular	1	6	299	0.5909
32	Regular	1	7	299	0.5691
32	Regular	2	0	299	0.5397
32	Regular	2	1	299	0.6862
32	Regular	2	2	299	0.5908
32	Regular	2	3	299	0.6052
32	Regular	2	4	299	0.668
32	Regular	2	5	299	0.6762
32	Regular	2	6	299	0.6669
32	Regular	2	7	299	0.7226
32	Regular	3	0	299	0.5374
32	Regular	3	1	299	0.5636
32	Regular	3	2	299	0.6777
32	Regular	3	3	299	0.5813
32	Regular	3	4	299	0.5333
32	Regular	3	5	299	0.6151
32	Regular	3	6	299	0.5812
32	Regular	3	7	299	0.6523
32	Regular	4	0	299	0.712
32	Regular	4	1	299	0.5847
32	Regular	4	2	299	0.6814
32	Regular	4	3	299	0.6886
32	Regular	4	4	299	0.5648
32	Regular	4	5	299	0.6224
32	Regular	4	6	299	0.6175
32	Regular	4	7	299	0.5861
64	Regular	0	0	299	0.5836
64	Regular	0	1	299	0.6825
64	Regular	0	2	299	0.5782
64	Regular	0	3	299	0.6796
64	Regular	0	4	299	0.5659
64	Regular	0	5	299	0.5662
64	Regular	0	6	299	0.7004
64	Regular	0	7	299	0.6413
64	Regular	1	0	299	0.5646
64	Regular	1	1	299	0.7193
64	Regular	1	2	299	0.5843
64	Regular	1	3	299	0.6486
64	Regular	1	4	299	0.6857
64	Regular	1	5	299	0.5758
64	Regular	1	6	299	0.6094
64	Regular	1	7	299	0.6129
64	Regular	2	0	299	0.5385
64	Regular	2	1	299	0.6934
64	Regular	2	2	299	0.5852
64	Regular	2	3	299	0.6172
64	Regular	2	4	299	0.6367
64	Regular	2	5	299	0.6444
64	Regular	2	6	299	0.6321
64	Regular	2	7	299	0.7161
64	Regular	3	0	299	0.5325
64	Regular	3	1	299	0.5698
64	Regular	3	2	299	0.674
64	Regular	3	3	299	0.5922
64	Regular	3	4	299	0.5521
64	Regular	3	5	299	0.6177
64	Regular	3	6	299	0.5699
64	Regular	3	7	299	0.6668
64	Regular	4	0	299	0.7144
64	Regular	4	1	299	0.5551
64	Regular	4	2	299	0.6955
64	Regular	4	3	299	0.6598
64	Regular	4	4	299	0.4823
64	Regular	4	5	299	0.6414
64	Regular	4	6	299	0.5982
64	Regular	4	7	299	0.5626
128	Regular	0	0	299	0.5453
128	Regular	0	1	299	0.6619
128	Regular	0	2	299	0.5192
128	Regular	0	3	299	0.6458
128	Regular	0	4	299	0.525
128	Regular	0	5	299	0.5342
128	Regular	0	6	299	0.6787
128	Regular	0	7	299	0.6225
128	Regular	1	0	299	0.5046
128	Regular	1	1	299	0.7003
128	Regular	1	2	299	0.5531
128	Regular	1	3	299	0.6289
128	Regular	1	4	299	0.6784
128	Regular	1	5	299	0.5294
128	Regular	1	6	299	0.5896
128	Regular	1	7	299	0.583
128	Regular	2	0	299	0.4656
128	Regular	2	1	299	0.6752
128	Regular	2	2	299	0.5741
128	Regular	2	3	299	0.5965
128	Regular	2	4	299	0.6091
128	Regular	2	5	299	0.6379
128	Regular	2	6	299	0.6099
128	Regular	2	7	299	0.6654
128	Regular	3	0	299	0.4875
128	Regular	3	1	299	0.5343
128	Regular	3	2	299	0.6311
128	Regular	3	3	299	0.5597
128	Regular	3	4	299	0.4902
128	Regular	3	5	299	0.5941
128	Regular	3	6	299	0.5744
128	Regular	3	7	299	0.6446
128	Regular	4	0	299	0.6995
128	Regular	4	1	299	0.5244
128	Regular	4	2	299	0.692
128	Regular	4	3	299	0.6277
128	Regular	4	4	299	0.4347
128	Regular	4	5	299	0.6119
128	Regular	4	6	299	0.5446
128	Regular	4	7	299	0.5672
250	Regular	0	0	299	0.5424
250	Regular	0	1	299	0.6656
250	Regular	0	2	299	0.5342
250	Regular	0	3	299	0.6566
250	Regular	0	4	299	0.5418
250	Regular	0	5	299	0.561
250	Regular	0	6	299	0.6766
250	Regular	0	7	299	0.6479
250	Regular	1	0	299	0.5145
250	Regular	1	1	299	0.7053
250	Regular	1	2	299	0.5627
250	Regular	1	3	299	0.6264
250	Regular	1	4	299	0.6786
250	Regular	1	5	299	0.5224
250	Regular	1	6	299	0.572
250	Regular	1	7	299	0.5535
250	Regular	2	0	299	0.4778
250	Regular	2	1	299	0.6853
250	Regular	2	2	299	0.5755
250	Regular	2	3	299	0.5934
250	Regular	2	4	299	0.6047
250	Regular	2	5	299	0.6573
250	Regular	2	6	299	0.6118
250	Regular	2	7	299	0.666
250	Regular	3	0	299	0.4881
250	Regular	3	1	299	0.5306
250	Regular	3	2	299	0.6363
250	Regular	3	3	299	0.5757
250	Regular	3	4	299	0.4882
250	Regular	3	5	299	0.6194
250	Regular	3	6	299	0.5541
250	Regular	3	7	299	0.6377
250	Regular	4	0	299	0.7004
250	Regular	4	1	299	0.5085
250	Regular	4	2	299	0.704
250	Regular	4	3	299	0.6303
250	Regular	4	4	299	0.4249
250	Regular	4	5	299	0.6118
250	Regular	4	6	299	0.5611
250	Regular	4	7	299	0.5641
16	Joint	0	0	299	0.722
16	Joint	1	0	299	0.7334
16	Joint	2	0	299	0.73
16	Joint	3	0	299	0.7268
16	Joint	4	0	299	0.6845
32	Joint	0	0	299	0.8005
32	Joint	1	0	299	0.8057
32	Joint	2	0	299	0.7891
32	Joint	3	0	299	0.7917
32	Joint	4	0	299	0.7864
64	Joint	0	0	299	0.8233
64	Joint	1	0	299	0.8588
64	Joint	2	0	299	0.831
64	Joint	3	0	299	0.8408
64	Joint	4	0	299	0.8365
128	Joint	0	0	299	0.8634
128	Joint	1	0	299	0.8889
128	Joint	2	0	299	0.8662
128	Joint	3	0	299	0.856
128	Joint	4	0	299	0.8695
250	Joint	0	0	299	0.8798
250	Joint	1	0	299	0.8978
250	Joint	2	0	299	0.8761
250	Joint	3	0	299	0.8755
250	Joint	4	0	299	0.8824
16	FedAvg	0	0	299	0.4273
16	FedAvg	0	1	299	0.5063
16	FedAvg	0	2	299	0.4248
16	FedAvg	0	3	299	0.6085
16	FedAvg	0	4	299	0.4577
16	FedAvg	0	5	299	0.4738
16	FedAvg	0	6	299	0.574
16	FedAvg	0	7	299	0.6188
16	FedAvg	1	0	299	0.5115
16	FedAvg	1	1	299	0.6477
16	FedAvg	1	2	299	0.4621
16	FedAvg	1	3	299	0.5797
16	FedAvg	1	4	299	0.6327
16	FedAvg	1	5	299	0.5043
16	FedAvg	1	6	299	0.5192
16	FedAvg	1	7	299	0.5698
16	FedAvg	2	0	299	0.5303
16	FedAvg	2	1	299	0.6955
16	FedAvg	2	2	299	0.6095
16	FedAvg	2	3	299	0.6065
16	FedAvg	2	4	299	0.634
16	FedAvg	2	5	299	0.6531
16	FedAvg	2	6	299	0.6876
16	FedAvg	2	7	299	0.6769
16	FedAvg	3	0	299	0.5247
16	FedAvg	3	1	299	0.526
16	FedAvg	3	2	299	0.6118
16	FedAvg	3	3	299	0.5441
16	FedAvg	3	4	299	0.5246
16	FedAvg	3	5	299	0.564
16	FedAvg	3	6	299	0.5172
16	FedAvg	3	7	299	0.62
16	FedAvg	4	0	299	0.586
16	FedAvg	4	1	299	0.5299
16	FedAvg	4	2	299	0.6502
16	FedAvg	4	3	299	0.6539
16	FedAvg	4	4	299	0.4788
16	FedAvg	4	5	299	0.5939
16	FedAvg	4	6	299	0.484
16	FedAvg	4	7	299	0.5135
32	FedAvg	0	0	299	0.3707
32	FedAvg	0	1	299	0.4788
32	FedAvg	0	2	299	0.3655
32	FedAvg	0	3	299	0.6115
32	FedAvg	0	4	299	0.387
32	FedAvg	0	5	299	0.4005
32	FedAvg	0	6	299	0.5681
32	FedAvg	0	7	299	0.6136
32	FedAvg	1	0	299	0.4711
32	FedAvg	1	1	299	0.6333
32	FedAvg	1	2	299	0.3456
32	FedAvg	1	3	299	0.5241
32	FedAvg	1	4	299	0.6262
32	FedAvg	1	5	299	0.4708
32	FedAvg	1	6	299	0.4079
32	FedAvg	1	7	299	0.483
32	FedAvg	2	0	299	0.4948
32	FedAvg	2	1	299	0.708
32	FedAvg	2	2	299	0.5972
32	FedAvg	2	3	299	0.6066
32	FedAvg	2	4	299	0.6107
32	FedAvg	2	5	299	0.6312
32	FedAvg	2	6	299	0.678
32	FedAvg	2	7	299	0.6855
32	FedAvg	3	0	299	0.4217
32	FedAvg	3	1	299	0.5195
32	FedAvg	3	2	299	0.5718
32	FedAvg	3	3	299	0.5187
32	FedAvg	3	4	299	0.4923
32	FedAvg	3	5	299	0.5438
32	FedAvg	3	6	299	0.5118
32	FedAvg	3	7	299	0.5918
32	FedAvg	4	0	299	0.5612
32	FedAvg	4	1	299	0.4243
32	FedAvg	4	2	299	0.6119
32	FedAvg	4	3	299	0.6324
32	FedAvg	4	4	299	0.4321
32	FedAvg	4	5	299	0.554
32	FedAvg	4	6	299	0.4711
32	FedAvg	4	7	299	0.4311
64	FedAvg	0	0	299	0.2453
64	FedAvg	0	1	299	0.3541
64	FedAvg	0	2	299	0.2629
64	FedAvg	0	3	299	0.4718
64	FedAvg	0	4	299	0.305
64	FedAvg	0	5	299	0.3062
64	FedAvg	0	6	299	0.377
64	FedAvg	0	7	299	0.4916
64	FedAvg	1	0	299	0.2709
64	FedAvg	1	1	299	0.5547
64	FedAvg	1	2	299	0.2473
64	FedAvg	1	3	299	0.3985
64	FedAvg	1	4	299	0.5338
64	FedAvg	1	5	299	0.285
64	FedAvg	1	6	299	0.3056
64	FedAvg	1	7	299	0.3477
64	FedAvg	2	0	299	0.3965
64	FedAvg	2	1	299	0.584
64	FedAvg	2	2	299	0.5017
64	FedAvg	2	3	299	0.5189
64	FedAvg	2	4	299	0.5396
64	FedAvg	2	5	299	0.5212
64	FedAvg	2	6	299	0.5821
64	FedAvg	2	7	299	0.5938
64	FedAvg	3	0	299	0.237
64	FedAvg	3	1	299	0.3843
64	FedAvg	3	2	299	0.4461
64	FedAvg	3	3	299	0.3108
64	FedAvg	3	4	299	0.2613
64	FedAvg	3	5	299	0.311
64	FedAvg	3	6	299	0.3587
64	FedAvg	3	7	299	0.457
64	FedAvg	4	0	299	0.4134
64	FedAvg	4	1	299	0.2762
64	FedAvg	4	2	299	0.4213
64	FedAvg	4	3	299	0.4314
64	FedAvg	4	4	299	0.2596
64	FedAvg	4	5	299	0.4166
64	FedAvg	4	6	299	0.2673
64	FedAvg	4	7	299	0.2752
128	FedAvg	0	0	299	0.2749
128	FedAvg	0	1	299	0.381
128	FedAvg	0	2	299	0.2765
128	FedAvg	0	3	299	0.4271
128	FedAvg	0	4	299	0.3268
128	FedAvg	0	5	299	0.3361
128	FedAvg	0	6	299	0.3782
128	FedAvg	0	7	299	0.4266
128	FedAvg	1	0	299	0.3505
128	FedAvg	1	1	299	0.5411
128	FedAvg	1	2	299	0.2742
128	FedAvg	1	3	299	0.4117
128	FedAvg	1	4	299	0.5421
128	FedAvg	1	5	299	0.348
128	FedAvg	1	6	299	0.3192
128	FedAvg	1	7	299	0.3986
128	FedAvg	2	0	299	0.4329
128	FedAvg	2	1	299	0.5262
128	FedAvg	2	2	299	0.4891
128	FedAvg	2	3	299	0.4988
128	FedAvg	2	4	299	0.5254
128	FedAvg	2	5	299	0.5059
128	FedAvg	2	6	299	0.5398
128	FedAvg	2	7	299	0.5488
128	FedAvg	3	0	299	0.2944
128	FedAvg	3	1	299	0.3468
128	FedAvg	3	2	299	0.3515
128	FedAvg	3	3	299	0.3101
128	FedAvg	3	4	299	0.2876
128	FedAvg	3	5	299	0.3085
128	FedAvg	3	6	299	0.3425
128	FedAvg	3	7	299	0.3632
128	FedAvg	4	0	299	0.3426
128	FedAvg	4	1	299	0.2891
128	FedAvg	4	2	299	0.3528
128	FedAvg	4	3	299	0.35
128	FedAvg	4	4	299	0.2669
128	FedAvg	4	5	299	0.3451
128	FedAvg	4	6	299	0.2654
128	FedAvg	4	7	299	0.2877
250	FedAvg	0	0	299	0.3321
250	FedAvg	0	1	299	0.4268
250	FedAvg	0	2	299	0.3375
250	FedAvg	0	3	299	0.4409
250	FedAvg	0	4	299	0.3806
250	FedAvg	0	5	299	0.3846
250	FedAvg	0	6	299	0.4394
250	FedAvg	0	7	299	0.4533
250	FedAvg	1	0	299	0.4487
250	FedAvg	1	1	299	0.5733
250	FedAvg	1	2	299	0.3752
250	FedAvg	1	3	299	0.4814
250	FedAvg	1	4	299	0.5729
250	FedAvg	1	5	299	0.4495
250	FedAvg	1	6	299	0.4214
250	FedAvg	1	7	299	0.4657
250	FedAvg	2	0	299	0.4872
250	FedAvg	2	1	299	0.5363
250	FedAvg	2	2	299	0.5146
250	FedAvg	2	3	299	0.5206
250	FedAvg	2	4	299	0.5263
250	FedAvg	2	5	299	0.5212
250	FedAvg	2	6	299	0.5445
250	FedAvg	2	7	299	0.552
250	FedAvg	3	0	299	0.3373
250	FedAvg	3	1	299	0.3575
250	FedAvg	3	2	299	0.352
250	FedAvg	3	3	299	0.3336
250	FedAvg	3	4	299	0.3357
250	FedAvg	3	5	299	0.3357
250	FedAvg	3	6	299	0.3507
250	FedAvg	3	7	299	0.3551
250	FedAvg	4	0	299	0.3442
250	FedAvg	4	1	299	0.318
250	FedAvg	4	2	299	0.35
250	FedAvg	4	3	299	0.3517
250	FedAvg	4	4	299	0.2923
250	FedAvg	4	5	299	0.345
250	FedAvg	4	6	299	0.2919
250	FedAvg	4	7	299	0.3145
16	AvgPush	0	0	299	0.6212
16	AvgPush	0	1	299	0.6179
16	AvgPush	0	2	299	0.5834
16	AvgPush	0	3	299	0.6137
16	AvgPush	0	4	299	0.5907
16	AvgPush	0	5	299	0.6401
16	AvgPush	0	6	299	0.6349
16	AvgPush	0	7	299	0.668
16	AvgPush	1	0	299	0.6258
16	AvgPush	1	1	299	0.6256
16	AvgPush	1	2	299	0.6412
16	AvgPush	1	3	299	0.7042
16	AvgPush	1	4	299	0.6626
16	AvgPush	1	5	299	0.6464
16	AvgPush	1	6	299	0.6537
16	AvgPush	1	7	299	0.6162
16	AvgPush	2	0	299	0.6254
16	AvgPush	2	1	299	0.6895
16	AvgPush	2	2	299	0.6516
16	AvgPush	2	3	299	0.6909
16	AvgPush	2	4	299	0.6712
16	AvgPush	2	5	299	0.6656
16	AvgPush	2	6	299	0.7075
16	AvgPush	2	7	299	0.6992
16	AvgPush	3	0	299	0.5885
16	AvgPush	3	1	299	0.588
16	AvgPush	3	2	299	0.6074
16	AvgPush	3	3	299	0.6061
16	AvgPush	3	4	299	0.585
16	AvgPush	3	5	299	0.5808
16	AvgPush	3	6	299	0.5913
16	AvgPush	3	7	299	0.6374
16	AvgPush	4	0	299	0.6242
16	AvgPush	4	1	299	0.5638
16	AvgPush	4	2	299	0.6529
16	AvgPush	4	3	299	0.6306
16	AvgPush	4	4	299	0.6092
16	AvgPush	4	5	299	0.6415
16	AvgPush	4	6	299	0.585
16	AvgPush	4	7	299	0.6145
32	AvgPush	0	0	299	0.6332
32	AvgPush	0	1	299	0.6515
32	AvgPush	0	2	299	0.5865
32	AvgPush	0	3	299	0.6329
32	AvgPush	0	4	299	0.5857
32	AvgPush	0	5	299	0.6404
32	AvgPush	0	6	299	0.6514
32	AvgPush	0	7	299	0.6715
32	AvgPush	1	0	299	0.6315
32	AvgPush	1	1	299	0.679
32	AvgPush	1	2	299	0.6389
32	AvgPush	1	3	299	0.7161
32	AvgPush	1	4	299	0.6693
32	AvgPush	1	5	299	0.677
32	AvgPush	1	6	299	0.6473
32	AvgPush	1	7	299	0.6267
32	AvgPush	2	0	299	0.6356
32	AvgPush	2	1	299	0.7326
32	AvgPush	2	2	299	0.6734
32	AvgPush	2	3	299	0.7032
32	AvgPush	2	4	299	0.6868
32	AvgPush	2	5	299	0.6791
32	AvgPush	2	6	299	0.6967
32	AvgPush	2	7	299	0.7022
32	AvgPush	3	0	299	0.5989
32	AvgPush	3	1	299	0.6071
32	AvgPush	3	2	299	0.6345
32	AvgPush	3	3	299	0.618
32	AvgPush	3	4	299	0.61
32	AvgPush	3	5	299	0.6298
32	AvgPush	3	6	299	0.6023
32	AvgPush	3	7	299	0.6504
32	AvgPush	4	0	299	0.6107
32	AvgPush	4	1	299	0.5926
32	AvgPush	4	2	299	0.6515
32	AvgPush	4	3	299	0.6256
32	AvgPush	4	4	299	0.6075
32	AvgPush	4	5	299	0.6567
32	AvgPush	4	6	299	0.6029
32	AvgPush	4	7	299	0.6186
64	AvgPush	0	0	299	0.5697
64	AvgPush	0	1	299	0.5648
64	AvgPush	0	2	299	0.4814
64	AvgPush	0	3	299	0.5381
64	AvgPush	0	4	299	0.5535
64	AvgPush	0	5	299	0.583
64	AvgPush	0	6	299	0.5618
64	AvgPush	0	7	299	0.5541
64	AvgPush	1	0	299	0.5758
64	AvgPush	1	1	299	0.6384
64	AvgPush	1	2	299	0.6279
64	AvgPush	1	3	299	0.6313
64	AvgPush	1	4	299	0.5942
64	AvgPush	1	5	299	0.6589
64	AvgPush	1	6	299	0.6179
64	AvgPush	1	7	299	0.5565
64	AvgPush	2	0	299	0.6043
64	AvgPush	2	1	299	0.6803
64	AvgPush	2	2	299	0.6456
64	AvgPush	2	3	299	0.6583
64	AvgPush	2	4	299	0.5991
64	AvgPush	2	5	299	0.6
64	AvgPush	2	6	299	0.6219
64	AvgPush	2	7	299	0.6456
64	AvgPush	3	0	299	0.5219
64	AvgPush	3	1	299	0.5318
64	AvgPush	3	2	299	0.5683
64	AvgPush	3	3	299	0.5309
64	AvgPush	3	4	299	0.5381
64	AvgPush	3	5	299	0.5026
64	AvgPush	3	6	299	0.5332
64	AvgPush	3	7	299	0.5956
64	AvgPush	4	0	299	0.564
64	AvgPush	4	1	299	0.496
64	AvgPush	4	2	299	0.5479
64	AvgPush	4	3	299	0.5485
64	AvgPush	4	4	299	0.5519
64	AvgPush	4	5	299	0.5536
64	AvgPush	4	6	299	0.5133
64	AvgPush	4	7	299	0.5485
128	AvgPush	0	0	299	0.4878
128	AvgPush	0	1	299	0.437
128	AvgPush	0	2	299	0.3952
128	AvgPush	0	3	299	0.4707
128	AvgPush	0	4	299	0.4831
128	AvgPush	0	5	299	0.5037
128	AvgPush	0	6	299	0.4787
128	AvgPush	0	7	299	0.5195
128	AvgPush	1	0	299	0.5451
128	AvgPush	1	1	299	0.6212
128	AvgPush	1	2	299	0.591
128	AvgPush	1	3	299	0.5946
128	AvgPush	1	4	299	0.6047
128	AvgPush	1	5	299	0.6317
128	AvgPush	1	6	299	0.5589
128	AvgPush	1	7	299	0.5309
128	AvgPush	2	0	299	0.5712
128	AvgPush	2	1	299	0.6305
128	AvgPush	2	2	299	0.6171
128	AvgPush	2	3	299	0.5985
128	AvgPush	2	4	299	0.5362
128	AvgPush	2	5	299	0.5596
128	AvgPush	2	6	299	0.5861
128	AvgPush	2	7	299	0.5807
128	AvgPush	3	0	299	0.4528
128	AvgPush	3	1	299	0.4636
128	AvgPush	3	2	299	0.4361
128	AvgPush	3	3	299	0.4231
128	AvgPush	3	4	299	0.4413
128	AvgPush	3	5	299	0.388
128	AvgPush	3	6	299	0.4489
128	AvgPush	3	7	299	0.4264
128	AvgPush	4	0	299	0.4317
128	AvgPush	4	1	299	0.3526
128	AvgPush	4	2	299	0.4379
128	AvgPush	4	3	299	0.4259
128	AvgPush	4	4	299	0.457
128	AvgPush	4	5	299	0.4531
128	AvgPush	4	6	299	0.4091
128	AvgPush	4	7	299	0.4177
250	AvgPush	0	0	299	0.4665
250	AvgPush	0	1	299	0.4419
250	AvgPush	0	2	299	0.4196
250	AvgPush	0	3	299	0.4698
250	AvgPush	0	4	299	0.4678
250	AvgPush	0	5	299	0.492
250	AvgPush	0	6	299	0.487
250	AvgPush	0	7	299	0.4968
250	AvgPush	1	0	299	0.572
250	AvgPush	1	1	299	0.6328
250	AvgPush	1	2	299	0.6031
250	AvgPush	1	3	299	0.5926
250	AvgPush	1	4	299	0.6299
250	AvgPush	1	5	299	0.6282
250	AvgPush	1	6	299	0.5611
250	AvgPush	1	7	299	0.5496
250	AvgPush	2	0	299	0.5772
250	AvgPush	2	1	299	0.636
250	AvgPush	2	2	299	0.6186
250	AvgPush	2	3	299	0.582
250	AvgPush	2	4	299	0.5248
250	AvgPush	2	5	299	0.5623
250	AvgPush	2	6	299	0.5826
250	AvgPush	2	7	299	0.5851
250	AvgPush	3	0	299	0.4309
250	AvgPush	3	1	299	0.4458
250	AvgPush	3	2	299	0.3966
250	AvgPush	3	3	299	0.4019
250	AvgPush	3	4	299	0.4075
250	AvgPush	3	5	299	0.385
250	AvgPush	3	6	299	0.4136
250	AvgPush	3	7	299	0.4123
250	AvgPush	4	0	299	0.3802
250	AvgPush	4	1	299	0.3495
250	AvgPush	4	2	299	0.4038
250	AvgPush	4	3	299	0.413
250	AvgPush	4	4	299	0.4233
250	AvgPush	4	5	299	0.418
250	AvgPush	4	6	299	0.387
250	AvgPush	4	7	299	0.3793
16	CWT	0	0	299	0.5965
16	CWT	0	1	299	0.573
16	CWT	0	2	299	0.5648
16	CWT	0	3	299	0.6109
16	CWT	0	4	299	0.5746
16	CWT	0	5	299	0.5746
16	CWT	0	6	299	0.6071
16	CWT	0	7	299	0.6829
16	CWT	1	0	299	0.6295
16	CWT	1	1	299	0.697
16	CWT	1	2	299	0.6472
16	CWT	1	3	299	0.6641
16	CWT	1	4	299	0.7052
16	CWT	1	5	299	0.6446
16	CWT	1	6	299	0.622
16	CWT	1	7	299	0.6374
16	CWT	2	0	299	0.5983
16	CWT	2	1	299	0.6821
16	CWT	2	2	299	0.6789
16	CWT	2	3	299	0.6725
16	CWT	2	4	299	0.6753
16	CWT	2	5	299	0.686
16	CWT	2	6	299	0.6798
16	CWT	2	7	299	0.6954
16	CWT	3	0	299	0.6326
16	CWT	3	1	299	0.5863
16	CWT	3	2	299	0.6258
16	CWT	3	3	299	0.6402
16	CWT	3	4	299	0.5955
16	CWT	3	5	299	0.6297
16	CWT	3	6	299	0.564
16	CWT	3	7	299	0.5712
16	CWT	4	0	299	0.6084
16	CWT	4	1	299	0.5726
16	CWT	4	2	299	0.6484
16	CWT	4	3	299	0.6418
16	CWT	4	4	299	0.6402
16	CWT	4	5	299	0.6204
16	CWT	4	6	299	0.5822
16	CWT	4	7	299	0.5684
32	CWT	0	0	299	0.5997
32	CWT	0	1	299	0.5933
32	CWT	0	2	299	0.5672
32	CWT	0	3	299	0.6038
32	CWT	0	4	299	0.5647
32	CWT	0	5	299	0.5659
32	CWT	0	6	299	0.6384
32	CWT	0	7	299	0.6969
32	CWT	1	0	299	0.6284
32	CWT	1	1	299	0.6693
32	CWT	1	2	299	0.6192
32	CWT	1	3	299	0.6796
32	CWT	1	4	299	0.7048
32	CWT	1	5	299	0.6901
32	CWT	1	6	299	0.646
32	CWT	1	7	299	0.6278
32	CWT	2	0	299	0.6139
32	CWT	2	1	299	0.6878
32	CWT	2	2	299	0.6868
32	CWT	2	3	299	0.6714
32	CWT	2	4	299	0.6714
32	CWT	2	5	299	0.6818
32	CWT	2	6	299	0.7155
32	CWT	2	7	299	0.7209
32	CWT	3	0	299	0.5918
32	CWT	3	1	299	0.5932
32	CWT	3	2	299	0.6083
32	CWT	3	3	299	0.6191
32	CWT	3	4	299	0.6335
32	CWT	3	5	299	0.6513
32	CWT	3	6	299	0.5849
32	CWT	3	7	299	0.6166
32	CWT	4	0	299	0.6058
32	CWT	4	1	299	0.5783
32	CWT	4	2	299	0.6515
32	CWT	4	3	299	0.6899
32	CWT	4	4	299	0.599
32	CWT	4	5	299	0.6241
32	CWT	4	6	299	0.6049
32	CWT	4	7	299	0.6121
64	CWT	0	0	299	0.4806
64	CWT	0	1	299	0.4731
64	CWT	0	2	299	0.4566
64	CWT	0	3	299	0.5284
64	CWT	0	4	299	0.4848
64	CWT	0	5	299	0.4654
64	CWT	0	6	299	0.5058
64	CWT	0	7	299	0.5831
64	CWT	1	0	299	0.5564
64	CWT	1	1	299	0.6038
64	CWT	1	2	299	0.5452
64	CWT	1	3	299	0.5724
64	CWT	1	4	299	0.6413
64	CWT	1	5	299	0.5806
64	CWT	1	6	299	0.5671
64	CWT	1	7	299	0.5634
64	CWT	2	0	299	0.5472
64	CWT	2	1	299	0.6053
64	CWT	2	2	299	0.6467
64	CWT	2	3	299	0.6267
64	CWT	2	4	299	0.6218
64	CWT	2	5	299	0.593
64	CWT	2	6	299	0.6222
64	CWT	2	7	299	0.6521
64	CWT	3	0	299	0.4542
64	CWT	3	1	299	0.5152
64	CWT	3	2	299	0.5278
64	CWT	3	3	299	0.4983
64	CWT	3	4	299	0.5004
64	CWT	3	5	299	0.5308
64	CWT	3	6	299	0.5157
64	CWT	3	7	299	0.5247
64	CWT	4	0	299	0.5319
64	CWT	4	1	299	0.4569
64	CWT	4	2	299	0.5113
64	CWT	4	3	299	0.571
64	CWT	4	4	299	0.5316
64	CWT	4	5	299	0.5163
64	CWT	4	6	299	0.5034
64	CWT	4	7	299	0.5114
128	CWT	0	0	299	0.4555
128	CWT	0	1	299	0.448
128	CWT	0	2	299	0.4114
128	CWT	0	3	299	0.4563
128	CWT	0	4	299	0.4683
128	CWT	0	5	299	0.4322
128	CWT	0	6	299	0.448
128	CWT	0	7	299	0.4966
128	CWT	1	0	299	0.5497
128	CWT	1	1	299	0.5917
128	CWT	1	2	299	0.5787
128	CWT	1	3	299	0.5663
128	CWT	1	4	299	0.6086
128	CWT	1	5	299	0.5691
128	CWT	1	6	299	0.562
128	CWT	1	7	299	0.5496
128	CWT	2	0	299	0.556
128	CWT	2	1	299	0.583
128	CWT	2	2	299	0.613
128	CWT	2	3	299	0.5932
128	CWT	2	4	299	0.5692
128	CWT	2	5	299	0.5538
128	CWT	2	6	299	0.5827
128	CWT	2	7	299	0.6033
128	CWT	3	0	299	0.3679
128	CWT	3	1	299	0.4074
128	CWT	3	2	299	0.4283
128	CWT	3	3	299	0.3817
128	CWT	3	4	299	0.3694
128	CWT	3	5	299	0.3747
128	CWT	3	6	299	0.4127
128	CWT	3	7	299	0.4335
128	CWT	4	0	299	0.3908
128	CWT	4	1	299	0.353
128	CWT	4	2	299	0.3663
128	CWT	4	3	299	0.3964
128	CWT	4	4	299	0.4219
128	CWT	4	5	299	0.4261
128	CWT	4	6	299	0.402
128	CWT	4	7	299	0.3674
250	CWT	0	0	299	0.4733
250	CWT	0	1	299	0.4581
250	CWT	0	2	299	0.4317
250	CWT	0	3	299	0.4493
250	CWT	0	4	299	0.471
250	CWT	0	5	299	0.4546
250	CWT	0	6	299	0.453
250	CWT	0	7	299	0.4819
250	CWT	1	0	299	0.5619
250	CWT	1	1	299	0.5922
250	CWT	1	2	299	0.6174
250	CWT	1	3	299	0.595
250	CWT	1	4	299	0.6143
250	CWT	1	5	299	0.5795
250	CWT	1	6	299	0.5845
250	CWT	1	7	299	0.5844
250	CWT	2	0	299	0.5676
250	CWT	2	1	299	0.589
250	CWT	2	2	299	0.6066
250	CWT	2	3	299	0.5931
250	CWT	2	4	299	0.5671
250	CWT	2	5	299	0.5506
250	CWT	2	6	299	0.5792
250	CWT	2	7	299	0.5969
250	CWT	3	0	299	0.371
250	CWT	3	1	299	0.3856
250	CWT	3	2	299	0.3878
250	CWT	3	3	299	0.3777
250	CWT	3	4	299	0.3719
250	CWT	3	5	299	0.3685
250	CWT	3	6	299	0.3885
250	CWT	3	7	299	0.4046
250	CWT	4	0	299	0.3817
250	CWT	4	1	299	0.3546
250	CWT	4	2	299	0.3615
250	CWT	4	3	299	0.3762
250	CWT	4	4	299	0.4011
250	CWT	4	5	299	0.4025
250	CWT	4	6	299	0.3829
250	CWT	4	7	299	0.3709
16	FML-Proxy	0	0	299	0.4435
16	FML-Private	0	0	299	0.7062
16	FML-Proxy	0	1	299	0.5479
16	FML-Private	0	1	299	0.7222
16	FML-Proxy	0	2	299	0.4644
16	FML-Private	0	2	299	0.6931
16	FML-Proxy	0	3	299	0.6126
16	FML-Private	0	3	299	0.8182
16	FML-Proxy	0	4	299	0.5018
16	FML-Private	0	4	299	0.7275
16	FML-Proxy	0	5	299	0.5079
16	FML-Private	0	5	299	0.7352
16	FML-Proxy	0	6	299	0.5912
16	FML-Private	0	6	299	0.7795
16	FML-Proxy	0	7	299	0.6178
16	FML-Private	0	7	299	0.8228
16	FML-Proxy	1	0	299	0.5107
16	FML-Private	1	0	299	0.7356
16	FML-Proxy	1	1	299	0.6433
16	FML-Private	1	1	299	0.8161
16	FML-Proxy	1	2	299	0.537
16	FML-Private	1	2	299	0.7289
16	FML-Proxy	1	3	299	0.5984
16	FML-Private	1	3	299	0.7997
16	FML-Proxy	1	4	299	0.6245
16	FML-Private	1	4	299	0.7986
16	FML-Proxy	1	5	299	0.4967
16	FML-Private	1	5	299	0.7225
16	FML-Proxy	1	6	299	0.5527
16	FML-Private	1	6	299	0.7248
16	FML-Proxy	1	7	299	0.5805
16	FML-Private	1	7	299	0.7826
16	FML-Proxy	2	0	299	0.5957
16	FML-Private	2	0	299	0.6853
16	FML-Proxy	2	1	299	0.6898
16	FML-Private	2	1	299	0.8421
16	FML-Proxy	2	2	299	0.61
16	FML-Private	2	2	299	0.7612
16	FML-Proxy	2	3	299	0.6183
16	FML-Private	2	3	299	0.7526
16	FML-Proxy	2	4	299	0.6397
16	FML-Private	2	4	299	0.7999
16	FML-Proxy	2	5	299	0.6682
16	FML-Private	2	5	299	0.8338
16	FML-Proxy	2	6	299	0.6781
16	FML-Private	2	6	299	0.86
16	FML-Proxy	2	7	299	0.6729
16	FML-Private	2	7	299	0.8491
16	FML-Proxy	3	0	299	0.5822
16	FML-Private	3	0	299	0.7378
16	FML-Proxy	3	1	299	0.528
16	FML-Private	3	1	299	0.7438
16	FML-Proxy	3	2	299	0.6096
16	FML-Private	3	2	299	0.8354
16	FML-Proxy	3	3	299	0.5512
16	FML-Private	3	3	299	0.7631
16	FML-Proxy	3	4	299	0.5773
16	FML-Private	3	4	299	0.7315
16	FML-Proxy	3	5	299	0.5574
16	FML-Private	3	5	299	0.7686
16	FML-Proxy	3	6	299	0.5345
16	FML-Private	3	6	299	0.7094
16	FML-Proxy	3	7	299	0.6267
16	FML-Private	3	7	299	0.8201
16	FML-Proxy	4	0	299	0.5857
16	FML-Private	4	0	299	0.8084
16	FML-Proxy	4	1	299	0.5533
16	FML-Private	4	1	299	0.7567
16	FML-Proxy	4	2	299	0.6525
16	FML-Private	4	2	299	0.8461
16	FML-Proxy	4	3	299	0.6576
16	FML-Private	4	3	299	0.8547
16	FML-Proxy	4	4	299	0.5142
16	FML-Private	4	4	299	0.7718
16	FML-Proxy	4	5	299	0.5853
16	FML-Private	4	5	299	0.7616
16	FML-Proxy	4	6	299	0.5121
16	FML-Private	4	6	299	0.7718
16	FML-Proxy	4	7	299	0.524
16	FML-Private	4	7	299	0.7285
32	FML-Proxy	0	0	299	0.4709
32	FML-Private	0	0	299	0.698
32	FML-Proxy	0	1	299	0.5969
32	FML-Private	0	1	299	0.732
32	FML-Proxy	0	2	299	0.478
32	FML-Private	0	2	299	0.6759
32	FML-Proxy	0	3	299	0.6448
32	FML-Private	0	3	299	0.8233
32	FML-Proxy	0	4	299	0.6029
32	FML-Private	0	4	299	0.7385
32	FML-Proxy	0	5	299	0.5972
32	FML-Private	0	5	299	0.7532
32	FML-Proxy	0	6	299	0.6458
32	FML-Private	0	6	299	0.7926
32	FML-Proxy	0	7	299	0.6444
32	FML-Private	0	7	299	0.8234
32	FML-Proxy	1	0	299	0.5458
32	FML-Private	1	0	299	0.7374
32	FML-Proxy	1	1	299	0.7029
32	FML-Private	1	1	299	0.8351
32	FML-Proxy	1	2	299	0.6483
32	FML-Private	1	2	299	0.7611
32	FML-Proxy	1	3	299	0.6448
32	FML-Private	1	3	299	0.8275
32	FML-Proxy	1	4	299	0.6987
32	FML-Private	1	4	299	0.8192
32	FML-Proxy	1	5	299	0.5635
32	FML-Private	1	5	299	0.7703
32	FML-Proxy	1	6	299	0.5997
32	FML-Private	1	6	299	0.7524
32	FML-Proxy	1	7	299	0.6031
32	FML-Private	1	7	299	0.7638
32	FML-Proxy	2	0	299	0.6531
32	FML-Private	2	0	299	0.7357
32	FML-Proxy	2	1	299	0.7326
32	FML-Private	2	1	299	0.8292
32	FML-Proxy	2	2	299	0.6514
32	FML-Private	2	2	299	0.77
32	FML-Proxy	2	3	299	0.6581
32	FML-Private	2	3	299	0.78
32	FML-Proxy	2	4	299	0.6715
32	FML-Private	2	4	299	0.8233
32	FML-Proxy	2	5	299	0.6984
32	FML-Private	2	5	299	0.8264
32	FML-Proxy	2	6	299	0.7106
32	FML-Private	2	6	299	0.8531
32	FML-Proxy	2	7	299	0.7129
32	FML-Private	2	7	299	0.8568
32	FML-Proxy	3	0	299	0.6097
32	FML-Private	3	0	299	0.7452
32	FML-Proxy	3	1	299	0.558
32	FML-Private	3	1	299	0.7022
32	FML-Proxy	3	2	299	0.6308
32	FML-Private	3	2	299	0.8095
32	FML-Proxy	3	3	299	0.6042
32	FML-Private	3	3	299	0.7687
32	FML-Proxy	3	4	299	0.6312
32	FML-Private	3	4	299	0.7514
32	FML-Proxy	3	5	299	0.6198
32	FML-Private	3	5	299	0.7791
32	FML-Proxy	3	6	299	0.5511
32	FML-Private	3	6	299	0.6864
32	FML-Proxy	3	7	299	0.6384
32	FML-Private	3	7	299	0.8352
32	FML-Proxy	4	0	299	0.629
32	FML-Private	4	0	299	0.812
32	FML-Proxy	4	1	299	0.5935
32	FML-Private	4	1	299	0.7772
32	FML-Proxy	4	2	299	0.6679
32	FML-Private	4	2	299	0.8399
32	FML-Proxy	4	3	299	0.6831
32	FML-Private	4	3	299	0.853
32	FML-Proxy	4	4	299	0.5044
32	FML-Private	4	4	299	0.7284
32	FML-Proxy	4	5	299	0.6276
32	FML-Private	4	5	299	0.7663
32	FML-Proxy	4	6	299	0.5537
32	FML-Private	4	6	299	0.7686
32	FML-Proxy	4	7	299	0.5914
32	FML-Private	4	7	299	0.7711
64	FML-Proxy	0	0	299	0.3296
64	FML-Private	0	0	299	0.6737
64	FML-Proxy	0	1	299	0.443
64	FML-Private	0	1	299	0.7063
64	FML-Proxy	0	2	299	0.3424
64	FML-Private	0	2	299	0.6716
64	FML-Proxy	0	3	299	0.5375
64	FML-Private	0	3	299	0.7862
64	FML-Proxy	0	4	299	0.4689
64	FML-Private	0	4	299	0.7298
64	FML-Proxy	0	5	299	0.4825
64	FML-Private	0	5	299	0.7198
64	FML-Proxy	0	6	299	0.5142
64	FML-Private	0	6	299	0.7676
64	FML-Proxy	0	7	299	0.5444
64	FML-Private	0	7	299	0.769
64	FML-Proxy	1	0	299	0.4949
64	FML-Private	1	0	299	0.7482
64	FML-Proxy	1	1	299	0.6256
64	FML-Private	1	1	299	0.8101
64	FML-Proxy	1	2	299	0.5424
64	FML-Private	1	2	299	0.784
64	FML-Proxy	1	3	299	0.5601
64	FML-Private	1	3	299	0.7884
64	FML-Proxy	1	4	299	0.63
64	FML-Private	1	4	299	0.7907
64	FML-Proxy	1	5	299	0.5001
64	FML-Private	1	5	299	0.7572
64	FML-Proxy	1	6	299	0.531
64	FML-Private	1	6	299	0.7581
64	FML-Proxy	1	7	299	0.5377
64	FML-Private	1	7	299	0.7466
64	FML-Proxy	2	0	299	0.5539
64	FML-Private	2	0	299	0.748
64	FML-Proxy	2	1	299	0.6301
64	FML-Private	2	1	299	0.8166
64	FML-Proxy	2	2	299	0.547
64	FML-Private	2	2	299	0.7492
64	FML-Proxy	2	3	299	0.5704
64	FML-Private	2	3	299	0.7744
64	FML-Proxy	2	4	299	0.5731
64	FML-Private	2	4	299	0.7847
64	FML-Proxy	2	5	299	0.5829
64	FML-Private	2	5	299	0.7975
64	FML-Proxy	2	6	299	0.6238
64	FML-Private	2	6	299	0.8108
64	FML-Proxy	2	7	299	0.6304
64	FML-Private	2	7	299	0.8163
64	FML-Proxy	3	0	299	0.4455
64	FML-Private	3	0	299	0.7378
64	FML-Proxy	3	1	299	0.4875
64	FML-Private	3	1	299	0.6827
64	FML-Proxy	3	2	299	0.5148
64	FML-Private	3	2	299	0.7789
64	FML-Proxy	3	3	299	0.4519
64	FML-Private	3	3	299	0.7584
64	FML-Proxy	3	4	299	0.4702
64	FML-Private	3	4	299	0.7561
64	FML-Proxy	3	5	299	0.4382
64	FML-Private	3	5	299	0.7229
64	FML-Proxy	3	6	299	0.4773
64	FML-Private	3	6	299	0.6438
64	FML-Proxy	3	7	299	0.5374
64	FML-Private	3	7	299	0.7772
64	FML-Proxy	4	0	299	0.5191
64	FML-Private	4	0	299	0.7464
64	FML-Proxy	4	1	299	0.3819
64	FML-Private	4	1	299	0.7401
64	FML-Proxy	4	2	299	0.5161
64	FML-Private	4	2	299	0.8047
64	FML-Proxy	4	3	299	0.5229
64	FML-Private	4	3	299	0.816
64	FML-Proxy	4	4	299	0.3734
64	FML-Private	4	4	299	0.7161
64	FML-Proxy	4	5	299	0.5157
64	FML-Private	4	5	299	0.7834
64	FML-Proxy	4	6	299	0.39
64	FML-Private	4	6	299	0.7215
64	FML-Proxy	4	7	299	0.3903
64	FML-Private	4	7	299	0.7225
128	FML-Proxy	0	0	299	0.3279
128	FML-Private	0	0	299	0.7019
128	FML-Proxy	0	1	299	0.4221
128	FML-Private	0	1	299	0.693
128	FML-Proxy	0	2	299	0.3255
128	FML-Private	0	2	299	0.6674
128	FML-Proxy	0	3	299	0.438
128	FML-Private	0	3	299	0.7288
128	FML-Proxy	0	4	299	0.3997
128	FML-Private	0	4	299	0.6889
128	FML-Proxy	0	5	299	0.4086
128	FML-Private	0	5	299	0.7103
128	FML-Proxy	0	6	299	0.4334
128	FML-Private	0	6	299	0.7083
128	FML-Proxy	0	7	299	0.4415
128	FML-Private	0	7	299	0.7475
128	FML-Proxy	1	0	299	0.4759
128	FML-Private	1	0	299	0.7401
128	FML-Proxy	1	1	299	0.5693
128	FML-Private	1	1	299	0.7876
128	FML-Proxy	1	2	299	0.481
128	FML-Private	1	2	299	0.7829
128	FML-Proxy	1	3	299	0.492
128	FML-Private	1	3	299	0.7905
128	FML-Proxy	1	4	299	0.5721
128	FML-Private	1	4	299	0.7896
128	FML-Proxy	1	5	299	0.4753
128	FML-Private	1	5	299	0.7405
128	FML-Proxy	1	6	299	0.497
128	FML-Private	1	6	299	0.7562
128	FML-Proxy	1	7	299	0.5104
128	FML-Private	1	7	299	0.7788
128	FML-Proxy	2	0	299	0.5403
128	FML-Private	2	0	299	0.75
128	FML-Proxy	2	1	299	0.5495
128	FML-Private	2	1	299	0.7903
128	FML-Proxy	2	2	299	0.5172
128	FML-Private	2	2	299	0.7393
128	FML-Proxy	2	3	299	0.5264
128	FML-Private	2	3	299	0.7578
128	FML-Proxy	2	4	299	0.5358
128	FML-Private	2	4	299	0.743
128	FML-Proxy	2	5	299	0.5319
128	FML-Private	2	5	299	0.7757
128	FML-Proxy	2	6	299	0.5662
128	FML-Private	2	6	299	0.8001
128	FML-Proxy	2	7	299	0.5742
128	FML-Private	2	7	299	0.7952
128	FML-Proxy	3	0	299	0.3428
128	FML-Private	3	0	299	0.6877
128	FML-Proxy	3	1	299	0.3946
128	FML-Private	3	1	299	0.69
128	FML-Proxy	3	2	299	0.3846
128	FML-Private	3	2	299	0.728
128	FML-Proxy	3	3	299	0.3238
128	FML-Private	3	3	299	0.7012
128	FML-Proxy	3	4	299	0.342
128	FML-Private	3	4	299	0.7073
128	FML-Proxy	3	5	299	0.3234
128	FML-Private	3	5	299	0.6823
128	FML-Proxy	3	6	299	0.3873
128	FML-Private	3	6	299	0.6445
128	FML-Proxy	3	7	299	0.4085
128	FML-Private	3	7	299	0.7366
128	FML-Proxy	4	0	299	0.3631
128	FML-Private	4	0	299	0.7258
128	FML-Proxy	4	1	299	0.3198
128	FML-Private	4	1	299	0.6785
128	FML-Proxy	4	2	299	0.3892
128	FML-Private	4	2	299	0.7379
128	FML-Proxy	4	3	299	0.3889
128	FML-Private	4	3	299	0.7384
128	FML-Proxy	4	4	299	0.2787
128	FML-Private	4	4	299	0.6971
128	FML-Proxy	4	5	299	0.3742
128	FML-Private	4	5	299	0.7145
128	FML-Proxy	4	6	299	0.2784
128	FML-Private	4	6	299	0.6725
128	FML-Proxy	4	7	299	0.3173
128	FML-Private	4	7	299	0.6811
250	FML-Proxy	0	0	299	0.3449
250	FML-Private	0	0	299	0.6813
250	FML-Proxy	0	1	299	0.4374
250	FML-Private	0	1	299	0.712
250	FML-Proxy	0	2	299	0.3435
250	FML-Private	0	2	299	0.6854
250	FML-Proxy	0	3	299	0.4397
250	FML-Private	0	3	299	0.7352
250	FML-Proxy	0	4	299	0.412
250	FML-Private	0	4	299	0.7084
250	FML-Proxy	0	5	299	0.4207
250	FML-Private	0	5	299	0.7257
250	FML-Proxy	0	6	299	0.4449
250	FML-Private	0	6	299	0.7272
250	FML-Proxy	0	7	299	0.4547
250	FML-Private	0	7	299	0.7535
250	FML-Proxy	1	0	299	0.4766
250	FML-Private	1	0	299	0.7301
250	FML-Proxy	1	1	299	0.5861
250	FML-Private	1	1	299	0.7689
250	FML-Proxy	1	2	299	0.5371
250	FML-Private	1	2	299	0.7893
250	FML-Proxy	1	3	299	0.5079
250	FML-Private	1	3	299	0.7879
250	FML-Proxy	1	4	299	0.5835
250	FML-Private	1	4	299	0.792
250	FML-Proxy	1	5	299	0.4771
250	FML-Private	1	5	299	0.7532
250	FML-Proxy	1	6	299	0.5167
250	FML-Private	1	6	299	0.7596
250	FML-Proxy	1	7	299	0.5434
250	FML-Private	1	7	299	0.7876
250	FML-Proxy	2	0	299	0.5468
250	FML-Private	2	0	299	0.7436
250	FML-Proxy	2	1	299	0.5463
250	FML-Private	2	1	299	0.7706
250	FML-Proxy	2	2	299	0.5281
250	FML-Private	2	2	299	0.7485
250	FML-Proxy	2	3	299	0.5321
250	FML-Private	2	3	299	0.7724
250	FML-Proxy	2	4	299	0.5304
250	FML-Private	2	4	299	0.7293
250	FML-Proxy	2	5	299	0.5324
250	FML-Private	2	5	299	0.7714
250	FML-Proxy	2	6	299	0.563
250	FML-Private	2	6	299	0.8075
250	FML-Proxy	2	7	299	0.5688
250	FML-Private	2	7	299	0.7906
250	FML-Proxy	3	0	299	0.3504
250	FML-Private	3	0	299	0.6839
250	FML-Proxy	3	1	299	0.377
250	FML-Private	3	1	299	0.6805
250	FML-Proxy	3	2	299	0.3515
250	FML-Private	3	2	299	0.7279
250	FML-Proxy	3	3	299	0.3312
250	FML-Private	3	3	299	0.6856
250	FML-Proxy	3	4	299	0.3485
250	FML-Private	3	4	299	0.7272
250	FML-Proxy	3	5	299	0.3319
250	FML-Private	3	5	299	0.691
250	FML-Proxy	3	6	299	0.3665
250	FML-Private	3	6	299	0.6671
250	FML-Proxy	3	7	299	0.3641
250	FML-Private	3	7	299	0.7482
250	FML-Proxy	4	0	299	0.3447
250	FML-Private	4	0	299	0.7077
250	FML-Proxy	4	1	299	0.3295
250	FML-Private	4	1	299	0.6758
250	FML-Proxy	4	2	299	0.3563
250	FML-Private	4	2	299	0.7154
250	FML-Proxy	4	3	299	0.3595
250	FML-Private	4	3	299	0.7375
250	FML-Proxy	4	4	299	0.2876
250	FML-Private	4	4	299	0.6963
250	FML-Proxy	4	5	299	0.3502
250	FML-Private	4	5	299	0.6983
250	FML-Proxy	4	6	299	0.286
250	FML-Private	4	6	299	0.6796
250	FML-Proxy	4	7	299	0.3289
250	FML-Private	4	7	299	0.6602
16	ProxyFL-Proxy	0	0	299	0.5621
16	ProxyFL-Private	0	0	299	0.7613
16	ProxyFL-Proxy	0	1	299	0.6121
16	ProxyFL-Private	0	1	299	0.7617
16	ProxyFL-Proxy	0	2	299	0.5216
16	ProxyFL-Private	0	2	299	0.699
16	ProxyFL-Proxy	0	3	299	0.6037
16	ProxyFL-Private	0	3	299	0.8611
16	ProxyFL-Proxy	0	4	299	0.6188
16	ProxyFL-Private	0	4	299	0.8011
16	ProxyFL-Proxy	0	5	299	0.6116
16	ProxyFL-Private	0	5	299	0.7962
16	ProxyFL-Proxy	0	6	299	0.6723
16	ProxyFL-Private	0	6	299	0.826
16	ProxyFL-Proxy	0	7	299	0.6701
16	ProxyFL-Private	0	7	299	0.8438
16	ProxyFL-Proxy	1	0	299	0.5944
16	ProxyFL-Private	1	0	299	0.7405
16	ProxyFL-Proxy	1	1	299	0.661
16	ProxyFL-Private	1	1	299	0.8498
16	ProxyFL-Proxy	1	2	299	0.7054
16	ProxyFL-Private	1	2	299	0.8099
16	ProxyFL-Proxy	1	3	299	0.6555
16	ProxyFL-Private	1	3	299	0.8338
16	ProxyFL-Proxy	1	4	299	0.6618
16	ProxyFL-Private	1	4	299	0.8193
16	ProxyFL-Proxy	1	5	299	0.6194
16	ProxyFL-Private	1	5	299	0.8014
16	ProxyFL-Proxy	1	6	299	0.6349
16	ProxyFL-Private	1	6	299	0.7613
16	ProxyFL-Proxy	1	7	299	0.6131
16	ProxyFL-Private	1	7	299	0.8256
16	ProxyFL-Proxy	2	0	299	0.6493
16	ProxyFL-Private	2	0	299	0.7703
16	ProxyFL-Proxy	2	1	299	0.6599
16	ProxyFL-Private	2	1	299	0.8337
16	ProxyFL-Proxy	2	2	299	0.636
16	ProxyFL-Private	2	2	299	0.8111
16	ProxyFL-Proxy	2	3	299	0.6695
16	ProxyFL-Private	2	3	299	0.8259
16	ProxyFL-Proxy	2	4	299	0.663
16	ProxyFL-Private	2	4	299	0.8143
16	ProxyFL-Proxy	2	5	299	0.6576
16	ProxyFL-Private	2	5	299	0.8058
16	ProxyFL-Proxy	2	6	299	0.6757
16	ProxyFL-Private	2	6	299	0.8614
16	ProxyFL-Proxy	2	7	299	0.6635
16	ProxyFL-Private	2	7	299	0.8178
16	ProxyFL-Proxy	3	0	299	0.5956
16	ProxyFL-Private	3	0	299	0.7615
16	ProxyFL-Proxy	3	1	299	0.5805
16	ProxyFL-Private	3	1	299	0.7699
16	ProxyFL-Proxy	3	2	299	0.6407
16	ProxyFL-Private	3	2	299	0.8435
16	ProxyFL-Proxy	3	3	299	0.572
16	ProxyFL-Private	3	3	299	0.7652
16	ProxyFL-Proxy	3	4	299	0.5965
16	ProxyFL-Private	3	4	299	0.7574
16	ProxyFL-Proxy	3	5	299	0.5729
16	ProxyFL-Private	3	5	299	0.7938
16	ProxyFL-Proxy	3	6	299	0.5903
16	ProxyFL-Private	3	6	299	0.8063
16	ProxyFL-Proxy	3	7	299	0.6276
16	ProxyFL-Private	3	7	299	0.8448
16	ProxyFL-Proxy	4	0	299	0.6165
16	ProxyFL-Private	4	0	299	0.8456
16	ProxyFL-Proxy	4	1	299	0.5605
16	ProxyFL-Private	4	1	299	0.7801
16	ProxyFL-Proxy	4	2	299	0.6235
16	ProxyFL-Private	4	2	299	0.8694
16	ProxyFL-Proxy	4	3	299	0.6007
16	ProxyFL-Private	4	3	299	0.8568
16	ProxyFL-Proxy	4	4	299	0.5937
16	ProxyFL-Private	4	4	299	0.7921
16	ProxyFL-Proxy	4	5	299	0.6416
16	ProxyFL-Private	4	5	299	0.8513
16	ProxyFL-Proxy	4	6	299	0.5614
16	ProxyFL-Private	4	6	299	0.775
16	ProxyFL-Proxy	4	7	299	0.6167
16	ProxyFL-Private	4	7	299	0.7671
32	ProxyFL-Proxy	0	0	299	0.6164
32	ProxyFL-Private	0	0	299	0.7994
32	ProxyFL-Proxy	0	1	299	0.6623
32	ProxyFL-Private	0	1	299	0.7547
32	ProxyFL-Proxy	0	2	299	0.5915
32	ProxyFL-Private	0	2	299	0.7466
32	ProxyFL-Proxy	0	3	299	0.6438
32	ProxyFL-Private	0	3	299	0.819
32	ProxyFL-Proxy	0	4	299	0.6317
32	ProxyFL-Private	0	4	299	0.7314
32	ProxyFL-Proxy	0	5	299	0.6713
32	ProxyFL-Private	0	5	299	0.7759
32	ProxyFL-Proxy	0	6	299	0.6783
32	ProxyFL-Private	0	6	299	0.7832
32	ProxyFL-Proxy	0	7	299	0.6895
32	ProxyFL-Private	0	7	299	0.8367
32	ProxyFL-Proxy	1	0	299	0.6254
32	ProxyFL-Private	1	0	299	0.7557
32	ProxyFL-Proxy	1	1	299	0.7027
32	ProxyFL-Private	1	1	299	0.8255
32	ProxyFL-Proxy	1	2	299	0.6956
32	ProxyFL-Private	1	2	299	0.8149
32	ProxyFL-Proxy	1	3	299	0.6901
32	ProxyFL-Private	1	3	299	0.8358
32	ProxyFL-Proxy	1	4	299	0.7047
32	ProxyFL-Private	1	4	299	0.8201
32	ProxyFL-Proxy	1	5	299	0.6754
32	ProxyFL-Private	1	5	299	0.8141
32	ProxyFL-Proxy	1	6	299	0.6898
32	ProxyFL-Private	1	6	299	0.7872
32	ProxyFL-Proxy	1	7	299	0.6563
32	ProxyFL-Private	1	7	299	0.8107
32	ProxyFL-Proxy	2	0	299	0.664
32	ProxyFL-Private	2	0	299	0.7542
32	ProxyFL-Proxy	2	1	299	0.7399
32	ProxyFL-Private	2	1	299	0.8383
32	ProxyFL-Proxy	2	2	299	0.6839
32	ProxyFL-Private	2	2	299	0.7917
32	ProxyFL-Proxy	2	3	299	0.7169
32	ProxyFL-Private	2	3	299	0.8022
32	ProxyFL-Proxy	2	4	299	0.6857
32	ProxyFL-Private	2	4	299	0.8149
32	ProxyFL-Proxy	2	5	299	0.7037
32	ProxyFL-Private	2	5	299	0.8219
32	ProxyFL-Proxy	2	6	299	0.6876
32	ProxyFL-Private	2	6	299	0.8229
32	ProxyFL-Proxy	2	7	299	0.7205
32	ProxyFL-Private	2	7	299	0.8376
32	ProxyFL-Proxy	3	0	299	0.6093
32	ProxyFL-Private	3	0	299	0.7558
32	ProxyFL-Proxy	3	1	299	0.5945
32	ProxyFL-Private	3	1	299	0.7686
32	ProxyFL-Proxy	3	2	299	0.6405
32	ProxyFL-Private	3	2	299	0.8273
32	ProxyFL-Proxy	3	3	299	0.6304
32	ProxyFL-Private	3	3	299	0.7966
32	ProxyFL-Proxy	3	4	299	0.644
32	ProxyFL-Private	3	4	299	0.8158
32	ProxyFL-Proxy	3	5	299	0.6461
32	ProxyFL-Private	3	5	299	0.7993
32	ProxyFL-Proxy	3	6	299	0.6222
32	ProxyFL-Private	3	6	299	0.7394
32	ProxyFL-Proxy	3	7	299	0.6521
32	ProxyFL-Private	3	7	299	0.8228
32	ProxyFL-Proxy	4	0	299	0.635
32	ProxyFL-Private	4	0	299	0.8106
32	ProxyFL-Proxy	4	1	299	0.6126
32	ProxyFL-Private	4	1	299	0.7885
32	ProxyFL-Proxy	4	2	299	0.6701
32	ProxyFL-Private	4	2	299	0.8363
32	ProxyFL-Proxy	4	3	299	0.6503
32	ProxyFL-Private	4	3	299	0.8422
32	ProxyFL-Proxy	4	4	299	0.6199
32	ProxyFL-Private	4	4	299	0.8121
32	ProxyFL-Proxy	4	5	299	0.6849
32	ProxyFL-Private	4	5	299	0.8641
32	ProxyFL-Proxy	4	6	299	0.5878
32	ProxyFL-Private	4	6	299	0.7823
32	ProxyFL-Proxy	4	7	299	0.6444
32	ProxyFL-Private	4	7	299	0.7931
64	ProxyFL-Proxy	0	0	299	0.5553
64	ProxyFL-Private	0	0	299	0.769
64	ProxyFL-Proxy	0	1	299	0.5943
64	ProxyFL-Private	0	1	299	0.7889
64	ProxyFL-Proxy	0	2	299	0.5771
64	ProxyFL-Private	0	2	299	0.7252
64	ProxyFL-Proxy	0	3	299	0.5884
64	ProxyFL-Private	0	3	299	0.8292
64	ProxyFL-Proxy	0	4	299	0.5737
64	ProxyFL-Private	0	4	299	0.7098
64	ProxyFL-Proxy	0	5	299	0.5965
64	ProxyFL-Private	0	5	299	0.7917
64	ProxyFL-Proxy	0	6	299	0.6121
64	ProxyFL-Private	0	6	299	0.7934
64	ProxyFL-Proxy	0	7	299	0.6355
64	ProxyFL-Private	0	7	299	0.8446
64	ProxyFL-Proxy	1	0	299	0.6064
64	ProxyFL-Private	1	0	299	0.7879
64	ProxyFL-Proxy	1	1	299	0.6476
64	ProxyFL-Private	1	1	299	0.8469
64	ProxyFL-Proxy	1	2	299	0.6737
64	ProxyFL-Private	1	2	299	0.8156
64	ProxyFL-Proxy	1	3	299	0.6412
64	ProxyFL-Private	1	3	299	0.8249
64	ProxyFL-Proxy	1	4	299	0.6863
64	ProxyFL-Private	1	4	299	0.8204
64	ProxyFL-Proxy	1	5	299	0.6139
64	ProxyFL-Private	1	5	299	0.8308
64	ProxyFL-Proxy	1	6	299	0.6442
64	ProxyFL-Private	1	6	299	0.7918
64	ProxyFL-Proxy	1	7	299	0.5923
64	ProxyFL-Private	1	7	299	0.8124
64	ProxyFL-Proxy	2	0	299	0.6345
64	ProxyFL-Private	2	0	299	0.7829
64	ProxyFL-Proxy	2	1	299	0.6873
64	ProxyFL-Private	2	1	299	0.8223
64	ProxyFL-Proxy	2	2	299	0.6551
64	ProxyFL-Private	2	2	299	0.7949
64	ProxyFL-Proxy	2	3	299	0.6589
64	ProxyFL-Private	2	3	299	0.8268
64	ProxyFL-Proxy	2	4	299	0.643
64	ProxyFL-Private	2	4	299	0.8093
64	ProxyFL-Proxy	2	5	299	0.6515
64	ProxyFL-Private	2	5	299	0.8092
64	ProxyFL-Proxy	2	6	299	0.648
64	ProxyFL-Private	2	6	299	0.8258
64	ProxyFL-Proxy	2	7	299	0.6519
64	ProxyFL-Private	2	7	299	0.8334
64	ProxyFL-Proxy	3	0	299	0.5626
64	ProxyFL-Private	3	0	299	0.7365
64	ProxyFL-Proxy	3	1	299	0.5304
64	ProxyFL-Private	3	1	299	0.76
64	ProxyFL-Proxy	3	2	299	0.613
64	ProxyFL-Private	3	2	299	0.8286
64	ProxyFL-Proxy	3	3	299	0.547
64	ProxyFL-Private	3	3	299	0.7446
64	ProxyFL-Proxy	3	4	299	0.5706
64	ProxyFL-Private	3	4	299	0.8141
64	ProxyFL-Proxy	3	5	299	0.5219
64	ProxyFL-Private	3	5	299	0.7631
64	ProxyFL-Proxy	3	6	299	0.5591
64	ProxyFL-Private	3	6	299	0.7892
64	ProxyFL-Proxy	3	7	299	0.6166
64	ProxyFL-Private	3	7	299	0.8504
64	ProxyFL-Proxy	4	0	299	0.5576
64	ProxyFL-Private	4	0	299	0.7974
64	ProxyFL-Proxy	4	1	299	0.5415
64	ProxyFL-Private	4	1	299	0.7446
64	ProxyFL-Proxy	4	2	299	0.5919
64	ProxyFL-Private	4	2	299	0.8514
64	ProxyFL-Proxy	4	3	299	0.5774
64	ProxyFL-Private	4	3	299	0.8602
64	ProxyFL-Proxy	4	4	299	0.5643
64	ProxyFL-Private	4	4	299	0.8225
64	ProxyFL-Proxy	4	5	299	0.5903
64	ProxyFL-Private	4	5	299	0.8529
64	ProxyFL-Proxy	4	6	299	0.5075
64	ProxyFL-Private	4	6	299	0.7139
64	ProxyFL-Proxy	4	7	299	0.5697
64	ProxyFL-Private	4	7	299	0.797
128	ProxyFL-Proxy	0	0	299	0.5177
128	ProxyFL-Private	0	0	299	0.748
128	ProxyFL-Proxy	0	1	299	0.4595
128	ProxyFL-Private	0	1	299	0.7206
128	ProxyFL-Proxy	0	2	299	0.4423
128	ProxyFL-Private	0	2	299	0.7623
128	ProxyFL-Proxy	0	3	299	0.4706
128	ProxyFL-Private	0	3	299	0.7903
128	ProxyFL-Proxy	0	4	299	0.5255
128	ProxyFL-Private	0	4	299	0.7192
128	ProxyFL-Proxy	0	5	299	0.5796
128	ProxyFL-Private	0	5	299	0.7262
128	ProxyFL-Proxy	0	6	299	0.5501
128	ProxyFL-Private	0	6	299	0.7805
128	ProxyFL-Proxy	0	7	299	0.5688
128	ProxyFL-Private	0	7	299	0.8165
128	ProxyFL-Proxy	1	0	299	0.5619
128	ProxyFL-Private	1	0	299	0.7533
128	ProxyFL-Proxy	1	1	299	0.6238
128	ProxyFL-Private	1	1	299	0.8006
128	ProxyFL-Proxy	1	2	299	0.6282
128	ProxyFL-Private	1	2	299	0.8035
128	ProxyFL-Proxy	1	3	299	0.598
128	ProxyFL-Private	1	3	299	0.8281
128	ProxyFL-Proxy	1	4	299	0.6195
128	ProxyFL-Private	1	4	299	0.8092
128	ProxyFL-Proxy	1	5	299	0.6216
128	ProxyFL-Private	1	5	299	0.8074
128	ProxyFL-Proxy	1	6	299	0.6103
128	ProxyFL-Private	1	6	299	0.767
128	ProxyFL-Proxy	1	7	299	0.5616
128	ProxyFL-Private	1	7	299	0.7991
128	ProxyFL-Proxy	2	0	299	0.6127
128	ProxyFL-Private	2	0	299	0.7445
128	ProxyFL-Proxy	2	1	299	0.6452
128	ProxyFL-Private	2	1	299	0.8128
128	ProxyFL-Proxy	2	2	299	0.6297
128	ProxyFL-Private	2	2	299	0.8179
128	ProxyFL-Proxy	2	3	299	0.6258
128	ProxyFL-Private	2	3	299	0.7837
128	ProxyFL-Proxy	2	4	299	0.601
128	ProxyFL-Private	2	4	299	0.7873
128	ProxyFL-Proxy	2	5	299	0.5951
128	ProxyFL-Private	2	5	299	0.8109
128	ProxyFL-Proxy	2	6	299	0.595
128	ProxyFL-Private	2	6	299	0.8257
128	ProxyFL-Proxy	2	7	299	0.6059
128	ProxyFL-Private	2	7	299	0.8054
128	ProxyFL-Proxy	3	0	299	0.4993
128	ProxyFL-Private	3	0	299	0.7832
128	ProxyFL-Proxy	3	1	299	0.5077
128	ProxyFL-Private	3	1	299	0.7118
128	ProxyFL-Proxy	3	2	299	0.5075
128	ProxyFL-Private	3	2	299	0.7574
128	ProxyFL-Proxy	3	3	299	0.4956
128	ProxyFL-Private	3	3	299	0.8021
128	ProxyFL-Proxy	3	4	299	0.5145
128	ProxyFL-Private	3	4	299	0.7941
128	ProxyFL-Proxy	3	5	299	0.5186
128	ProxyFL-Private	3	5	299	0.7408
128	ProxyFL-Proxy	3	6	299	0.5329
128	ProxyFL-Private	3	6	299	0.7422
128	ProxyFL-Proxy	3	7	299	0.5567
128	ProxyFL-Private	3	7	299	0.7902
128	ProxyFL-Proxy	4	0	299	0.4861
128	ProxyFL-Private	4	0	299	0.7741
128	ProxyFL-Proxy	4	1	299	0.4626
128	ProxyFL-Private	4	1	299	0.7183
128	ProxyFL-Proxy	4	2	299	0.5223
128	ProxyFL-Private	4	2	299	0.8186
128	ProxyFL-Proxy	4	3	299	0.5067
128	ProxyFL-Private	4	3	299	0.7694
128	ProxyFL-Proxy	4	4	299	0.4647
128	ProxyFL-Private	4	4	299	0.8189
128	ProxyFL-Proxy	4	5	299	0.4685
128	ProxyFL-Private	4	5	299	0.7682
128	ProxyFL-Proxy	4	6	299	0.4504
128	ProxyFL-Private	4	6	299	0.7427
128	ProxyFL-Proxy	4	7	299	0.489
128	ProxyFL-Private	4	7	299	0.7988
250	ProxyFL-Proxy	0	0	299	0.4905
250	ProxyFL-Private	0	0	299	0.721
250	ProxyFL-Proxy	0	1	299	0.4427
250	ProxyFL-Private	0	1	299	0.7473
250	ProxyFL-Proxy	0	2	299	0.4445
250	ProxyFL-Private	0	2	299	0.7541
250	ProxyFL-Proxy	0	3	299	0.4819
250	ProxyFL-Private	0	3	299	0.77
250	ProxyFL-Proxy	0	4	299	0.5187
250	ProxyFL-Private	0	4	299	0.7511
250	ProxyFL-Proxy	0	5	299	0.5714
250	ProxyFL-Private	0	5	299	0.758
250	ProxyFL-Proxy	0	6	299	0.5649
250	ProxyFL-Private	0	6	299	0.7607
250	ProxyFL-Proxy	0	7	299	0.5682
250	ProxyFL-Private	0	7	299	0.7824
250	ProxyFL-Proxy	1	0	299	0.5861
250	ProxyFL-Private	1	0	299	0.7757
250	ProxyFL-Proxy	1	1	299	0.6367
250	ProxyFL-Private	1	1	299	0.7864
250	ProxyFL-Proxy	1	2	299	0.6167
250	ProxyFL-Private	1	2	299	0.7915
250	ProxyFL-Proxy	1	3	299	0.6067
250	ProxyFL-Private	1	3	299	0.8034
250	ProxyFL-Proxy	1	4	299	0.6356
250	ProxyFL-Private	1	4	299	0.7974
250	ProxyFL-Proxy	1	5	299	0.6411
250	ProxyFL-Private	1	5	299	0.8139
250	ProxyFL-Proxy	1	6	299	0.5937
250	ProxyFL-Private	1	6	299	0.7829
250	ProxyFL-Proxy	1	7	299	0.5635
250	ProxyFL-Private	1	7	299	0.813
250	ProxyFL-Proxy	2	0	299	0.6324
250	ProxyFL-Private	2	0	299	0.7388
250	ProxyFL-Proxy	2	1	299	0.6514
250	ProxyFL-Private	2	1	299	0.8085
250	ProxyFL-Proxy	2	2	299	0.6321
250	ProxyFL-Private	2	2	299	0.7562
250	ProxyFL-Proxy	2	3	299	0.6023
250	ProxyFL-Private	2	3	299	0.7808
250	ProxyFL-Proxy	2	4	299	0.5435
250	ProxyFL-Private	2	4	299	0.782
250	ProxyFL-Proxy	2	5	299	0.5821
250	ProxyFL-Private	2	5	299	0.7985
250	ProxyFL-Proxy	2	6	299	0.6035
250	ProxyFL-Private	2	6	299	0.8103
250	ProxyFL-Proxy	2	7	299	0.6199
250	ProxyFL-Private	2	7	299	0.8092
250	ProxyFL-Proxy	3	0	299	0.4944
250	ProxyFL-Private	3	0	299	0.77
250	ProxyFL-Proxy	3	1	299	0.4969
250	ProxyFL-Private	3	1	299	0.7171
250	ProxyFL-Proxy	3	2	299	0.5148
250	ProxyFL-Private	3	2	299	0.785
250	ProxyFL-Proxy	3	3	299	0.4796
250	ProxyFL-Private	3	3	299	0.7388
250	ProxyFL-Proxy	3	4	299	0.5084
250	ProxyFL-Private	3	4	299	0.7819
250	ProxyFL-Proxy	3	5	299	0.505
250	ProxyFL-Private	3	5	299	0.7414
250	ProxyFL-Proxy	3	6	299	0.5125
250	ProxyFL-Private	3	6	299	0.73
250	ProxyFL-Proxy	3	7	299	0.5129
250	ProxyFL-Private	3	7	299	0.7789
250	ProxyFL-Proxy	4	0	299	0.4826
250	ProxyFL-Private	4	0	299	0.7667
250	ProxyFL-Proxy	4	1	299	0.4428
250	ProxyFL-Private	4	1	299	0.7321
250	ProxyFL-Proxy	4	2	299	0.4763
250	ProxyFL-Private	4	2	299	0.7941
250	ProxyFL-Proxy	4	3	299	0.4623
250	ProxyFL-Private	4	3	299	0.7692
250	ProxyFL-Proxy	4	4	299	0.4437
250	ProxyFL-Private	4	4	299	0.7772
250	ProxyFL-Proxy	4	5	299	0.4454
250	ProxyFL-Private	4	5	299	0.7872
250	ProxyFL-Proxy	4	6	299	0.4432
250	ProxyFL-Private	4	6	299	0.7448
250	ProxyFL-Proxy	4	7	299	0.4796
250	ProxyFL-Private	4	7	299	0.7337
