# Supplementary material for: Decentralized federated learning through proxy model sharing
Source: Nat Commun. 2023 May 22;14:2899. doi: 10.1038/s41467-023-38569-4 (PMC10203322; doi:10.1038/s41467-023-38569-4)
Supplement: Supplementary file 4 — Source Data [file 41467_2023_38569_MOESM4_ESM.zip › source_data_appfig5.csv]

DML Weight Alpha	Algorithm	Seed	Client	Round	Accuracy
0.1	Regular	0	0	299	0.5438
0.1	Regular	0	1	299	0.659
0.1	Regular	0	2	299	0.5474
0.1	Regular	0	3	299	0.6803
0.1	Regular	0	4	299	0.5241
0.1	Regular	0	5	299	0.5547
0.1	Regular	0	6	299	0.6841
0.1	Regular	0	7	299	0.6625
0.1	Regular	1	0	299	0.5295
0.1	Regular	1	1	299	0.6766
0.1	Regular	1	2	299	0.562
0.1	Regular	1	3	299	0.6439
0.1	Regular	1	4	299	0.6596
0.1	Regular	1	5	299	0.5297
0.1	Regular	1	6	299	0.5915
0.1	Regular	1	7	299	0.589
0.1	Regular	2	0	299	0.4995
0.1	Regular	2	1	299	0.6734
0.1	Regular	2	2	299	0.5671
0.1	Regular	2	3	299	0.5894
0.1	Regular	2	4	299	0.6401
0.1	Regular	2	5	299	0.6482
0.1	Regular	2	6	299	0.6181
0.1	Regular	2	7	299	0.6587
0.1	Regular	3	0	299	0.5222
0.1	Regular	3	1	299	0.5491
0.1	Regular	3	2	299	0.6539
0.1	Regular	3	3	299	0.5608
0.1	Regular	3	4	299	0.4841
0.1	Regular	3	5	299	0.6091
0.1	Regular	3	6	299	0.5685
0.1	Regular	3	7	299	0.6477
0.1	Regular	4	0	299	0.7037
0.1	Regular	4	1	299	0.4956
0.1	Regular	4	2	299	0.6904
0.1	Regular	4	3	299	0.6812
0.1	Regular	4	4	299	0.4474
0.1	Regular	4	5	299	0.6102
0.1	Regular	4	6	299	0.5572
0.1	Regular	4	7	299	0.5662
0.3	Regular	0	0	299	0.5313
0.3	Regular	0	1	299	0.659
0.3	Regular	0	2	299	0.5474
0.3	Regular	0	3	299	0.6803
0.3	Regular	0	4	299	0.5241
0.3	Regular	0	5	299	0.5547
0.3	Regular	0	6	299	0.6841
0.3	Regular	0	7	299	0.6625
0.3	Regular	1	0	299	0.5151
0.3	Regular	1	1	299	0.6766
0.3	Regular	1	2	299	0.562
0.3	Regular	1	3	299	0.6439
0.3	Regular	1	4	299	0.6596
0.3	Regular	1	5	299	0.5297
0.3	Regular	1	6	299	0.5915
0.3	Regular	1	7	299	0.589
0.3	Regular	2	0	299	0.4693
0.3	Regular	2	1	299	0.6734
0.3	Regular	2	2	299	0.5671
0.3	Regular	2	3	299	0.5894
0.3	Regular	2	4	299	0.6401
0.3	Regular	2	5	299	0.6482
0.3	Regular	2	6	299	0.6181
0.3	Regular	2	7	299	0.6587
0.3	Regular	3	0	299	0.5067
0.3	Regular	3	1	299	0.5491
0.3	Regular	3	2	299	0.6539
0.3	Regular	3	3	299	0.5608
0.3	Regular	3	4	299	0.4841
0.3	Regular	3	5	299	0.6091
0.3	Regular	3	6	299	0.5685
0.3	Regular	3	7	299	0.6477
0.3	Regular	4	0	299	0.7085
0.3	Regular	4	1	299	0.4956
0.3	Regular	4	2	299	0.6904
0.3	Regular	4	3	299	0.6812
0.3	Regular	4	4	299	0.4474
0.3	Regular	4	5	299	0.6102
0.3	Regular	4	6	299	0.5572
0.3	Regular	4	7	299	0.5662
0.5	Regular	0	0	299	0.5333
0.5	Regular	0	1	299	0.659
0.5	Regular	0	2	299	0.5474
0.5	Regular	0	3	299	0.6803
0.5	Regular	0	4	299	0.5241
0.5	Regular	0	5	299	0.5547
0.5	Regular	0	6	299	0.6841
0.5	Regular	0	7	299	0.6625
0.5	Regular	1	0	299	0.523
0.5	Regular	1	1	299	0.6766
0.5	Regular	1	2	299	0.562
0.5	Regular	1	3	299	0.6439
0.5	Regular	1	4	299	0.6596
0.5	Regular	1	5	299	0.5297
0.5	Regular	1	6	299	0.5915
0.5	Regular	1	7	299	0.589
0.5	Regular	2	0	299	0.493
0.5	Regular	2	1	299	0.6734
0.5	Regular	2	2	299	0.5671
0.5	Regular	2	3	299	0.5894
0.5	Regular	2	4	299	0.6401
0.5	Regular	2	5	299	0.6482
0.5	Regular	2	6	299	0.6181
0.5	Regular	2	7	299	0.6587
0.5	Regular	3	0	299	0.5145
0.5	Regular	3	1	299	0.5491
0.5	Regular	3	2	299	0.6539
0.5	Regular	3	3	299	0.5608
0.5	Regular	3	4	299	0.4841
0.5	Regular	3	5	299	0.6091
0.5	Regular	3	6	299	0.5685
0.5	Regular	3	7	299	0.6477
0.5	Regular	4	0	299	0.7075
0.5	Regular	4	1	299	0.4956
0.5	Regular	4	2	299	0.6904
0.5	Regular	4	3	299	0.6812
0.5	Regular	4	4	299	0.4474
0.5	Regular	4	5	299	0.6102
0.5	Regular	4	6	299	0.5572
0.5	Regular	4	7	299	0.5662
0.7	Regular	0	0	299	0.5359
0.7	Regular	0	1	299	0.659
0.7	Regular	0	2	299	0.5474
0.7	Regular	0	3	299	0.6803
0.7	Regular	0	4	299	0.5241
0.7	Regular	0	5	299	0.5547
0.7	Regular	0	6	299	0.6841
0.7	Regular	0	7	299	0.6625
0.7	Regular	1	0	299	0.5272
0.7	Regular	1	1	299	0.6766
0.7	Regular	1	2	299	0.562
0.7	Regular	1	3	299	0.6439
0.7	Regular	1	4	299	0.6596
0.7	Regular	1	5	299	0.5297
0.7	Regular	1	6	299	0.5915
0.7	Regular	1	7	299	0.589
0.7	Regular	2	0	299	0.4782
0.7	Regular	2	1	299	0.6734
0.7	Regular	2	2	299	0.5671
0.7	Regular	2	3	299	0.5894
0.7	Regular	2	4	299	0.6401
0.7	Regular	2	5	299	0.6482
0.7	Regular	2	6	299	0.6181
0.7	Regular	2	7	299	0.6587
0.7	Regular	3	0	299	0.5129
0.7	Regular	3	1	299	0.5491
0.7	Regular	3	2	299	0.6539
0.7	Regular	3	3	299	0.5608
0.7	Regular	3	4	299	0.4841
0.7	Regular	3	5	299	0.6091
0.7	Regular	3	6	299	0.5685
0.7	Regular	3	7	299	0.6477
0.7	Regular	4	0	299	0.7093
0.7	Regular	4	1	299	0.4956
0.7	Regular	4	2	299	0.6904
0.7	Regular	4	3	299	0.6812
0.7	Regular	4	4	299	0.4474
0.7	Regular	4	5	299	0.6102
0.7	Regular	4	6	299	0.5572
0.7	Regular	4	7	299	0.5662
0.9	Regular	0	0	299	0.5408
0.9	Regular	0	1	299	0.659
0.9	Regular	0	2	299	0.5474
0.9	Regular	0	3	299	0.6803
0.9	Regular	0	4	299	0.5241
0.9	Regular	0	5	299	0.5547
0.9	Regular	0	6	299	0.6841
0.9	Regular	0	7	299	0.6625
0.9	Regular	1	0	299	0.5067
0.9	Regular	1	1	299	0.6766
0.9	Regular	1	2	299	0.562
0.9	Regular	1	3	299	0.6439
0.9	Regular	1	4	299	0.6596
0.9	Regular	1	5	299	0.5297
0.9	Regular	1	6	299	0.5915
0.9	Regular	1	7	299	0.589
0.9	Regular	2	0	299	0.4895
0.9	Regular	2	1	299	0.6734
0.9	Regular	2	2	299	0.5671
0.9	Regular	2	3	299	0.5894
0.9	Regular	2	4	299	0.6401
0.9	Regular	2	5	299	0.6482
0.9	Regular	2	6	299	0.6181
0.9	Regular	2	7	299	0.6587
0.9	Regular	3	0	299	0.5043
0.9	Regular	3	1	299	0.5491
0.9	Regular	3	2	299	0.6539
0.9	Regular	3	3	299	0.5608
0.9	Regular	3	4	299	0.4841
0.9	Regular	3	5	299	0.6091
0.9	Regular	3	6	299	0.5685
0.9	Regular	3	7	299	0.6477
0.9	Regular	4	0	299	0.7074
0.9	Regular	4	1	299	0.4956
0.9	Regular	4	2	299	0.6904
0.9	Regular	4	3	299	0.6812
0.9	Regular	4	4	299	0.4474
0.9	Regular	4	5	299	0.6102
0.9	Regular	4	6	299	0.5572
0.9	Regular	4	7	299	0.5662
0.1	FedAvg	0	0	299	0.3614
0.1	FedAvg	0	1	299	0.4444
0.1	FedAvg	0	2	299	0.3653
0.1	FedAvg	0	3	299	0.4645
0.1	FedAvg	0	4	299	0.3987
0.1	FedAvg	0	5	299	0.4033
0.1	FedAvg	0	6	299	0.4488
0.1	FedAvg	0	7	299	0.4803
0.1	FedAvg	1	0	299	0.4544
0.1	FedAvg	1	1	299	0.57
0.1	FedAvg	1	2	299	0.3488
0.1	FedAvg	1	3	299	0.4842
0.1	FedAvg	1	4	299	0.5682
0.1	FedAvg	1	5	299	0.4533
0.1	FedAvg	1	6	299	0.4411
0.1	FedAvg	1	7	299	0.4719
0.1	FedAvg	2	0	299	0.4997
0.1	FedAvg	2	1	299	0.5619
0.1	FedAvg	2	2	299	0.5472
0.1	FedAvg	2	3	299	0.5478
0.1	FedAvg	2	4	299	0.5347
0.1	FedAvg	2	5	299	0.5364
0.1	FedAvg	2	6	299	0.5768
0.1	FedAvg	2	7	299	0.5766
0.1	FedAvg	3	0	299	0.334
0.1	FedAvg	3	1	299	0.3432
0.1	FedAvg	3	2	299	0.3482
0.1	FedAvg	3	3	299	0.3235
0.1	FedAvg	3	4	299	0.3324
0.1	FedAvg	3	5	299	0.3259
0.1	FedAvg	3	6	299	0.3357
0.1	FedAvg	3	7	299	0.3586
0.1	FedAvg	4	0	299	0.3552
0.1	FedAvg	4	1	299	0.3274
0.1	FedAvg	4	2	299	0.3673
0.1	FedAvg	4	3	299	0.3732
0.1	FedAvg	4	4	299	0.3333
0.1	FedAvg	4	5	299	0.3637
0.1	FedAvg	4	6	299	0.3292
0.1	FedAvg	4	7	299	0.3247
0.3	FedAvg	0	0	299	0.3617
0.3	FedAvg	0	1	299	0.4436
0.3	FedAvg	0	2	299	0.3635
0.3	FedAvg	0	3	299	0.4646
0.3	FedAvg	0	4	299	0.3974
0.3	FedAvg	0	5	299	0.4019
0.3	FedAvg	0	6	299	0.4484
0.3	FedAvg	0	7	299	0.4798
0.3	FedAvg	1	0	299	0.4492
0.3	FedAvg	1	1	299	0.5719
0.3	FedAvg	1	2	299	0.3446
0.3	FedAvg	1	3	299	0.482
0.3	FedAvg	1	4	299	0.5701
0.3	FedAvg	1	5	299	0.4509
0.3	FedAvg	1	6	299	0.4419
0.3	FedAvg	1	7	299	0.4698
0.3	FedAvg	2	0	299	0.4974
0.3	FedAvg	2	1	299	0.5629
0.3	FedAvg	2	2	299	0.5478
0.3	FedAvg	2	3	299	0.5477
0.3	FedAvg	2	4	299	0.5331
0.3	FedAvg	2	5	299	0.5379
0.3	FedAvg	2	6	299	0.5755
0.3	FedAvg	2	7	299	0.5764
0.3	FedAvg	3	0	299	0.3323
0.3	FedAvg	3	1	299	0.342
0.3	FedAvg	3	2	299	0.3474
0.3	FedAvg	3	3	299	0.3218
0.3	FedAvg	3	4	299	0.3305
0.3	FedAvg	3	5	299	0.3243
0.3	FedAvg	3	6	299	0.3343
0.3	FedAvg	3	7	299	0.3575
0.3	FedAvg	4	0	299	0.3565
0.3	FedAvg	4	1	299	0.3295
0.3	FedAvg	4	2	299	0.3694
0.3	FedAvg	4	3	299	0.3746
0.3	FedAvg	4	4	299	0.3339
0.3	FedAvg	4	5	299	0.3647
0.3	FedAvg	4	6	299	0.3297
0.3	FedAvg	4	7	299	0.3259
0.5	FedAvg	0	0	299	0.361
0.5	FedAvg	0	1	299	0.4443
0.5	FedAvg	0	2	299	0.363
0.5	FedAvg	0	3	299	0.4648
0.5	FedAvg	0	4	299	0.3973
0.5	FedAvg	0	5	299	0.4017
0.5	FedAvg	0	6	299	0.4485
0.5	FedAvg	0	7	299	0.4804
0.5	FedAvg	1	0	299	0.4555
0.5	FedAvg	1	1	299	0.5705
0.5	FedAvg	1	2	299	0.3522
0.5	FedAvg	1	3	299	0.4843
0.5	FedAvg	1	4	299	0.569
0.5	FedAvg	1	5	299	0.4538
0.5	FedAvg	1	6	299	0.4451
0.5	FedAvg	1	7	299	0.4751
0.5	FedAvg	2	0	299	0.499
0.5	FedAvg	2	1	299	0.5586
0.5	FedAvg	2	2	299	0.547
0.5	FedAvg	2	3	299	0.5482
0.5	FedAvg	2	4	299	0.5343
0.5	FedAvg	2	5	299	0.5378
0.5	FedAvg	2	6	299	0.5745
0.5	FedAvg	2	7	299	0.5752
0.5	FedAvg	3	0	299	0.3348
0.5	FedAvg	3	1	299	0.3439
0.5	FedAvg	3	2	299	0.3472
0.5	FedAvg	3	3	299	0.3246
0.5	FedAvg	3	4	299	0.332
0.5	FedAvg	3	5	299	0.3267
0.5	FedAvg	3	6	299	0.3363
0.5	FedAvg	3	7	299	0.3569
0.5	FedAvg	4	0	299	0.3583
0.5	FedAvg	4	1	299	0.3282
0.5	FedAvg	4	2	299	0.3708
0.5	FedAvg	4	3	299	0.3763
0.5	FedAvg	4	4	299	0.332
0.5	FedAvg	4	5	299	0.3657
0.5	FedAvg	4	6	299	0.3277
0.5	FedAvg	4	7	299	0.326
0.7	FedAvg	0	0	299	0.3614
0.7	FedAvg	0	1	299	0.444
0.7	FedAvg	0	2	299	0.3648
0.7	FedAvg	0	3	299	0.4656
0.7	FedAvg	0	4	299	0.3972
0.7	FedAvg	0	5	299	0.4013
0.7	FedAvg	0	6	299	0.4491
0.7	FedAvg	0	7	299	0.4829
0.7	FedAvg	1	0	299	0.4488
0.7	FedAvg	1	1	299	0.5703
0.7	FedAvg	1	2	299	0.3459
0.7	FedAvg	1	3	299	0.4826
0.7	FedAvg	1	4	299	0.5689
0.7	FedAvg	1	5	299	0.4504
0.7	FedAvg	1	6	299	0.4404
0.7	FedAvg	1	7	299	0.4708
0.7	FedAvg	2	0	299	0.4993
0.7	FedAvg	2	1	299	0.5611
0.7	FedAvg	2	2	299	0.5461
0.7	FedAvg	2	3	299	0.548
0.7	FedAvg	2	4	299	0.5339
0.7	FedAvg	2	5	299	0.5373
0.7	FedAvg	2	6	299	0.5763
0.7	FedAvg	2	7	299	0.5773
0.7	FedAvg	3	0	299	0.3352
0.7	FedAvg	3	1	299	0.3436
0.7	FedAvg	3	2	299	0.3476
0.7	FedAvg	3	3	299	0.323
0.7	FedAvg	3	4	299	0.3337
0.7	FedAvg	3	5	299	0.3256
0.7	FedAvg	3	6	299	0.3365
0.7	FedAvg	3	7	299	0.3579
0.7	FedAvg	4	0	299	0.3551
0.7	FedAvg	4	1	299	0.3282
0.7	FedAvg	4	2	299	0.3663
0.7	FedAvg	4	3	299	0.3718
0.7	FedAvg	4	4	299	0.3323
0.7	FedAvg	4	5	299	0.3634
0.7	FedAvg	4	6	299	0.3289
0.7	FedAvg	4	7	299	0.3258
0.9	FedAvg	0	0	299	0.3607
0.9	FedAvg	0	1	299	0.444
0.9	FedAvg	0	2	299	0.364
0.9	FedAvg	0	3	299	0.4643
0.9	FedAvg	0	4	299	0.3974
0.9	FedAvg	0	5	299	0.4017
0.9	FedAvg	0	6	299	0.4488
0.9	FedAvg	0	7	299	0.4788
0.9	FedAvg	1	0	299	0.4525
0.9	FedAvg	1	1	299	0.573
0.9	FedAvg	1	2	299	0.3499
0.9	FedAvg	1	3	299	0.4854
0.9	FedAvg	1	4	299	0.5703
0.9	FedAvg	1	5	299	0.4528
0.9	FedAvg	1	6	299	0.4403
0.9	FedAvg	1	7	299	0.4726
0.9	FedAvg	2	0	299	0.5014
0.9	FedAvg	2	1	299	0.5619
0.9	FedAvg	2	2	299	0.5459
0.9	FedAvg	2	3	299	0.5476
0.9	FedAvg	2	4	299	0.5349
0.9	FedAvg	2	5	299	0.5382
0.9	FedAvg	2	6	299	0.5772
0.9	FedAvg	2	7	299	0.5775
0.9	FedAvg	3	0	299	0.3322
0.9	FedAvg	3	1	299	0.3412
0.9	FedAvg	3	2	299	0.3469
0.9	FedAvg	3	3	299	0.3217
0.9	FedAvg	3	4	299	0.3314
0.9	FedAvg	3	5	299	0.3241
0.9	FedAvg	3	6	299	0.3342
0.9	FedAvg	3	7	299	0.3581
0.9	FedAvg	4	0	299	0.3576
0.9	FedAvg	4	1	299	0.3276
0.9	FedAvg	4	2	299	0.3661
0.9	FedAvg	4	3	299	0.3721
0.9	FedAvg	4	4	299	0.3309
0.9	FedAvg	4	5	299	0.3648
0.9	FedAvg	4	6	299	0.3269
0.9	FedAvg	4	7	299	0.3254
0.1	AvgPush	0	0	299	0.5014
0.1	AvgPush	0	1	299	0.4507
0.1	AvgPush	0	2	299	0.4623
0.1	AvgPush	0	3	299	0.483
0.1	AvgPush	0	4	299	0.485
0.1	AvgPush	0	5	299	0.5265
0.1	AvgPush	0	6	299	0.5205
0.1	AvgPush	0	7	299	0.537
0.1	AvgPush	1	0	299	0.5698
0.1	AvgPush	1	1	299	0.6312
0.1	AvgPush	1	2	299	0.5989
0.1	AvgPush	1	3	299	0.607
0.1	AvgPush	1	4	299	0.6326
0.1	AvgPush	1	5	299	0.6337
0.1	AvgPush	1	6	299	0.5587
0.1	AvgPush	1	7	299	0.5461
0.1	AvgPush	2	0	299	0.5895
0.1	AvgPush	2	1	299	0.6445
0.1	AvgPush	2	2	299	0.6362
0.1	AvgPush	2	3	299	0.6011
0.1	AvgPush	2	4	299	0.5422
0.1	AvgPush	2	5	299	0.5805
0.1	AvgPush	2	6	299	0.5975
0.1	AvgPush	2	7	299	0.5975
0.1	AvgPush	3	0	299	0.4649
0.1	AvgPush	3	1	299	0.4786
0.1	AvgPush	3	2	299	0.4443
0.1	AvgPush	3	3	299	0.44
0.1	AvgPush	3	4	299	0.448
0.1	AvgPush	3	5	299	0.3963
0.1	AvgPush	3	6	299	0.4502
0.1	AvgPush	3	7	299	0.4552
0.1	AvgPush	4	0	299	0.4233
0.1	AvgPush	4	1	299	0.3939
0.1	AvgPush	4	2	299	0.4298
0.1	AvgPush	4	3	299	0.4397
0.1	AvgPush	4	4	299	0.4406
0.1	AvgPush	4	5	299	0.4349
0.1	AvgPush	4	6	299	0.4187
0.1	AvgPush	4	7	299	0.4236
0.3	AvgPush	0	0	299	0.4956
0.3	AvgPush	0	1	299	0.4483
0.3	AvgPush	0	2	299	0.4569
0.3	AvgPush	0	3	299	0.4826
0.3	AvgPush	0	4	299	0.4837
0.3	AvgPush	0	5	299	0.525
0.3	AvgPush	0	6	299	0.519
0.3	AvgPush	0	7	299	0.5367
0.3	AvgPush	1	0	299	0.5711
0.3	AvgPush	1	1	299	0.6311
0.3	AvgPush	1	2	299	0.6
0.3	AvgPush	1	3	299	0.6075
0.3	AvgPush	1	4	299	0.6313
0.3	AvgPush	1	5	299	0.6322
0.3	AvgPush	1	6	299	0.5608
0.3	AvgPush	1	7	299	0.5466
0.3	AvgPush	2	0	299	0.5895
0.3	AvgPush	2	1	299	0.6451
0.3	AvgPush	2	2	299	0.6372
0.3	AvgPush	2	3	299	0.5991
0.3	AvgPush	2	4	299	0.5403
0.3	AvgPush	2	5	299	0.5797
0.3	AvgPush	2	6	299	0.6014
0.3	AvgPush	2	7	299	0.5991
0.3	AvgPush	3	0	299	0.4663
0.3	AvgPush	3	1	299	0.4796
0.3	AvgPush	3	2	299	0.441
0.3	AvgPush	3	3	299	0.4423
0.3	AvgPush	3	4	299	0.4527
0.3	AvgPush	3	5	299	0.4007
0.3	AvgPush	3	6	299	0.4532
0.3	AvgPush	3	7	299	0.4587
0.3	AvgPush	4	0	299	0.4216
0.3	AvgPush	4	1	299	0.3916
0.3	AvgPush	4	2	299	0.429
0.3	AvgPush	4	3	299	0.4388
0.3	AvgPush	4	4	299	0.4406
0.3	AvgPush	4	5	299	0.435
0.3	AvgPush	4	6	299	0.4182
0.3	AvgPush	4	7	299	0.4225
0.5	AvgPush	0	0	299	0.4949
0.5	AvgPush	0	1	299	0.4482
0.5	AvgPush	0	2	299	0.4557
0.5	AvgPush	0	3	299	0.4829
0.5	AvgPush	0	4	299	0.487
0.5	AvgPush	0	5	299	0.5287
0.5	AvgPush	0	6	299	0.5213
0.5	AvgPush	0	7	299	0.5375
0.5	AvgPush	1	0	299	0.5717
0.5	AvgPush	1	1	299	0.632
0.5	AvgPush	1	2	299	0.5988
0.5	AvgPush	1	3	299	0.6059
0.5	AvgPush	1	4	299	0.6314
0.5	AvgPush	1	5	299	0.6312
0.5	AvgPush	1	6	299	0.5588
0.5	AvgPush	1	7	299	0.5464
0.5	AvgPush	2	0	299	0.5957
0.5	AvgPush	2	1	299	0.6475
0.5	AvgPush	2	2	299	0.6375
0.5	AvgPush	2	3	299	0.6002
0.5	AvgPush	2	4	299	0.542
0.5	AvgPush	2	5	299	0.5799
0.5	AvgPush	2	6	299	0.5997
0.5	AvgPush	2	7	299	0.5995
0.5	AvgPush	3	0	299	0.4655
0.5	AvgPush	3	1	299	0.4785
0.5	AvgPush	3	2	299	0.4437
0.5	AvgPush	3	3	299	0.4418
0.5	AvgPush	3	4	299	0.45
0.5	AvgPush	3	5	299	0.3957
0.5	AvgPush	3	6	299	0.4546
0.5	AvgPush	3	7	299	0.4553
0.5	AvgPush	4	0	299	0.4244
0.5	AvgPush	4	1	299	0.395
0.5	AvgPush	4	2	299	0.4307
0.5	AvgPush	4	3	299	0.4393
0.5	AvgPush	4	4	299	0.4398
0.5	AvgPush	4	5	299	0.4348
0.5	AvgPush	4	6	299	0.4179
0.5	AvgPush	4	7	299	0.4253
0.7	AvgPush	0	0	299	0.5007
0.7	AvgPush	0	1	299	0.451
0.7	AvgPush	0	2	299	0.4604
0.7	AvgPush	0	3	299	0.4822
0.7	AvgPush	0	4	299	0.4885
0.7	AvgPush	0	5	299	0.529
0.7	AvgPush	0	6	299	0.5233
0.7	AvgPush	0	7	299	0.536
0.7	AvgPush	1	0	299	0.5713
0.7	AvgPush	1	1	299	0.6324
0.7	AvgPush	1	2	299	0.5983
0.7	AvgPush	1	3	299	0.6058
0.7	AvgPush	1	4	299	0.6327
0.7	AvgPush	1	5	299	0.6335
0.7	AvgPush	1	6	299	0.5596
0.7	AvgPush	1	7	299	0.5461
0.7	AvgPush	2	0	299	0.5929
0.7	AvgPush	2	1	299	0.6459
0.7	AvgPush	2	2	299	0.637
0.7	AvgPush	2	3	299	0.5998
0.7	AvgPush	2	4	299	0.5417
0.7	AvgPush	2	5	299	0.5824
0.7	AvgPush	2	6	299	0.598
0.7	AvgPush	2	7	299	0.5966
0.7	AvgPush	3	0	299	0.4609
0.7	AvgPush	3	1	299	0.4785
0.7	AvgPush	3	2	299	0.4444
0.7	AvgPush	3	3	299	0.4375
0.7	AvgPush	3	4	299	0.4471
0.7	AvgPush	3	5	299	0.3947
0.7	AvgPush	3	6	299	0.452
0.7	AvgPush	3	7	299	0.4528
0.7	AvgPush	4	0	299	0.4207
0.7	AvgPush	4	1	299	0.3919
0.7	AvgPush	4	2	299	0.4279
0.7	AvgPush	4	3	299	0.4385
0.7	AvgPush	4	4	299	0.4394
0.7	AvgPush	4	5	299	0.4345
0.7	AvgPush	4	6	299	0.4176
0.7	AvgPush	4	7	299	0.4213
0.9	AvgPush	0	0	299	0.5001
0.9	AvgPush	0	1	299	0.4519
0.9	AvgPush	0	2	299	0.4649
0.9	AvgPush	0	3	299	0.4849
0.9	AvgPush	0	4	299	0.4902
0.9	AvgPush	0	5	299	0.5303
0.9	AvgPush	0	6	299	0.525
0.9	AvgPush	0	7	299	0.5413
0.9	AvgPush	1	0	299	0.5707
0.9	AvgPush	1	1	299	0.632
0.9	AvgPush	1	2	299	0.5991
0.9	AvgPush	1	3	299	0.6054
0.9	AvgPush	1	4	299	0.6316
0.9	AvgPush	1	5	299	0.6314
0.9	AvgPush	1	6	299	0.5595
0.9	AvgPush	1	7	299	0.5462
0.9	AvgPush	2	0	299	0.5899
0.9	AvgPush	2	1	299	0.6454
0.9	AvgPush	2	2	299	0.6369
0.9	AvgPush	2	3	299	0.6015
0.9	AvgPush	2	4	299	0.5395
0.9	AvgPush	2	5	299	0.5794
0.9	AvgPush	2	6	299	0.597
0.9	AvgPush	2	7	299	0.5964
0.9	AvgPush	3	0	299	0.4657
0.9	AvgPush	3	1	299	0.4782
0.9	AvgPush	3	2	299	0.442
0.9	AvgPush	3	3	299	0.4423
0.9	AvgPush	3	4	299	0.4521
0.9	AvgPush	3	5	299	0.4017
0.9	AvgPush	3	6	299	0.4568
0.9	AvgPush	3	7	299	0.4565
0.9	AvgPush	4	0	299	0.4233
0.9	AvgPush	4	1	299	0.3937
0.9	AvgPush	4	2	299	0.4288
0.9	AvgPush	4	3	299	0.4397
0.9	AvgPush	4	4	299	0.4391
0.9	AvgPush	4	5	299	0.4348
0.9	AvgPush	4	6	299	0.4182
0.9	AvgPush	4	7	299	0.4219
0.1	CWT	0	0	299	0.5014
0.1	CWT	0	1	299	0.4651
0.1	CWT	0	2	299	0.4403
0.1	CWT	0	3	299	0.4702
0.1	CWT	0	4	299	0.4847
0.1	CWT	0	5	299	0.4581
0.1	CWT	0	6	299	0.4712
0.1	CWT	0	7	299	0.5126
0.1	CWT	1	0	299	0.5646
0.1	CWT	1	1	299	0.5896
0.1	CWT	1	2	299	0.6185
0.1	CWT	1	3	299	0.6003
0.1	CWT	1	4	299	0.6208
0.1	CWT	1	5	299	0.5878
0.1	CWT	1	6	299	0.5829
0.1	CWT	1	7	299	0.5823
0.1	CWT	2	0	299	0.5915
0.1	CWT	2	1	299	0.6172
0.1	CWT	2	2	299	0.6254
0.1	CWT	2	3	299	0.6057
0.1	CWT	2	4	299	0.5848
0.1	CWT	2	5	299	0.568
0.1	CWT	2	6	299	0.5992
0.1	CWT	2	7	299	0.6123
0.1	CWT	3	0	299	0.3815
0.1	CWT	3	1	299	0.4159
0.1	CWT	3	2	299	0.4265
0.1	CWT	3	3	299	0.3995
0.1	CWT	3	4	299	0.3829
0.1	CWT	3	5	299	0.3843
0.1	CWT	3	6	299	0.4221
0.1	CWT	3	7	299	0.4398
0.1	CWT	4	0	299	0.4156
0.1	CWT	4	1	299	0.3817
0.1	CWT	4	2	299	0.4062
0.1	CWT	4	3	299	0.4145
0.1	CWT	4	4	299	0.4295
0.1	CWT	4	5	299	0.4263
0.1	CWT	4	6	299	0.4174
0.1	CWT	4	7	299	0.4155
0.3	CWT	0	0	299	0.5054
0.3	CWT	0	1	299	0.4657
0.3	CWT	0	2	299	0.4399
0.3	CWT	0	3	299	0.4679
0.3	CWT	0	4	299	0.4809
0.3	CWT	0	5	299	0.4555
0.3	CWT	0	6	299	0.4682
0.3	CWT	0	7	299	0.5113
0.3	CWT	1	0	299	0.5642
0.3	CWT	1	1	299	0.5896
0.3	CWT	1	2	299	0.6188
0.3	CWT	1	3	299	0.601
0.3	CWT	1	4	299	0.6219
0.3	CWT	1	5	299	0.5896
0.3	CWT	1	6	299	0.5851
0.3	CWT	1	7	299	0.5824
0.3	CWT	2	0	299	0.5904
0.3	CWT	2	1	299	0.6174
0.3	CWT	2	2	299	0.6274
0.3	CWT	2	3	299	0.605
0.3	CWT	2	4	299	0.5874
0.3	CWT	2	5	299	0.5703
0.3	CWT	2	6	299	0.6012
0.3	CWT	2	7	299	0.6153
0.3	CWT	3	0	299	0.3809
0.3	CWT	3	1	299	0.4138
0.3	CWT	3	2	299	0.4257
0.3	CWT	3	3	299	0.3982
0.3	CWT	3	4	299	0.3832
0.3	CWT	3	5	299	0.3838
0.3	CWT	3	6	299	0.42
0.3	CWT	3	7	299	0.4376
0.3	CWT	4	0	299	0.4158
0.3	CWT	4	1	299	0.3833
0.3	CWT	4	2	299	0.4056
0.3	CWT	4	3	299	0.4154
0.3	CWT	4	4	299	0.4293
0.3	CWT	4	5	299	0.4267
0.3	CWT	4	6	299	0.418
0.3	CWT	4	7	299	0.4157
0.5	CWT	0	0	299	0.5034
0.5	CWT	0	1	299	0.4655
0.5	CWT	0	2	299	0.4395
0.5	CWT	0	3	299	0.4659
0.5	CWT	0	4	299	0.4821
0.5	CWT	0	5	299	0.4575
0.5	CWT	0	6	299	0.4693
0.5	CWT	0	7	299	0.5132
0.5	CWT	1	0	299	0.5638
0.5	CWT	1	1	299	0.5888
0.5	CWT	1	2	299	0.6195
0.5	CWT	1	3	299	0.6006
0.5	CWT	1	4	299	0.6212
0.5	CWT	1	5	299	0.5897
0.5	CWT	1	6	299	0.5868
0.5	CWT	1	7	299	0.5829
0.5	CWT	2	0	299	0.5893
0.5	CWT	2	1	299	0.6166
0.5	CWT	2	2	299	0.6249
0.5	CWT	2	3	299	0.6044
0.5	CWT	2	4	299	0.5845
0.5	CWT	2	5	299	0.5676
0.5	CWT	2	6	299	0.599
0.5	CWT	2	7	299	0.6116
0.5	CWT	3	0	299	0.3844
0.5	CWT	3	1	299	0.4214
0.5	CWT	3	2	299	0.4325
0.5	CWT	3	3	299	0.4012
0.5	CWT	3	4	299	0.3872
0.5	CWT	3	5	299	0.3899
0.5	CWT	3	6	299	0.4292
0.5	CWT	3	7	299	0.4451
0.5	CWT	4	0	299	0.417
0.5	CWT	4	1	299	0.3841
0.5	CWT	4	2	299	0.4095
0.5	CWT	4	3	299	0.4164
0.5	CWT	4	4	299	0.4298
0.5	CWT	4	5	299	0.4273
0.5	CWT	4	6	299	0.4177
0.5	CWT	4	7	299	0.4152
0.7	CWT	0	0	299	0.5056
0.7	CWT	0	1	299	0.4648
0.7	CWT	0	2	299	0.4415
0.7	CWT	0	3	299	0.4674
0.7	CWT	0	4	299	0.4841
0.7	CWT	0	5	299	0.4569
0.7	CWT	0	6	299	0.4722
0.7	CWT	0	7	299	0.5157
0.7	CWT	1	0	299	0.5649
0.7	CWT	1	1	299	0.5892
0.7	CWT	1	2	299	0.6158
0.7	CWT	1	3	299	0.5975
0.7	CWT	1	4	299	0.6183
0.7	CWT	1	5	299	0.5879
0.7	CWT	1	6	299	0.5838
0.7	CWT	1	7	299	0.5828
0.7	CWT	2	0	299	0.5921
0.7	CWT	2	1	299	0.6172
0.7	CWT	2	2	299	0.6277
0.7	CWT	2	3	299	0.6058
0.7	CWT	2	4	299	0.5868
0.7	CWT	2	5	299	0.568
0.7	CWT	2	6	299	0.6005
0.7	CWT	2	7	299	0.6144
0.7	CWT	3	0	299	0.3805
0.7	CWT	3	1	299	0.4144
0.7	CWT	3	2	299	0.4255
0.7	CWT	3	3	299	0.3984
0.7	CWT	3	4	299	0.3843
0.7	CWT	3	5	299	0.3871
0.7	CWT	3	6	299	0.4263
0.7	CWT	3	7	299	0.4414
0.7	CWT	4	0	299	0.4159
0.7	CWT	4	1	299	0.3857
0.7	CWT	4	2	299	0.4091
0.7	CWT	4	3	299	0.4151
0.7	CWT	4	4	299	0.4289
0.7	CWT	4	5	299	0.4276
0.7	CWT	4	6	299	0.4187
0.7	CWT	4	7	299	0.4176
0.9	CWT	0	0	299	0.5039
0.9	CWT	0	1	299	0.4667
0.9	CWT	0	2	299	0.441
0.9	CWT	0	3	299	0.4695
0.9	CWT	0	4	299	0.4843
0.9	CWT	0	5	299	0.46
0.9	CWT	0	6	299	0.4706
0.9	CWT	0	7	299	0.5131
0.9	CWT	1	0	299	0.5635
0.9	CWT	1	1	299	0.5901
0.9	CWT	1	2	299	0.6182
0.9	CWT	1	3	299	0.6013
0.9	CWT	1	4	299	0.6199
0.9	CWT	1	5	299	0.5871
0.9	CWT	1	6	299	0.5869
0.9	CWT	1	7	299	0.5837
0.9	CWT	2	0	299	0.59
0.9	CWT	2	1	299	0.6161
0.9	CWT	2	2	299	0.6261
0.9	CWT	2	3	299	0.6047
0.9	CWT	2	4	299	0.5864
0.9	CWT	2	5	299	0.5675
0.9	CWT	2	6	299	0.6004
0.9	CWT	2	7	299	0.6134
0.9	CWT	3	0	299	0.379
0.9	CWT	3	1	299	0.4125
0.9	CWT	3	2	299	0.421
0.9	CWT	3	3	299	0.3958
0.9	CWT	3	4	299	0.3827
0.9	CWT	3	5	299	0.3839
0.9	CWT	3	6	299	0.4204
0.9	CWT	3	7	299	0.4383
0.9	CWT	4	0	299	0.4158
0.9	CWT	4	1	299	0.3832
0.9	CWT	4	2	299	0.4052
0.9	CWT	4	3	299	0.4126
0.9	CWT	4	4	299	0.4266
0.9	CWT	4	5	299	0.4255
0.9	CWT	4	6	299	0.4146
0.9	CWT	4	7	299	0.4129
0.1	FML-Proxy	0	0	299	0.3596
0.1	FML-Private	0	0	299	0.7256
0.1	FML-Proxy	0	1	299	0.444
0.1	FML-Private	0	1	299	0.7177
0.1	FML-Proxy	0	2	299	0.3618
0.1	FML-Private	0	2	299	0.6948
0.1	FML-Proxy	0	3	299	0.4642
0.1	FML-Private	0	3	299	0.7697
0.1	FML-Proxy	0	4	299	0.3982
0.1	FML-Private	0	4	299	0.689
0.1	FML-Proxy	0	5	299	0.4029
0.1	FML-Private	0	5	299	0.7103
0.1	FML-Proxy	0	6	299	0.4483
0.1	FML-Private	0	6	299	0.7553
0.1	FML-Proxy	0	7	299	0.4798
0.1	FML-Private	0	7	299	0.775
0.1	FML-Proxy	1	0	299	0.4518
0.1	FML-Private	1	0	299	0.7278
0.1	FML-Proxy	1	1	299	0.5703
0.1	FML-Private	1	1	299	0.7842
0.1	FML-Proxy	1	2	299	0.3565
0.1	FML-Private	1	2	299	0.7721
0.1	FML-Proxy	1	3	299	0.4849
0.1	FML-Private	1	3	299	0.7724
0.1	FML-Proxy	1	4	299	0.5683
0.1	FML-Private	1	4	299	0.7897
0.1	FML-Proxy	1	5	299	0.454
0.1	FML-Private	1	5	299	0.7586
0.1	FML-Proxy	1	6	299	0.4441
0.1	FML-Private	1	6	299	0.7485
0.1	FML-Proxy	1	7	299	0.476
0.1	FML-Private	1	7	299	0.7617
0.1	FML-Proxy	2	0	299	0.5023
0.1	FML-Private	2	0	299	0.7315
0.1	FML-Proxy	2	1	299	0.5631
0.1	FML-Private	2	1	299	0.7756
0.1	FML-Proxy	2	2	299	0.5489
0.1	FML-Private	2	2	299	0.7254
0.1	FML-Proxy	2	3	299	0.5484
0.1	FML-Private	2	3	299	0.7459
0.1	FML-Proxy	2	4	299	0.5337
0.1	FML-Private	2	4	299	0.7572
0.1	FML-Proxy	2	5	299	0.5373
0.1	FML-Private	2	5	299	0.7857
0.1	FML-Proxy	2	6	299	0.576
0.1	FML-Private	2	6	299	0.7954
0.1	FML-Proxy	2	7	299	0.5764
0.1	FML-Private	2	7	299	0.7872
0.1	FML-Proxy	3	0	299	0.3343
0.1	FML-Private	3	0	299	0.7067
0.1	FML-Proxy	3	1	299	0.3457
0.1	FML-Private	3	1	299	0.7153
0.1	FML-Proxy	3	2	299	0.3489
0.1	FML-Private	3	2	299	0.7393
0.1	FML-Proxy	3	3	299	0.324
0.1	FML-Private	3	3	299	0.6993
0.1	FML-Proxy	3	4	299	0.3325
0.1	FML-Private	3	4	299	0.7208
0.1	FML-Proxy	3	5	299	0.3259
0.1	FML-Private	3	5	299	0.6969
0.1	FML-Proxy	3	6	299	0.3385
0.1	FML-Private	3	6	299	0.6951
0.1	FML-Proxy	3	7	299	0.3596
0.1	FML-Private	3	7	299	0.7478
0.1	FML-Proxy	4	0	299	0.357
0.1	FML-Private	4	0	299	0.7434
0.1	FML-Proxy	4	1	299	0.3281
0.1	FML-Private	4	1	299	0.7012
0.1	FML-Proxy	4	2	299	0.368
0.1	FML-Private	4	2	299	0.7365
0.1	FML-Proxy	4	3	299	0.3741
0.1	FML-Private	4	3	299	0.7332
0.1	FML-Proxy	4	4	299	0.3324
0.1	FML-Private	4	4	299	0.7227
0.1	FML-Proxy	4	5	299	0.3648
0.1	FML-Private	4	5	299	0.7533
0.1	FML-Proxy	4	6	299	0.3283
0.1	FML-Private	4	6	299	0.7157
0.1	FML-Proxy	4	7	299	0.3258
0.1	FML-Private	4	7	299	0.6934
0.3	FML-Proxy	0	0	299	0.3663
0.3	FML-Private	0	0	299	0.6795
0.3	FML-Proxy	0	1	299	0.4464
0.3	FML-Private	0	1	299	0.6663
0.3	FML-Proxy	0	2	299	0.3678
0.3	FML-Private	0	2	299	0.647
0.3	FML-Proxy	0	3	299	0.4673
0.3	FML-Private	0	3	299	0.7177
0.3	FML-Proxy	0	4	299	0.4074
0.3	FML-Private	0	4	299	0.6581
0.3	FML-Proxy	0	5	299	0.4124
0.3	FML-Private	0	5	299	0.6807
0.3	FML-Proxy	0	6	299	0.4509
0.3	FML-Private	0	6	299	0.7059
0.3	FML-Proxy	0	7	299	0.4821
0.3	FML-Private	0	7	299	0.7294
0.3	FML-Proxy	1	0	299	0.47
0.3	FML-Private	1	0	299	0.6814
0.3	FML-Proxy	1	1	299	0.5767
0.3	FML-Private	1	1	299	0.758
0.3	FML-Proxy	1	2	299	0.4316
0.3	FML-Private	1	2	299	0.7463
0.3	FML-Proxy	1	3	299	0.4965
0.3	FML-Private	1	3	299	0.748
0.3	FML-Proxy	1	4	299	0.5754
0.3	FML-Private	1	4	299	0.7561
0.3	FML-Proxy	1	5	299	0.4688
0.3	FML-Private	1	5	299	0.7235
0.3	FML-Proxy	1	6	299	0.4776
0.3	FML-Private	1	6	299	0.7154
0.3	FML-Proxy	1	7	299	0.4966
0.3	FML-Private	1	7	299	0.744
0.3	FML-Proxy	2	0	299	0.5246
0.3	FML-Private	2	0	299	0.7049
0.3	FML-Proxy	2	1	299	0.5613
0.3	FML-Private	2	1	299	0.7413
0.3	FML-Proxy	2	2	299	0.5469
0.3	FML-Private	2	2	299	0.7004
0.3	FML-Proxy	2	3	299	0.5501
0.3	FML-Private	2	3	299	0.7213
0.3	FML-Proxy	2	4	299	0.533
0.3	FML-Private	2	4	299	0.7232
0.3	FML-Proxy	2	5	299	0.537
0.3	FML-Private	2	5	299	0.7406
0.3	FML-Proxy	2	6	299	0.576
0.3	FML-Private	2	6	299	0.77
0.3	FML-Proxy	2	7	299	0.5766
0.3	FML-Private	2	7	299	0.7571
0.3	FML-Proxy	3	0	299	0.3409
0.3	FML-Private	3	0	299	0.6356
0.3	FML-Proxy	3	1	299	0.347
0.3	FML-Private	3	1	299	0.6497
0.3	FML-Proxy	3	2	299	0.3497
0.3	FML-Private	3	2	299	0.6645
0.3	FML-Proxy	3	3	299	0.3243
0.3	FML-Private	3	3	299	0.6255
0.3	FML-Proxy	3	4	299	0.339
0.3	FML-Private	3	4	299	0.6596
0.3	FML-Proxy	3	5	299	0.3261
0.3	FML-Private	3	5	299	0.6175
0.3	FML-Proxy	3	6	299	0.3384
0.3	FML-Private	3	6	299	0.6381
0.3	FML-Proxy	3	7	299	0.363
0.3	FML-Private	3	7	299	0.6883
0.3	FML-Proxy	4	0	299	0.3601
0.3	FML-Private	4	0	299	0.6663
0.3	FML-Proxy	4	1	299	0.3309
0.3	FML-Private	4	1	299	0.6284
0.3	FML-Proxy	4	2	299	0.3762
0.3	FML-Private	4	2	299	0.6789
0.3	FML-Proxy	4	3	299	0.382
0.3	FML-Private	4	3	299	0.6658
0.3	FML-Proxy	4	4	299	0.3371
0.3	FML-Private	4	4	299	0.6484
0.3	FML-Proxy	4	5	299	0.369
0.3	FML-Private	4	5	299	0.6778
0.3	FML-Proxy	4	6	299	0.3324
0.3	FML-Private	4	6	299	0.6478
0.3	FML-Proxy	4	7	299	0.3285
0.3	FML-Private	4	7	299	0.6313
0.5	FML-Proxy	0	0	299	0.3803
0.5	FML-Private	0	0	299	0.6273
0.5	FML-Proxy	0	1	299	0.4511
0.5	FML-Private	0	1	299	0.6175
0.5	FML-Proxy	0	2	299	0.3799
0.5	FML-Private	0	2	299	0.6017
0.5	FML-Proxy	0	3	299	0.4789
0.5	FML-Private	0	3	299	0.6791
0.5	FML-Proxy	0	4	299	0.4262
0.5	FML-Private	0	4	299	0.6286
0.5	FML-Proxy	0	5	299	0.4319
0.5	FML-Private	0	5	299	0.6447
0.5	FML-Proxy	0	6	299	0.462
0.5	FML-Private	0	6	299	0.6724
0.5	FML-Proxy	0	7	299	0.4963
0.5	FML-Private	0	7	299	0.677
0.5	FML-Proxy	1	0	299	0.4924
0.5	FML-Private	1	0	299	0.6526
0.5	FML-Proxy	1	1	299	0.5811
0.5	FML-Private	1	1	299	0.7297
0.5	FML-Proxy	1	2	299	0.5193
0.5	FML-Private	1	2	299	0.738
0.5	FML-Proxy	1	3	299	0.5096
0.5	FML-Private	1	3	299	0.7198
0.5	FML-Proxy	1	4	299	0.5798
0.5	FML-Private	1	4	299	0.7218
0.5	FML-Proxy	1	5	299	0.4903
0.5	FML-Private	1	5	299	0.6877
0.5	FML-Proxy	1	6	299	0.5178
0.5	FML-Private	1	6	299	0.6963
0.5	FML-Proxy	1	7	299	0.5322
0.5	FML-Private	1	7	299	0.7107
0.5	FML-Proxy	2	0	299	0.5531
0.5	FML-Private	2	0	299	0.6987
0.5	FML-Proxy	2	1	299	0.569
0.5	FML-Private	2	1	299	0.7141
0.5	FML-Proxy	2	2	299	0.5557
0.5	FML-Private	2	2	299	0.6788
0.5	FML-Proxy	2	3	299	0.5563
0.5	FML-Private	2	3	299	0.6947
0.5	FML-Proxy	2	4	299	0.5366
0.5	FML-Private	2	4	299	0.6935
0.5	FML-Proxy	2	5	299	0.5516
0.5	FML-Private	2	5	299	0.7127
0.5	FML-Proxy	2	6	299	0.584
0.5	FML-Private	2	6	299	0.7444
0.5	FML-Proxy	2	7	299	0.5834
0.5	FML-Private	2	7	299	0.7262
0.5	FML-Proxy	3	0	299	0.3492
0.5	FML-Private	3	0	299	0.5728
0.5	FML-Proxy	3	1	299	0.3628
0.5	FML-Private	3	1	299	0.5902
0.5	FML-Proxy	3	2	299	0.3597
0.5	FML-Private	3	2	299	0.5926
0.5	FML-Proxy	3	3	299	0.3253
0.5	FML-Private	3	3	299	0.5592
0.5	FML-Proxy	3	4	299	0.3491
0.5	FML-Private	3	4	299	0.598
0.5	FML-Proxy	3	5	299	0.3254
0.5	FML-Private	3	5	299	0.5532
0.5	FML-Proxy	3	6	299	0.3518
0.5	FML-Private	3	6	299	0.5827
0.5	FML-Proxy	3	7	299	0.3783
0.5	FML-Private	3	7	299	0.6311
0.5	FML-Proxy	4	0	299	0.3756
0.5	FML-Private	4	0	299	0.6036
0.5	FML-Proxy	4	1	299	0.3367
0.5	FML-Private	4	1	299	0.5595
0.5	FML-Proxy	4	2	299	0.3939
0.5	FML-Private	4	2	299	0.6083
0.5	FML-Proxy	4	3	299	0.3976
0.5	FML-Private	4	3	299	0.5958
0.5	FML-Proxy	4	4	299	0.3502
0.5	FML-Private	4	4	299	0.5907
0.5	FML-Proxy	4	5	299	0.3821
0.5	FML-Private	4	5	299	0.6127
0.5	FML-Proxy	4	6	299	0.3462
0.5	FML-Private	4	6	299	0.5826
0.5	FML-Proxy	4	7	299	0.3356
0.5	FML-Private	4	7	299	0.5656
0.7	FML-Proxy	0	0	299	0.413
0.7	FML-Private	0	0	299	0.5843
0.7	FML-Proxy	0	1	299	0.4589
0.7	FML-Private	0	1	299	0.5884
0.7	FML-Proxy	0	2	299	0.41
0.7	FML-Private	0	2	299	0.5667
0.7	FML-Proxy	0	3	299	0.5055
0.7	FML-Private	0	3	299	0.625
0.7	FML-Proxy	0	4	299	0.4554
0.7	FML-Private	0	4	299	0.6025
0.7	FML-Proxy	0	5	299	0.4626
0.7	FML-Private	0	5	299	0.6013
0.7	FML-Proxy	0	6	299	0.4968
0.7	FML-Private	0	6	299	0.6324
0.7	FML-Proxy	0	7	299	0.5244
0.7	FML-Private	0	7	299	0.6362
0.7	FML-Proxy	1	0	299	0.5177
0.7	FML-Private	1	0	299	0.6297
0.7	FML-Proxy	1	1	299	0.5965
0.7	FML-Private	1	1	299	0.6939
0.7	FML-Proxy	1	2	299	0.5902
0.7	FML-Private	1	2	299	0.7106
0.7	FML-Proxy	1	3	299	0.5397
0.7	FML-Private	1	3	299	0.6823
0.7	FML-Proxy	1	4	299	0.5962
0.7	FML-Private	1	4	299	0.6828
0.7	FML-Proxy	1	5	299	0.5183
0.7	FML-Private	1	5	299	0.6459
0.7	FML-Proxy	1	6	299	0.5503
0.7	FML-Private	1	6	299	0.6703
0.7	FML-Proxy	1	7	299	0.5721
0.7	FML-Private	1	7	299	0.6808
0.7	FML-Proxy	2	0	299	0.5851
0.7	FML-Private	2	0	299	0.6829
0.7	FML-Proxy	2	1	299	0.5854
0.7	FML-Private	2	1	299	0.6815
0.7	FML-Proxy	2	2	299	0.5702
0.7	FML-Private	2	2	299	0.6573
0.7	FML-Proxy	2	3	299	0.5705
0.7	FML-Private	2	3	299	0.6701
0.7	FML-Proxy	2	4	299	0.5506
0.7	FML-Private	2	4	299	0.665
0.7	FML-Proxy	2	5	299	0.5788
0.7	FML-Private	2	5	299	0.6849
0.7	FML-Proxy	2	6	299	0.6005
0.7	FML-Private	2	6	299	0.7138
0.7	FML-Proxy	2	7	299	0.6
0.7	FML-Private	2	7	299	0.6941
0.7	FML-Proxy	3	0	299	0.3594
0.7	FML-Private	3	0	299	0.5049
0.7	FML-Proxy	3	1	299	0.416
0.7	FML-Private	3	1	299	0.5348
0.7	FML-Proxy	3	2	299	0.4015
0.7	FML-Private	3	2	299	0.5168
0.7	FML-Proxy	3	3	299	0.3541
0.7	FML-Private	3	3	299	0.4973
0.7	FML-Proxy	3	4	299	0.3602
0.7	FML-Private	3	4	299	0.5448
0.7	FML-Proxy	3	5	299	0.3507
0.7	FML-Private	3	5	299	0.4952
0.7	FML-Proxy	3	6	299	0.4041
0.7	FML-Private	3	6	299	0.5369
0.7	FML-Proxy	3	7	299	0.4263
0.7	FML-Private	3	7	299	0.5604
0.7	FML-Proxy	4	0	299	0.4066
0.7	FML-Private	4	0	299	0.5189
0.7	FML-Proxy	4	1	299	0.3605
0.7	FML-Private	4	1	299	0.5103
0.7	FML-Proxy	4	2	299	0.4227
0.7	FML-Private	4	2	299	0.5329
0.7	FML-Proxy	4	3	299	0.4234
0.7	FML-Private	4	3	299	0.5299
0.7	FML-Proxy	4	4	299	0.3795
0.7	FML-Private	4	4	299	0.5273
0.7	FML-Proxy	4	5	299	0.4116
0.7	FML-Private	4	5	299	0.5363
0.7	FML-Proxy	4	6	299	0.3779
0.7	FML-Private	4	6	299	0.5173
0.7	FML-Proxy	4	7	299	0.3651
0.7	FML-Private	4	7	299	0.511
0.9	FML-Proxy	0	0	299	0.5107
0.9	FML-Private	0	0	299	0.5802
0.9	FML-Proxy	0	1	299	0.5305
0.9	FML-Private	0	1	299	0.5867
0.9	FML-Proxy	0	2	299	0.5057
0.9	FML-Private	0	2	299	0.5732
0.9	FML-Proxy	0	3	299	0.582
0.9	FML-Private	0	3	299	0.6029
0.9	FML-Proxy	0	4	299	0.5487
0.9	FML-Private	0	4	299	0.5886
0.9	FML-Proxy	0	5	299	0.5534
0.9	FML-Private	0	5	299	0.5949
0.9	FML-Proxy	0	6	299	0.5737
0.9	FML-Private	0	6	299	0.6067
0.9	FML-Proxy	0	7	299	0.5854
0.9	FML-Private	0	7	299	0.6066
0.9	FML-Proxy	1	0	299	0.5738
0.9	FML-Private	1	0	299	0.6281
0.9	FML-Proxy	1	1	299	0.6498
0.9	FML-Private	1	1	299	0.666
0.9	FML-Proxy	1	2	299	0.651
0.9	FML-Private	1	2	299	0.6826
0.9	FML-Proxy	1	3	299	0.6334
0.9	FML-Private	1	3	299	0.6681
0.9	FML-Proxy	1	4	299	0.6454
0.9	FML-Private	1	4	299	0.6668
0.9	FML-Proxy	1	5	299	0.5813
0.9	FML-Private	1	5	299	0.6388
0.9	FML-Proxy	1	6	299	0.6295
0.9	FML-Private	1	6	299	0.6612
0.9	FML-Proxy	1	7	299	0.6154
0.9	FML-Private	1	7	299	0.6645
0.9	FML-Proxy	2	0	299	0.6441
0.9	FML-Private	2	0	299	0.6756
0.9	FML-Proxy	2	1	299	0.6291
0.9	FML-Private	2	1	299	0.6638
0.9	FML-Proxy	2	2	299	0.6159
0.9	FML-Private	2	2	299	0.6538
0.9	FML-Proxy	2	3	299	0.6141
0.9	FML-Private	2	3	299	0.6585
0.9	FML-Proxy	2	4	299	0.6069
0.9	FML-Private	2	4	299	0.6455
0.9	FML-Proxy	2	5	299	0.6412
0.9	FML-Private	2	5	299	0.6675
0.9	FML-Proxy	2	6	299	0.6451
0.9	FML-Private	2	6	299	0.6736
0.9	FML-Proxy	2	7	299	0.639
0.9	FML-Private	2	7	299	0.6732
0.9	FML-Proxy	3	0	299	0.518
0.9	FML-Private	3	0	299	0.552
0.9	FML-Proxy	3	1	299	0.5127
0.9	FML-Private	3	1	299	0.5354
0.9	FML-Proxy	3	2	299	0.531
0.9	FML-Private	3	2	299	0.5411
0.9	FML-Proxy	3	3	299	0.4852
0.9	FML-Private	3	3	299	0.5209
0.9	FML-Proxy	3	4	299	0.5327
0.9	FML-Private	3	4	299	0.5714
0.9	FML-Proxy	3	5	299	0.4836
0.9	FML-Private	3	5	299	0.5262
0.9	FML-Proxy	3	6	299	0.5114
0.9	FML-Private	3	6	299	0.5302
0.9	FML-Proxy	3	7	299	0.5603
0.9	FML-Private	3	7	299	0.5596
0.9	FML-Proxy	4	0	299	0.4806
0.9	FML-Private	4	0	299	0.4962
0.9	FML-Proxy	4	1	299	0.4708
0.9	FML-Private	4	1	299	0.5037
0.9	FML-Proxy	4	2	299	0.4735
0.9	FML-Private	4	2	299	0.4997
0.9	FML-Proxy	4	3	299	0.4718
0.9	FML-Private	4	3	299	0.4892
0.9	FML-Proxy	4	4	299	0.4254
0.9	FML-Private	4	4	299	0.4769
0.9	FML-Proxy	4	5	299	0.4898
0.9	FML-Private	4	5	299	0.5073
0.9	FML-Proxy	4	6	299	0.4256
0.9	FML-Private	4	6	299	0.4751
0.9	FML-Proxy	4	7	299	0.4695
0.9	FML-Private	4	7	299	0.4939
0.1	ProxyFL-Proxy	0	0	299	0.4981
0.1	ProxyFL-Private	0	0	299	0.743
0.1	ProxyFL-Proxy	0	1	299	0.4508
0.1	ProxyFL-Private	0	1	299	0.7287
0.1	ProxyFL-Proxy	0	2	299	0.4618
0.1	ProxyFL-Private	0	2	299	0.7312
0.1	ProxyFL-Proxy	0	3	299	0.4846
0.1	ProxyFL-Private	0	3	299	0.7866
0.1	ProxyFL-Proxy	0	4	299	0.4898
0.1	ProxyFL-Private	0	4	299	0.7067
0.1	ProxyFL-Proxy	0	5	299	0.5321
0.1	ProxyFL-Private	0	5	299	0.7292
0.1	ProxyFL-Proxy	0	6	299	0.5265
0.1	ProxyFL-Private	0	6	299	0.7772
0.1	ProxyFL-Proxy	0	7	299	0.5406
0.1	ProxyFL-Private	0	7	299	0.7918
0.1	ProxyFL-Proxy	1	0	299	0.5717
0.1	ProxyFL-Private	1	0	299	0.7516
0.1	ProxyFL-Proxy	1	1	299	0.6317
0.1	ProxyFL-Private	1	1	299	0.8017
0.1	ProxyFL-Proxy	1	2	299	0.5986
0.1	ProxyFL-Private	1	2	299	0.7825
0.1	ProxyFL-Proxy	1	3	299	0.6071
0.1	ProxyFL-Private	1	3	299	0.7963
0.1	ProxyFL-Proxy	1	4	299	0.631
0.1	ProxyFL-Private	1	4	299	0.8062
0.1	ProxyFL-Proxy	1	5	299	0.6322
0.1	ProxyFL-Private	1	5	299	0.7858
0.1	ProxyFL-Proxy	1	6	299	0.5603
0.1	ProxyFL-Private	1	6	299	0.7728
0.1	ProxyFL-Proxy	1	7	299	0.5465
0.1	ProxyFL-Private	1	7	299	0.8023
0.1	ProxyFL-Proxy	2	0	299	0.5928
0.1	ProxyFL-Private	2	0	299	0.7414
0.1	ProxyFL-Proxy	2	1	299	0.6469
0.1	ProxyFL-Private	2	1	299	0.793
0.1	ProxyFL-Proxy	2	2	299	0.6385
0.1	ProxyFL-Private	2	2	299	0.7362
0.1	ProxyFL-Proxy	2	3	299	0.6
0.1	ProxyFL-Private	2	3	299	0.7495
0.1	ProxyFL-Proxy	2	4	299	0.5399
0.1	ProxyFL-Private	2	4	299	0.7634
0.1	ProxyFL-Proxy	2	5	299	0.581
0.1	ProxyFL-Private	2	5	299	0.7962
0.1	ProxyFL-Proxy	2	6	299	0.6012
0.1	ProxyFL-Private	2	6	299	0.8017
0.1	ProxyFL-Proxy	2	7	299	0.5998
0.1	ProxyFL-Private	2	7	299	0.7996
0.1	ProxyFL-Proxy	3	0	299	0.4699
0.1	ProxyFL-Private	3	0	299	0.7415
0.1	ProxyFL-Proxy	3	1	299	0.4808
0.1	ProxyFL-Private	3	1	299	0.7335
0.1	ProxyFL-Proxy	3	2	299	0.4477
0.1	ProxyFL-Private	3	2	299	0.7676
0.1	ProxyFL-Proxy	3	3	299	0.4457
0.1	ProxyFL-Private	3	3	299	0.7348
0.1	ProxyFL-Proxy	3	4	299	0.4545
0.1	ProxyFL-Private	3	4	299	0.7465
0.1	ProxyFL-Proxy	3	5	299	0.402
0.1	ProxyFL-Private	3	5	299	0.7407
0.1	ProxyFL-Proxy	3	6	299	0.461
0.1	ProxyFL-Private	3	6	299	0.7045
0.1	ProxyFL-Proxy	3	7	299	0.4633
0.1	ProxyFL-Private	3	7	299	0.7649
0.1	ProxyFL-Proxy	4	0	299	0.425
0.1	ProxyFL-Private	4	0	299	0.7794
0.1	ProxyFL-Proxy	4	1	299	0.3951
0.1	ProxyFL-Private	4	1	299	0.7099
0.1	ProxyFL-Proxy	4	2	299	0.43
0.1	ProxyFL-Private	4	2	299	0.7657
0.1	ProxyFL-Proxy	4	3	299	0.4393
0.1	ProxyFL-Private	4	3	299	0.7452
0.1	ProxyFL-Proxy	4	4	299	0.4399
0.1	ProxyFL-Private	4	4	299	0.7372
0.1	ProxyFL-Proxy	4	5	299	0.435
0.1	ProxyFL-Private	4	5	299	0.7671
0.1	ProxyFL-Proxy	4	6	299	0.4185
0.1	ProxyFL-Private	4	6	299	0.7464
0.1	ProxyFL-Proxy	4	7	299	0.4254
0.1	ProxyFL-Private	4	7	299	0.7471
0.3	ProxyFL-Proxy	0	0	299	0.5011
0.3	ProxyFL-Private	0	0	299	0.7004
0.3	ProxyFL-Proxy	0	1	299	0.4502
0.3	ProxyFL-Private	0	1	299	0.6905
0.3	ProxyFL-Proxy	0	2	299	0.4657
0.3	ProxyFL-Private	0	2	299	0.7016
0.3	ProxyFL-Proxy	0	3	299	0.4849
0.3	ProxyFL-Private	0	3	299	0.7517
0.3	ProxyFL-Proxy	0	4	299	0.5102
0.3	ProxyFL-Private	0	4	299	0.692
0.3	ProxyFL-Proxy	0	5	299	0.5544
0.3	ProxyFL-Private	0	5	299	0.7059
0.3	ProxyFL-Proxy	0	6	299	0.5557
0.3	ProxyFL-Private	0	6	299	0.7571
0.3	ProxyFL-Proxy	0	7	299	0.5608
0.3	ProxyFL-Private	0	7	299	0.7538
0.3	ProxyFL-Proxy	1	0	299	0.5775
0.3	ProxyFL-Private	1	0	299	0.7247
0.3	ProxyFL-Proxy	1	1	299	0.6325
0.3	ProxyFL-Private	1	1	299	0.7843
0.3	ProxyFL-Proxy	1	2	299	0.6067
0.3	ProxyFL-Private	1	2	299	0.7644
0.3	ProxyFL-Proxy	1	3	299	0.6142
0.3	ProxyFL-Private	1	3	299	0.7763
0.3	ProxyFL-Proxy	1	4	299	0.6355
0.3	ProxyFL-Private	1	4	299	0.7869
0.3	ProxyFL-Proxy	1	5	299	0.6363
0.3	ProxyFL-Private	1	5	299	0.7645
0.3	ProxyFL-Proxy	1	6	299	0.5689
0.3	ProxyFL-Private	1	6	299	0.7556
0.3	ProxyFL-Proxy	1	7	299	0.5512
0.3	ProxyFL-Private	1	7	299	0.7841
0.3	ProxyFL-Proxy	2	0	299	0.6069
0.3	ProxyFL-Private	2	0	299	0.7267
0.3	ProxyFL-Proxy	2	1	299	0.6467
0.3	ProxyFL-Private	2	1	299	0.766
0.3	ProxyFL-Proxy	2	2	299	0.6349
0.3	ProxyFL-Private	2	2	299	0.7171
0.3	ProxyFL-Proxy	2	3	299	0.607
0.3	ProxyFL-Private	2	3	299	0.7357
0.3	ProxyFL-Proxy	2	4	299	0.5453
0.3	ProxyFL-Private	2	4	299	0.7427
0.3	ProxyFL-Proxy	2	5	299	0.5839
0.3	ProxyFL-Private	2	5	299	0.764
0.3	ProxyFL-Proxy	2	6	299	0.5978
0.3	ProxyFL-Private	2	6	299	0.7838
0.3	ProxyFL-Proxy	2	7	299	0.6027
0.3	ProxyFL-Private	2	7	299	0.7785
0.3	ProxyFL-Proxy	3	0	299	0.4919
0.3	ProxyFL-Private	3	0	299	0.7047
0.3	ProxyFL-Proxy	3	1	299	0.4939
0.3	ProxyFL-Private	3	1	299	0.6726
0.3	ProxyFL-Proxy	3	2	299	0.4792
0.3	ProxyFL-Private	3	2	299	0.7116
0.3	ProxyFL-Proxy	3	3	299	0.4755
0.3	ProxyFL-Private	3	3	299	0.6756
0.3	ProxyFL-Proxy	3	4	299	0.4788
0.3	ProxyFL-Private	3	4	299	0.7071
0.3	ProxyFL-Proxy	3	5	299	0.4375
0.3	ProxyFL-Private	3	5	299	0.695
0.3	ProxyFL-Proxy	3	6	299	0.4912
0.3	ProxyFL-Private	3	6	299	0.6714
0.3	ProxyFL-Proxy	3	7	299	0.4904
0.3	ProxyFL-Private	3	7	299	0.7006
0.3	ProxyFL-Proxy	4	0	299	0.4369
0.3	ProxyFL-Private	4	0	299	0.7319
0.3	ProxyFL-Proxy	4	1	299	0.4083
0.3	ProxyFL-Private	4	1	299	0.6658
0.3	ProxyFL-Proxy	4	2	299	0.4418
0.3	ProxyFL-Private	4	2	299	0.7148
0.3	ProxyFL-Proxy	4	3	299	0.4467
0.3	ProxyFL-Private	4	3	299	0.6849
0.3	ProxyFL-Proxy	4	4	299	0.4413
0.3	ProxyFL-Private	4	4	299	0.6813
0.3	ProxyFL-Proxy	4	5	299	0.4404
0.3	ProxyFL-Private	4	5	299	0.7183
0.3	ProxyFL-Proxy	4	6	299	0.429
0.3	ProxyFL-Private	4	6	299	0.6965
0.3	ProxyFL-Proxy	4	7	299	0.4361
0.3	ProxyFL-Private	4	7	299	0.6832
0.5	ProxyFL-Proxy	0	0	299	0.5107
0.5	ProxyFL-Private	0	0	299	0.672
0.5	ProxyFL-Proxy	0	1	299	0.4635
0.5	ProxyFL-Private	0	1	299	0.6588
0.5	ProxyFL-Proxy	0	2	299	0.4666
0.5	ProxyFL-Private	0	2	299	0.6883
0.5	ProxyFL-Proxy	0	3	299	0.4944
0.5	ProxyFL-Private	0	3	299	0.7084
0.5	ProxyFL-Proxy	0	4	299	0.5406
0.5	ProxyFL-Private	0	4	299	0.6853
0.5	ProxyFL-Proxy	0	5	299	0.579
0.5	ProxyFL-Private	0	5	299	0.6928
0.5	ProxyFL-Proxy	0	6	299	0.5853
0.5	ProxyFL-Private	0	6	299	0.7238
0.5	ProxyFL-Proxy	0	7	299	0.5852
0.5	ProxyFL-Private	0	7	299	0.7243
0.5	ProxyFL-Proxy	1	0	299	0.5901
0.5	ProxyFL-Private	1	0	299	0.7095
0.5	ProxyFL-Proxy	1	1	299	0.6358
0.5	ProxyFL-Private	1	1	299	0.7747
0.5	ProxyFL-Proxy	1	2	299	0.6218
0.5	ProxyFL-Private	1	2	299	0.7479
0.5	ProxyFL-Proxy	1	3	299	0.6214
0.5	ProxyFL-Private	1	3	299	0.7532
0.5	ProxyFL-Proxy	1	4	299	0.6414
0.5	ProxyFL-Private	1	4	299	0.76
0.5	ProxyFL-Proxy	1	5	299	0.6481
0.5	ProxyFL-Private	1	5	299	0.7433
0.5	ProxyFL-Proxy	1	6	299	0.5958
0.5	ProxyFL-Private	1	6	299	0.7391
0.5	ProxyFL-Proxy	1	7	299	0.5638
0.5	ProxyFL-Private	1	7	299	0.7593
0.5	ProxyFL-Proxy	2	0	299	0.6344
0.5	ProxyFL-Private	2	0	299	0.7134
0.5	ProxyFL-Proxy	2	1	299	0.6516
0.5	ProxyFL-Private	2	1	299	0.7421
0.5	ProxyFL-Proxy	2	2	299	0.6394
0.5	ProxyFL-Private	2	2	299	0.7068
0.5	ProxyFL-Proxy	2	3	299	0.6102
0.5	ProxyFL-Private	2	3	299	0.714
0.5	ProxyFL-Proxy	2	4	299	0.554
0.5	ProxyFL-Private	2	4	299	0.7256
0.5	ProxyFL-Proxy	2	5	299	0.5908
0.5	ProxyFL-Private	2	5	299	0.738
0.5	ProxyFL-Proxy	2	6	299	0.6095
0.5	ProxyFL-Private	2	6	299	0.7691
0.5	ProxyFL-Proxy	2	7	299	0.6212
0.5	ProxyFL-Private	2	7	299	0.7557
0.5	ProxyFL-Proxy	3	0	299	0.5201
0.5	ProxyFL-Private	3	0	299	0.6659
0.5	ProxyFL-Proxy	3	1	299	0.5188
0.5	ProxyFL-Private	3	1	299	0.6418
0.5	ProxyFL-Proxy	3	2	299	0.5385
0.5	ProxyFL-Private	3	2	299	0.6798
0.5	ProxyFL-Proxy	3	3	299	0.5126
0.5	ProxyFL-Private	3	3	299	0.6642
0.5	ProxyFL-Proxy	3	4	299	0.544
0.5	ProxyFL-Private	3	4	299	0.6965
0.5	ProxyFL-Proxy	3	5	299	0.536
0.5	ProxyFL-Private	3	5	299	0.6662
0.5	ProxyFL-Proxy	3	6	299	0.563
0.5	ProxyFL-Private	3	6	299	0.6568
0.5	ProxyFL-Proxy	3	7	299	0.5541
0.5	ProxyFL-Private	3	7	299	0.6918
0.5	ProxyFL-Proxy	4	0	299	0.4745
0.5	ProxyFL-Private	4	0	299	0.6735
0.5	ProxyFL-Proxy	4	1	299	0.4317
0.5	ProxyFL-Private	4	1	299	0.6217
0.5	ProxyFL-Proxy	4	2	299	0.4585
0.5	ProxyFL-Private	4	2	299	0.6652
0.5	ProxyFL-Proxy	4	3	299	0.4549
0.5	ProxyFL-Private	4	3	299	0.6486
0.5	ProxyFL-Proxy	4	4	299	0.4506
0.5	ProxyFL-Private	4	4	299	0.654
0.5	ProxyFL-Proxy	4	5	299	0.4447
0.5	ProxyFL-Private	4	5	299	0.6905
0.5	ProxyFL-Proxy	4	6	299	0.4444
0.5	ProxyFL-Private	4	6	299	0.6805
0.5	ProxyFL-Proxy	4	7	299	0.4656
0.5	ProxyFL-Private	4	7	299	0.6534
0.7	ProxyFL-Proxy	0	0	299	0.5328
0.7	ProxyFL-Private	0	0	299	0.6587
0.7	ProxyFL-Proxy	0	1	299	0.5255
0.7	ProxyFL-Private	0	1	299	0.6321
0.7	ProxyFL-Proxy	0	2	299	0.4846
0.7	ProxyFL-Private	0	2	299	0.6663
0.7	ProxyFL-Proxy	0	3	299	0.5482
0.7	ProxyFL-Private	0	3	299	0.6778
0.7	ProxyFL-Proxy	0	4	299	0.5827
0.7	ProxyFL-Private	0	4	299	0.6742
0.7	ProxyFL-Proxy	0	5	299	0.6153
0.7	ProxyFL-Private	0	5	299	0.6905
0.7	ProxyFL-Proxy	0	6	299	0.6134
0.7	ProxyFL-Private	0	6	299	0.6976
0.7	ProxyFL-Proxy	0	7	299	0.622
0.7	ProxyFL-Private	0	7	299	0.6816
0.7	ProxyFL-Proxy	1	0	299	0.6023
0.7	ProxyFL-Private	1	0	299	0.6981
0.7	ProxyFL-Proxy	1	1	299	0.6434
0.7	ProxyFL-Private	1	1	299	0.7487
0.7	ProxyFL-Proxy	1	2	299	0.6401
0.7	ProxyFL-Private	1	2	299	0.7339
0.7	ProxyFL-Proxy	1	3	299	0.6399
0.7	ProxyFL-Private	1	3	299	0.7115
0.7	ProxyFL-Proxy	1	4	299	0.6525
0.7	ProxyFL-Private	1	4	299	0.7203
0.7	ProxyFL-Proxy	1	5	299	0.659
0.7	ProxyFL-Private	1	5	299	0.7142
0.7	ProxyFL-Proxy	1	6	299	0.6317
0.7	ProxyFL-Private	1	6	299	0.7103
0.7	ProxyFL-Proxy	1	7	299	0.5866
0.7	ProxyFL-Private	1	7	299	0.7284
0.7	ProxyFL-Proxy	2	0	299	0.6603
0.7	ProxyFL-Private	2	0	299	0.7036
0.7	ProxyFL-Proxy	2	1	299	0.6673
0.7	ProxyFL-Private	2	1	299	0.7086
0.7	ProxyFL-Proxy	2	2	299	0.648
0.7	ProxyFL-Private	2	2	299	0.6928
0.7	ProxyFL-Proxy	2	3	299	0.6174
0.7	ProxyFL-Private	2	3	299	0.685
0.7	ProxyFL-Proxy	2	4	299	0.5729
0.7	ProxyFL-Private	2	4	299	0.6926
0.7	ProxyFL-Proxy	2	5	299	0.5984
0.7	ProxyFL-Private	2	5	299	0.7026
0.7	ProxyFL-Proxy	2	6	299	0.6189
0.7	ProxyFL-Private	2	6	299	0.7484
0.7	ProxyFL-Proxy	2	7	299	0.6365
0.7	ProxyFL-Private	2	7	299	0.7323
0.7	ProxyFL-Proxy	3	0	299	0.5725
0.7	ProxyFL-Private	3	0	299	0.6546
0.7	ProxyFL-Proxy	3	1	299	0.5472
0.7	ProxyFL-Private	3	1	299	0.637
0.7	ProxyFL-Proxy	3	2	299	0.5974
0.7	ProxyFL-Private	3	2	299	0.6693
0.7	ProxyFL-Proxy	3	3	299	0.566
0.7	ProxyFL-Private	3	3	299	0.6615
0.7	ProxyFL-Proxy	3	4	299	0.5962
0.7	ProxyFL-Private	3	4	299	0.6803
0.7	ProxyFL-Proxy	3	5	299	0.5882
0.7	ProxyFL-Private	3	5	299	0.6611
0.7	ProxyFL-Proxy	3	6	299	0.6167
0.7	ProxyFL-Private	3	6	299	0.652
0.7	ProxyFL-Proxy	3	7	299	0.612
0.7	ProxyFL-Private	3	7	299	0.6496
0.7	ProxyFL-Proxy	4	0	299	0.508
0.7	ProxyFL-Private	4	0	299	0.6024
0.7	ProxyFL-Proxy	4	1	299	0.4907
0.7	ProxyFL-Private	4	1	299	0.5984
0.7	ProxyFL-Proxy	4	2	299	0.505
0.7	ProxyFL-Private	4	2	299	0.6183
0.7	ProxyFL-Proxy	4	3	299	0.4957
0.7	ProxyFL-Private	4	3	299	0.6103
0.7	ProxyFL-Proxy	4	4	299	0.4639
0.7	ProxyFL-Private	4	4	299	0.5949
0.7	ProxyFL-Proxy	4	5	299	0.4661
0.7	ProxyFL-Private	4	5	299	0.6169
0.7	ProxyFL-Proxy	4	6	299	0.4493
0.7	ProxyFL-Private	4	6	299	0.6246
0.7	ProxyFL-Proxy	4	7	299	0.4905
0.7	ProxyFL-Private	4	7	299	0.6198
0.9	ProxyFL-Proxy	0	0	299	0.571
0.9	ProxyFL-Private	0	0	299	0.6211
0.9	ProxyFL-Proxy	0	1	299	0.5628
0.9	ProxyFL-Private	0	1	299	0.6108
0.9	ProxyFL-Proxy	0	2	299	0.5297
0.9	ProxyFL-Private	0	2	299	0.624
0.9	ProxyFL-Proxy	0	3	299	0.5727
0.9	ProxyFL-Private	0	3	299	0.6292
0.9	ProxyFL-Proxy	0	4	299	0.6009
0.9	ProxyFL-Private	0	4	299	0.6255
0.9	ProxyFL-Proxy	0	5	299	0.6292
0.9	ProxyFL-Private	0	5	299	0.6493
0.9	ProxyFL-Proxy	0	6	299	0.6275
0.9	ProxyFL-Private	0	6	299	0.6313
0.9	ProxyFL-Proxy	0	7	299	0.6297
0.9	ProxyFL-Private	0	7	299	0.631
0.9	ProxyFL-Proxy	1	0	299	0.6091
0.9	ProxyFL-Private	1	0	299	0.6577
0.9	ProxyFL-Proxy	1	1	299	0.6564
0.9	ProxyFL-Private	1	1	299	0.692
0.9	ProxyFL-Proxy	1	2	299	0.6512
0.9	ProxyFL-Private	1	2	299	0.6885
0.9	ProxyFL-Proxy	1	3	299	0.639
0.9	ProxyFL-Private	1	3	299	0.6685
0.9	ProxyFL-Proxy	1	4	299	0.6668
0.9	ProxyFL-Private	1	4	299	0.679
0.9	ProxyFL-Proxy	1	5	299	0.6515
0.9	ProxyFL-Private	1	5	299	0.6766
0.9	ProxyFL-Proxy	1	6	299	0.6516
0.9	ProxyFL-Private	1	6	299	0.667
0.9	ProxyFL-Proxy	1	7	299	0.6212
0.9	ProxyFL-Private	1	7	299	0.6714
0.9	ProxyFL-Proxy	2	0	299	0.6504
0.9	ProxyFL-Private	2	0	299	0.6703
0.9	ProxyFL-Proxy	2	1	299	0.6624
0.9	ProxyFL-Private	2	1	299	0.6833
0.9	ProxyFL-Proxy	2	2	299	0.664
0.9	ProxyFL-Private	2	2	299	0.6827
0.9	ProxyFL-Proxy	2	3	299	0.6634
0.9	ProxyFL-Private	2	3	299	0.6805
0.9	ProxyFL-Proxy	2	4	299	0.6481
0.9	ProxyFL-Private	2	4	299	0.6628
0.9	ProxyFL-Proxy	2	5	299	0.6555
0.9	ProxyFL-Private	2	5	299	0.6729
0.9	ProxyFL-Proxy	2	6	299	0.6279
0.9	ProxyFL-Private	2	6	299	0.6821
0.9	ProxyFL-Proxy	2	7	299	0.6432
0.9	ProxyFL-Private	2	7	299	0.6751
0.9	ProxyFL-Proxy	3	0	299	0.6033
0.9	ProxyFL-Private	3	0	299	0.6167
0.9	ProxyFL-Proxy	3	1	299	0.5647
0.9	ProxyFL-Private	3	1	299	0.598
0.9	ProxyFL-Proxy	3	2	299	0.601
0.9	ProxyFL-Private	3	2	299	0.6105
0.9	ProxyFL-Proxy	3	3	299	0.5569
0.9	ProxyFL-Private	3	3	299	0.6265
0.9	ProxyFL-Proxy	3	4	299	0.5864
0.9	ProxyFL-Private	3	4	299	0.646
0.9	ProxyFL-Proxy	3	5	299	0.5985
0.9	ProxyFL-Private	3	5	299	0.6347
0.9	ProxyFL-Proxy	3	6	299	0.6156
0.9	ProxyFL-Private	3	6	299	0.6022
0.9	ProxyFL-Proxy	3	7	299	0.6254
0.9	ProxyFL-Private	3	7	299	0.6201
0.9	ProxyFL-Proxy	4	0	299	0.5234
0.9	ProxyFL-Private	4	0	299	0.5532
0.9	ProxyFL-Proxy	4	1	299	0.5417
0.9	ProxyFL-Private	4	1	299	0.5607
0.9	ProxyFL-Proxy	4	2	299	0.5323
0.9	ProxyFL-Private	4	2	299	0.5794
0.9	ProxyFL-Proxy	4	3	299	0.5552
0.9	ProxyFL-Private	4	3	299	0.5875
0.9	ProxyFL-Proxy	4	4	299	0.5081
0.9	ProxyFL-Private	4	4	299	0.5896
0.9	ProxyFL-Proxy	4	5	299	0.5227
0.9	ProxyFL-Private	4	5	299	0.5494
0.9	ProxyFL-Proxy	4	6	299	0.494
0.9	ProxyFL-Private	4	6	299	0.5572
0.9	ProxyFL-Proxy	4	7	299	0.5298
0.9	ProxyFL-Private	4	7	299	0.5922
