# Supplementary material for: Decentralized federated learning through proxy model sharing
Source: Nat Commun. 2023 May 22;14:2899. doi: 10.1038/s41467-023-38569-4 (PMC10203322; doi:10.1038/s41467-023-38569-4)
Supplement: Supplementary file 4 — Source Data [file 41467_2023_38569_MOESM4_ESM.zip › source_data_appfig6.csv]

Algorithm	Seed	Training Time
Regular	0	1444.7171421051025
Regular	1	1426.2767560482025
Regular	2	1429.9147517681122
Regular	3	1434.9875547885895
Regular	4	1444.8388242721558
Regular	5	1420.7770841121674
Regular	6	1426.4346199035645
Regular	7	1406.8017177581787
Regular	8	1411.841227054596
Regular	9	1415.7413847446442
Regular	10	1434.7135863304138
Regular	11	1445.7475621700287
Regular	12	1443.437336921692
Regular	13	1454.60773563385
Regular	14	1433.8169302940369
Joint	0	4165.381584882736
Joint	1	4309.47349524498
Joint	2	4350.79323720932
Joint	3	4283.821565151215
Joint	4	4303.389101028442
Joint	5	4338.521940946579
Joint	6	4309.69126367569
Joint	7	4323.806974411011
Joint	8	4328.0100157260895
Joint	9	4250.490884065628
Joint	10	4266.09085893631
Joint	11	4070.8069739341736
Joint	12	4263.75234913826
Joint	13	4221.697370052338
Joint	14	4177.658048152924
FedAvg	0	1458.2099328041077
FedAvg	1	1436.649257183075
FedAvg	2	1441.8706498146057
FedAvg	3	1447.7576446533203
FedAvg	4	1419.9365997314453
FedAvg	5	1481.2294929027557
FedAvg	6	1527.1958894729614
FedAvg	7	1468.5896577835083
FedAvg	8	1431.1538529396057
FedAvg	9	1554.610779762268
FedAvg	10	1428.3198645114899
FedAvg	11	1434.982014656067
FedAvg	12	1430.7073788642883
FedAvg	13	1440.214073896408
FedAvg	14	1436.9551057815552
AvgPush	0	1429.027781009674
AvgPush	1	1451.8907811641693
AvgPush	2	1437.921049118042
AvgPush	3	1421.7986748218536
AvgPush	4	1422.3441424369812
AvgPush	5	1431.7740423679352
AvgPush	6	1449.6421389579773
AvgPush	7	1501.3918859958649
AvgPush	8	1426.3065066337585
AvgPush	9	1429.6568622589111
AvgPush	10	1464.6991622447968
AvgPush	11	1423.23694896698
AvgPush	12	1418.282989025116
AvgPush	13	1422.2665135860443
AvgPush	14	1425.1157414913177
CWT	0	1432.1724474430084
CWT	1	1434.159311056137
CWT	2	1429.899257659912
CWT	3	1427.128830909729
CWT	4	1425.4364473819733
CWT	5	1568.3254668712616
CWT	6	1464.0758752822876
CWT	7	1465.6228196620941
CWT	8	1623.074227809906
CWT	9	1469.266185283661
CWT	10	1456.909895658493
CWT	11	1430.24196434021
CWT	12	1419.4267983436584
CWT	13	1423.2826249599457
CWT	14	1435.2185842990875
FML	0	2265.7247307300568
FML	1	2283.4603204727173
FML	2	2272.133490085602
FML	3	2313.9721598625183
FML	4	2255.0271492004395
FML	5	2334.1739931106567
FML	6	2405.0504698753357
FML	7	2293.7138884067535
FML	8	2536.493583917618
FML	9	2264.0490419864655
FML	10	2263.197854042053
FML	11	2316.838103055954
FML	12	2274.5676457881927
FML	13	2317.4412546157837
FML	14	2365.4270720481873
ProxyFL	0	2269.1363105773926
ProxyFL	1	2273.7210688591003
ProxyFL	2	2267.6178827285767
ProxyFL	3	2299.7127413749695
ProxyFL	4	2256.000886440277
ProxyFL	5	2344.2874944210052
ProxyFL	6	2322.0668132305145
ProxyFL	7	2486.9020631313324
ProxyFL	8	2385.7694876194
ProxyFL	9	2394.5671565532684
ProxyFL	10	2289.8101601600647
ProxyFL	11	2270.7906486988068
ProxyFL	12	2315.0407164096832
ProxyFL	13	2311.8991508483887
ProxyFL	14	2492.1089956760406
