# Supplementary material for: Decentralized federated learning through proxy model sharing
Source: Nat Commun. 2023 May 22;14:2899. doi: 10.1038/s41467-023-38569-4 (PMC10203322; doi:10.1038/s41467-023-38569-4)
Supplement: Supplementary file 4 — Source Data [file 41467_2023_38569_MOESM4_ESM.zip › source_data_fig3center_appfig1center.csv]

Algorithm	Seed	Client	Round	Accuracy	Macro-Accuracy	Epsilon
Regular	0	0	0	0.1	0.1	3.170648
Regular	0	0	1	0.1	0.1	4.218984
Regular	0	0	2	0.1	0.1	5.0597496
Regular	0	0	3	0.1	0.1	5.7883983
Regular	0	0	4	0.1	0.1	6.4534316
Regular	0	0	5	0.1	0.1	7.0703044
Regular	0	0	6	0.1	0.1	7.6536226
Regular	0	0	7	0.1	0.1	8.208457
Regular	0	0	8	0.1	0.1	8.733777
Regular	0	0	9	0.1	0.1	9.248373
Regular	0	0	10	0.1	0.1	9.738674
Regular	0	0	11	0.1	0.1	10.215528
Regular	0	0	12	0.1	0.1	10.692382
Regular	0	0	13	0.1	0.1	11.138223
Regular	0	0	14	0.1	0.1	11.57962
Regular	0	0	15	0.1	0.1	12.021017
Regular	0	0	16	0.1	0.1	12.458022
Regular	0	0	17	0.1	0.1	12.8660555
Regular	0	0	18	0.1	0.1	13.274088
Regular	0	0	19	0.1	0.1	13.682121
Regular	0	0	20	0.1	0.1	14.090155
Regular	0	0	21	0.1	0.1	14.498187
Regular	0	0	22	0.1	0.1	14.876403
Regular	0	0	23	0.1	0.1	15.252991
Regular	0	0	24	0.1	0.1	15.629578
Regular	0	0	25	0.1	0.1	16.006165
Regular	0	0	26	0.1	0.1	16.382751
Regular	0	0	27	0.1	0.1	16.759338
Regular	0	0	28	0.1116	0.1116	17.135925
Regular	0	0	29	0.1662	0.1662	17.496086
Regular	0	0	30	0.1843	0.18429999	17.842987
Regular	0	0	31	0.1923	0.19229999	18.189888
Regular	0	0	32	0.1949	0.1949	18.53679
Regular	0	0	33	0.1966	0.1966	18.883692
Regular	0	0	34	0.1974	0.1974	19.230595
Regular	0	0	35	0.1977	0.1977	19.577496
Regular	0	0	36	0.1981	0.1981	19.924398
Regular	0	0	37	0.1984	0.1984	20.2713
Regular	0	0	38	0.199	0.199	20.618202
Regular	0	0	39	0.2035	0.20349999	20.965103
Regular	0	0	40	0.2104	0.21040002	21.295078
Regular	0	0	41	0.222	0.22200003	21.613913
Regular	0	0	42	0.2302	0.23019998	21.932747
Regular	0	0	43	0.237	0.23699999	22.251581
Regular	0	0	44	0.2404	0.2404	22.570415
Regular	0	0	45	0.2433	0.2433	22.88925
Regular	0	0	46	0.2492	0.24920002	23.208084
Regular	0	0	47	0.2525	0.2525	23.526918
Regular	0	0	48	0.2532	0.25320002	23.845753
Regular	0	0	49	0.2548	0.25480002	24.164587
Regular	0	0	50	0.2601	0.2601	24.483421
Regular	0	0	51	0.2623	0.26229998	24.802256
Regular	0	0	52	0.2639	0.26389998	25.12109
Regular	0	0	53	0.2671	0.2671	25.439924
Regular	0	0	54	0.2713	0.27130002	25.758757
Regular	0	0	55	0.2751	0.2751	26.07759
Regular	0	0	56	0.277	0.277	26.396425
Regular	0	0	57	0.2787	0.2787	26.699545
Regular	0	0	58	0.2803	0.2803	26.9918
Regular	0	0	59	0.2814	0.28140002	27.284056
Regular	0	0	60	0.282	0.282	27.57631
Regular	0	0	61	0.2832	0.2832	27.868565
Regular	0	0	62	0.2838	0.2838	28.16082
Regular	0	0	63	0.2841	0.2841	28.453075
Regular	0	0	64	0.2846	0.2846	28.745329
Regular	0	0	65	0.2852	0.2852	29.037584
Regular	0	0	66	0.2855	0.2855	29.32984
Regular	0	0	67	0.2858	0.2858	29.622095
Regular	0	0	68	0.2854	0.2854	29.91435
Regular	0	0	69	0.2853	0.28530002	30.206604
Regular	0	0	70	0.2854	0.2854	30.49886
Regular	0	0	71	0.2862	0.2862	30.791115
Regular	0	0	72	0.2871	0.28710002	31.08337
Regular	0	0	73	0.2874	0.2874	31.375624
Regular	0	0	74	0.2897	0.2897	31.66788
Regular	0	0	75	0.2914	0.29140002	31.960135
Regular	0	0	76	0.2952	0.29520002	32.252388
Regular	0	0	77	0.2968	0.2968	32.544643
Regular	0	0	78	0.2978	0.2978	32.8369
Regular	0	0	79	0.2972	0.2972	33.129154
Regular	0	0	80	0.2963	0.2963	33.42141
Regular	0	0	81	0.294	0.294	33.713665
Regular	0	0	82	0.2924	0.2924	34.00592
Regular	0	0	83	0.2891	0.28910002	34.298176
Regular	0	0	84	0.2865	0.2865	34.590427
Regular	0	0	85	0.2858	0.2858	34.872032
Regular	0	0	86	0.2853	0.2853	35.13908
Regular	0	0	87	0.2854	0.2854	35.406128
Regular	0	0	88	0.2858	0.2858	35.673176
Regular	0	0	89	0.2858	0.2858	35.940224
Regular	0	0	90	0.2853	0.2853	36.207268
Regular	0	0	91	0.2847	0.2847	36.474316
Regular	0	0	92	0.2841	0.2841	36.741364
Regular	0	0	93	0.2837	0.2837	37.00841
Regular	0	0	94	0.2842	0.2842	37.27546
Regular	0	0	95	0.2848	0.2848	37.542507
Regular	0	0	96	0.285	0.28500003	37.80955
Regular	0	0	97	0.2853	0.28530002	38.0766
Regular	0	0	98	0.2851	0.2851	38.343647
Regular	0	0	99	0.2854	0.2854	38.610695
Regular	0	0	100	0.2858	0.2858	38.877743
Regular	0	0	101	0.2855	0.2855	39.14479
Regular	0	0	102	0.286	0.286	39.41184
Regular	0	0	103	0.2863	0.2863	39.678883
Regular	0	0	104	0.2862	0.2862	39.94593
Regular	0	0	105	0.2867	0.2867	40.21298
Regular	0	0	106	0.2867	0.2867	40.480026
Regular	0	0	107	0.2864	0.28640002	40.747074
Regular	0	0	108	0.2863	0.2863	41.014122
Regular	0	0	109	0.2863	0.2863	41.281166
Regular	0	0	110	0.2863	0.2863	41.548214
Regular	0	0	111	0.2863	0.2863	41.81526
Regular	0	0	112	0.2864	0.28640002	42.08231
Regular	0	0	113	0.2865	0.2865	42.349358
Regular	0	0	114	0.2865	0.2865	42.616405
Regular	0	0	115	0.2873	0.28730002	42.88345
Regular	0	0	116	0.2878	0.2878	43.150497
Regular	0	0	117	0.2877	0.2877	43.417545
Regular	0	0	118	0.2879	0.2879	43.684593
Regular	0	0	119	0.2892	0.2892	43.95164
Regular	0	0	120	0.2911	0.2911	44.21869
Regular	0	0	121	0.2918	0.2918	44.485733
Regular	0	0	122	0.2936	0.29360002	44.75278
Regular	0	0	123	0.2946	0.2946	45.01983
Regular	0	0	124	0.2939	0.2939	45.286877
Regular	0	0	125	0.2933	0.2933	45.553925
Regular	0	0	126	0.2931	0.2931	45.820972
Regular	0	0	127	0.2934	0.2934	46.08802
Regular	0	0	128	0.2923	0.29230002	46.355064
Regular	0	0	129	0.2924	0.2924	46.622112
Regular	0	0	130	0.2915	0.2915	46.88916
Regular	0	0	131	0.2909	0.2909	47.156208
Regular	0	0	132	0.2916	0.29160002	47.423256
Regular	0	0	133	0.2898	0.2898	47.690304
Regular	0	0	134	0.2897	0.2897	47.957348
Regular	0	0	135	0.2901	0.29010004	48.224396
Regular	0	0	136	0.2902	0.29020002	48.480854
Regular	0	0	137	0.291	0.291	48.723957
Regular	0	0	138	0.2926	0.29259998	48.967064
Regular	0	0	139	0.2941	0.2941	49.21017
Regular	0	0	140	0.2961	0.29610002	49.453274
Regular	0	0	141	0.297	0.297	49.69638
Regular	0	0	142	0.2977	0.2977	49.939484
Regular	0	0	143	0.3013	0.3013	50.18259
Regular	0	0	144	0.3085	0.3085	50.425694
Regular	0	0	145	0.3127	0.3127	50.6688
Regular	0	0	146	0.3111	0.3111	50.911903
Regular	0	0	147	0.3074	0.30740002	51.15501
Regular	0	0	148	0.3054	0.30539998	51.398117
Regular	0	0	149	0.3089	0.3089	51.64122
Regular	0	0	150	0.3093	0.3093	51.884327
Regular	0	0	151	0.3128	0.3128	52.12743
Regular	0	0	152	0.3149	0.3149	52.370537
Regular	0	0	153	0.318	0.31800002	52.61364
Regular	0	0	154	0.3188	0.3188	52.856747
Regular	0	0	155	0.3197	0.31970003	53.099854
Regular	0	0	156	0.3169	0.31689999	53.342957
Regular	0	0	157	0.3144	0.31440002	53.586063
Regular	0	0	158	0.314	0.31399998	53.829166
Regular	0	0	159	0.3156	0.31559998	54.072273
Regular	0	0	160	0.3119	0.31190002	54.315376
Regular	0	0	161	0.3135	0.31350002	54.558483
Regular	0	0	162	0.317	0.317	54.80159
Regular	0	0	163	0.3228	0.32280004	55.044693
Regular	0	0	164	0.3318	0.33180004	55.2878
Regular	0	0	165	0.338	0.338	55.530903
Regular	0	0	166	0.3428	0.34280002	55.77401
Regular	0	0	167	0.3479	0.34789997	56.017113
Regular	0	0	168	0.3548	0.35480002	56.26022
Regular	0	0	169	0.3627	0.36270002	56.503323
Regular	0	0	170	0.3674	0.3674	56.74643
Regular	0	0	171	0.3679	0.3679	56.989536
Regular	0	0	172	0.3686	0.36859998	57.23264
Regular	0	0	173	0.3679	0.3679	57.475746
Regular	0	0	174	0.3687	0.3687	57.71885
Regular	0	0	175	0.3678	0.3678	57.961956
Regular	0	0	176	0.3674	0.36740002	58.20506
Regular	0	0	177	0.3675	0.3675	58.448166
Regular	0	0	178	0.3678	0.3678	58.691273
Regular	0	0	179	0.3706	0.37060001	58.934376
Regular	0	0	180	0.376	0.376	59.177483
Regular	0	0	181	0.3746	0.3746	59.420586
Regular	0	0	182	0.3766	0.37660003	59.663692
Regular	0	0	183	0.3802	0.3802	59.906796
Regular	0	0	184	0.383	0.38300002	60.149902
Regular	0	0	185	0.3862	0.3862	60.393005
Regular	0	0	186	0.3921	0.3921	60.636112
Regular	0	0	187	0.3929	0.39290002	60.87922
Regular	0	0	188	0.3938	0.3938	61.122322
Regular	0	0	189	0.3972	0.39720005	61.36543
Regular	0	0	190	0.3998	0.3998	61.608532
Regular	0	0	191	0.4004	0.4004	61.85164
Regular	0	0	192	0.4005	0.4005	62.09474
Regular	0	0	193	0.3998	0.3998	62.33785
Regular	0	0	194	0.3993	0.39930004	62.580956
Regular	0	0	195	0.399	0.39900002	62.82406
Regular	0	0	196	0.401	0.40100002	63.067165
Regular	0	0	197	0.4029	0.40289998	63.31027
Regular	0	0	198	0.4049	0.40489998	63.553375
Regular	0	0	199	0.4094	0.4094	63.79648
Regular	0	0	200	0.4127	0.4127	64.03958
Regular	0	0	201	0.4161	0.41610003	64.28269
Regular	0	0	202	0.4183	0.4183	64.525795
Regular	0	0	203	0.4202	0.42020002	64.7689
Regular	0	0	204	0.4232	0.42320004	65.01201
Regular	0	0	205	0.4265	0.4265	65.25511
Regular	0	0	206	0.4286	0.42859992	65.498215
Regular	0	0	207	0.4313	0.43129998	65.74132
Regular	0	0	208	0.4315	0.43150002	65.98443
Regular	0	0	209	0.4329	0.4329	66.22753
Regular	0	0	210	0.4335	0.43350005	66.470634
Regular	0	0	211	0.4353	0.43530002	66.713745
Regular	0	0	212	0.4362	0.4362	66.95685
Regular	0	0	213	0.4366	0.43659997	67.19995
Regular	0	0	214	0.4347	0.43469995	67.443054
Regular	0	0	215	0.4366	0.43660003	67.686165
Regular	0	0	216	0.4378	0.43780002	67.92927
Regular	0	0	217	0.4378	0.43780002	68.17237
Regular	0	0	218	0.4378	0.43780002	68.41548
Regular	0	0	219	0.4388	0.4388	68.658585
Regular	0	0	220	0.4382	0.4382	68.90169
Regular	0	0	221	0.4393	0.43929997	69.14479
Regular	0	0	222	0.4391	0.43909997	69.3879
Regular	0	0	223	0.4389	0.4389	69.631004
Regular	0	0	224	0.4368	0.4368	69.87411
Regular	0	0	225	0.4375	0.4375	70.11721
Regular	0	0	226	0.438	0.43800002	70.36032
Regular	0	0	227	0.4387	0.43870002	70.603424
Regular	0	0	228	0.4403	0.4403	70.84653
Regular	0	0	229	0.4414	0.44140005	71.08964
Regular	0	0	230	0.4406	0.44060007	71.33274
Regular	0	0	231	0.4389	0.4389	71.57584
Regular	0	0	232	0.4388	0.4388	71.81895
Regular	0	0	233	0.4398	0.43980002	72.06206
Regular	0	0	234	0.4422	0.4422	72.30516
Regular	0	0	235	0.4438	0.44380003	72.54826
Regular	0	0	236	0.4456	0.44560003	72.791374
Regular	0	0	237	0.4484	0.44840002	73.03448
Regular	0	0	238	0.4517	0.45170003	73.27758
Regular	0	0	239	0.4569	0.45690003	73.52068
Regular	0	0	240	0.4612	0.4612	73.763794
Regular	0	0	241	0.4657	0.46569997	74.005486
Regular	0	0	242	0.4684	0.4684	74.22582
Regular	0	0	243	0.4687	0.46870002	74.44615
Regular	0	0	244	0.4688	0.4688	74.66649
Regular	0	0	245	0.4687	0.46870002	74.88682
Regular	0	0	246	0.4662	0.46620002	75.107155
Regular	0	0	247	0.4643	0.4643	75.327484
Regular	0	0	248	0.4633	0.4633	75.54781
Regular	0	0	249	0.4635	0.46350002	75.76815
Regular	0	0	250	0.4637	0.4637	75.98848
Regular	0	0	251	0.4619	0.4619	76.20882
Regular	0	0	252	0.4634	0.46339998	76.429146
Regular	0	0	253	0.4641	0.46410003	76.64948
Regular	0	0	254	0.4668	0.46680003	76.86981
Regular	0	0	255	0.4684	0.4684	77.09015
Regular	0	0	256	0.4689	0.46890002	77.31048
Regular	0	0	257	0.4683	0.4683	77.53081
Regular	0	0	258	0.4687	0.4687	77.751144
Regular	0	0	259	0.4689	0.46889997	77.97147
Regular	0	0	260	0.4706	0.47060004	78.19181
Regular	0	0	261	0.4733	0.47330004	78.41214
Regular	0	0	262	0.4758	0.47579998	78.63248
Regular	0	0	263	0.4767	0.4767	78.852806
Regular	0	0	264	0.4777	0.47769994	79.07314
Regular	0	0	265	0.4788	0.4788	79.29347
Regular	0	0	266	0.4801	0.48009998	79.51381
Regular	0	0	267	0.4814	0.4814	79.73414
Regular	0	0	268	0.4815	0.4815	79.95447
Regular	0	0	269	0.4819	0.48190004	80.174805
Regular	0	0	270	0.4821	0.48209995	80.395134
Regular	0	0	271	0.4814	0.4814	80.61547
Regular	0	0	272	0.479	0.479	80.8358
Regular	0	0	273	0.4791	0.4791	81.05614
Regular	0	0	274	0.4804	0.48040003	81.27647
Regular	0	0	275	0.4817	0.4817	81.4968
Regular	0	0	276	0.4832	0.48319998	81.71713
Regular	0	0	277	0.4851	0.48509997	81.93747
Regular	0	0	278	0.4869	0.4869	82.1578
Regular	0	0	279	0.4877	0.4877	82.37813
Regular	0	0	280	0.4899	0.48989996	82.598465
Regular	0	0	281	0.4909	0.49089998	82.818794
Regular	0	0	282	0.4912	0.49119997	83.03913
Regular	0	0	283	0.4902	0.49019998	83.25946
Regular	0	0	284	0.4889	0.4889	83.4798
Regular	0	0	285	0.4919	0.49190003	83.70013
Regular	0	0	286	0.4936	0.49359998	83.92046
Regular	0	0	287	0.4928	0.49280006	84.14079
Regular	0	0	288	0.4907	0.49069995	84.36112
Regular	0	0	289	0.4914	0.4914	84.58146
Regular	0	0	290	0.4891	0.48909998	84.80179
Regular	0	0	291	0.4876	0.4876	85.022125
Regular	0	0	292	0.4862	0.48619995	85.242455
Regular	0	0	293	0.4872	0.48720002	85.46279
Regular	0	0	294	0.4902	0.49019998	85.68312
Regular	0	0	295	0.4925	0.49249998	85.90346
Regular	0	0	296	0.494	0.49400005	86.12379
Regular	0	0	297	0.4972	0.4972	86.344124
Regular	0	0	298	0.4991	0.49910003	86.56445
Regular	0	0	299	0.5007	0.5007	86.78478
Regular	0	1	0	0.1003	0.1003	3.170648
Regular	0	1	1	0.1	0.1	4.218984
Regular	0	1	2	0.1	0.1	5.0597496
Regular	0	1	3	0.1	0.1	5.7883983
Regular	0	1	4	0.1	0.1	6.4534316
Regular	0	1	5	0.1	0.1	7.0703044
Regular	0	1	6	0.1	0.1	7.6536226
Regular	0	1	7	0.1	0.1	8.208457
Regular	0	1	8	0.1	0.1	8.733777
Regular	0	1	9	0.1	0.1	9.248373
Regular	0	1	10	0.1	0.1	9.738674
Regular	0	1	11	0.1	0.1	10.215528
Regular	0	1	12	0.1	0.1	10.692382
Regular	0	1	13	0.1	0.1	11.138223
Regular	0	1	14	0.1	0.1	11.57962
Regular	0	1	15	0.1	0.1	12.021017
Regular	0	1	16	0.1	0.1	12.458022
Regular	0	1	17	0.1	0.1	12.8660555
Regular	0	1	18	0.1	0.1	13.274088
Regular	0	1	19	0.1	0.1	13.682121
Regular	0	1	20	0.1	0.1	14.090155
Regular	0	1	21	0.1	0.1	14.498187
Regular	0	1	22	0.1	0.1	14.876403
Regular	0	1	23	0.1003	0.1003	15.252991
Regular	0	1	24	0.1009	0.100899994	15.629578
Regular	0	1	25	0.1019	0.101900004	16.006165
Regular	0	1	26	0.1025	0.1025	16.382751
Regular	0	1	27	0.1041	0.104100004	16.759338
Regular	0	1	28	0.1055	0.105500005	17.135925
Regular	0	1	29	0.1075	0.107499994	17.496086
Regular	0	1	30	0.1133	0.1133	17.842987
Regular	0	1	31	0.1262	0.1262	18.189888
Regular	0	1	32	0.1472	0.1472	18.53679
Regular	0	1	33	0.1693	0.16929999	18.883692
Regular	0	1	34	0.1891	0.1891	19.230595
Regular	0	1	35	0.2028	0.20279999	19.577496
Regular	0	1	36	0.2158	0.2158	19.924398
Regular	0	1	37	0.2245	0.22450002	20.2713
Regular	0	1	38	0.2322	0.2322	20.618202
Regular	0	1	39	0.2383	0.2383	20.965103
Regular	0	1	40	0.2434	0.24340001	21.295078
Regular	0	1	41	0.2464	0.2464	21.613913
Regular	0	1	42	0.2499	0.24990001	21.932747
Regular	0	1	43	0.2492	0.24919999	22.251581
Regular	0	1	44	0.243	0.243	22.570415
Regular	0	1	45	0.2367	0.23670001	22.88925
Regular	0	1	46	0.2352	0.2352	23.208084
Regular	0	1	47	0.2338	0.23380001	23.526918
Regular	0	1	48	0.2321	0.23210001	23.845753
Regular	0	1	49	0.2331	0.23309998	24.164587
Regular	0	1	50	0.2342	0.2342	24.483421
Regular	0	1	51	0.2354	0.23539999	24.802256
Regular	0	1	52	0.2355	0.23550001	25.12109
Regular	0	1	53	0.2352	0.2352	25.439924
Regular	0	1	54	0.2339	0.23389998	25.758757
Regular	0	1	55	0.2336	0.23360002	26.07759
Regular	0	1	56	0.2335	0.2335	26.396425
Regular	0	1	57	0.2342	0.2342	26.699545
Regular	0	1	58	0.2347	0.2347	26.9918
Regular	0	1	59	0.2371	0.2371	27.284056
Regular	0	1	60	0.2422	0.24219999	27.57631
Regular	0	1	61	0.25	0.24999997	27.868565
Regular	0	1	62	0.2606	0.2606	28.16082
Regular	0	1	63	0.2688	0.26879996	28.453075
Regular	0	1	64	0.2789	0.2789	28.745329
Regular	0	1	65	0.2871	0.28710002	29.037584
Regular	0	1	66	0.2904	0.29039997	29.32984
Regular	0	1	67	0.2917	0.2917	29.622095
Regular	0	1	68	0.2983	0.29830003	29.91435
Regular	0	1	69	0.3054	0.3054	30.206604
Regular	0	1	70	0.312	0.312	30.49886
Regular	0	1	71	0.3175	0.31750003	30.791115
Regular	0	1	72	0.3178	0.3178	31.08337
Regular	0	1	73	0.3158	0.3158	31.375624
Regular	0	1	74	0.3173	0.31730002	31.66788
Regular	0	1	75	0.3161	0.3161	31.960135
Regular	0	1	76	0.3117	0.3117	32.252388
Regular	0	1	77	0.3049	0.3049	32.544643
Regular	0	1	78	0.2995	0.29950002	32.8369
Regular	0	1	79	0.2991	0.2991	33.129154
Regular	0	1	80	0.3036	0.3036	33.42141
Regular	0	1	81	0.3113	0.31129998	33.713665
Regular	0	1	82	0.3228	0.3228	34.00592
Regular	0	1	83	0.3368	0.33679998	34.298176
Regular	0	1	84	0.3455	0.3455	34.590427
Regular	0	1	85	0.3507	0.3507	34.872032
Regular	0	1	86	0.356	0.356	35.13908
Regular	0	1	87	0.36	0.36	35.406128
Regular	0	1	88	0.3621	0.36209998	35.673176
Regular	0	1	89	0.3659	0.36589998	35.940224
Regular	0	1	90	0.3666	0.36659998	36.207268
Regular	0	1	91	0.3649	0.36490002	36.474316
Regular	0	1	92	0.3655	0.36549997	36.741364
Regular	0	1	93	0.3679	0.36789998	37.00841
Regular	0	1	94	0.3687	0.36869997	37.27546
Regular	0	1	95	0.3691	0.3691	37.542507
Regular	0	1	96	0.372	0.372	37.80955
Regular	0	1	97	0.3761	0.3761	38.0766
Regular	0	1	98	0.3755	0.37550002	38.343647
Regular	0	1	99	0.3714	0.3714	38.610695
Regular	0	1	100	0.3632	0.3632	38.877743
Regular	0	1	101	0.3529	0.35289997	39.14479
Regular	0	1	102	0.3475	0.3475	39.41184
Regular	0	1	103	0.346	0.34600002	39.678883
Regular	0	1	104	0.3443	0.34429997	39.94593
Regular	0	1	105	0.3428	0.3428	40.21298
Regular	0	1	106	0.3471	0.3471	40.480026
Regular	0	1	107	0.3494	0.34939998	40.747074
Regular	0	1	108	0.3531	0.3531	41.014122
Regular	0	1	109	0.3596	0.3596	41.281166
Regular	0	1	110	0.3686	0.36859998	41.548214
Regular	0	1	111	0.3759	0.3759	41.81526
Regular	0	1	112	0.3808	0.38079995	42.08231
Regular	0	1	113	0.3828	0.3828	42.349358
Regular	0	1	114	0.3836	0.38360003	42.616405
Regular	0	1	115	0.3853	0.3853	42.88345
Regular	0	1	116	0.385	0.385	43.150497
Regular	0	1	117	0.3895	0.3895	43.417545
Regular	0	1	118	0.3945	0.39449996	43.684593
Regular	0	1	119	0.4007	0.4007	43.95164
Regular	0	1	120	0.4054	0.40539998	44.21869
Regular	0	1	121	0.406	0.406	44.485733
Regular	0	1	122	0.4052	0.4052	44.75278
Regular	0	1	123	0.4042	0.4042	45.01983
Regular	0	1	124	0.4058	0.40579996	45.286877
Regular	0	1	125	0.4079	0.4079	45.553925
Regular	0	1	126	0.4053	0.4053	45.820972
Regular	0	1	127	0.4054	0.40539998	46.08802
Regular	0	1	128	0.4069	0.4069	46.355064
Regular	0	1	129	0.4008	0.4008	46.622112
Regular	0	1	130	0.3972	0.39719996	46.88916
Regular	0	1	131	0.3991	0.3991	47.156208
Regular	0	1	132	0.3991	0.3991	47.423256
Regular	0	1	133	0.3973	0.3973	47.690304
Regular	0	1	134	0.399	0.399	47.957348
Regular	0	1	135	0.409	0.409	48.224396
Regular	0	1	136	0.4129	0.41290003	48.480854
Regular	0	1	137	0.4129	0.41289997	48.723957
Regular	0	1	138	0.4135	0.4135	48.967064
Regular	0	1	139	0.4125	0.4125	49.21017
Regular	0	1	140	0.4166	0.4166	49.453274
Regular	0	1	141	0.4182	0.41820002	49.69638
Regular	0	1	142	0.4189	0.4189	49.939484
Regular	0	1	143	0.4199	0.41990003	50.18259
Regular	0	1	144	0.4204	0.4204	50.425694
Regular	0	1	145	0.4173	0.41730005	50.6688
Regular	0	1	146	0.4151	0.4151	50.911903
Regular	0	1	147	0.4135	0.41349998	51.15501
Regular	0	1	148	0.4142	0.4142	51.398117
Regular	0	1	149	0.414	0.41400003	51.64122
Regular	0	1	150	0.4151	0.4151	51.884327
Regular	0	1	151	0.4166	0.41660005	52.12743
Regular	0	1	152	0.4192	0.4192	52.370537
Regular	0	1	153	0.4217	0.42170006	52.61364
Regular	0	1	154	0.4261	0.42609996	52.856747
Regular	0	1	155	0.4304	0.43039998	53.099854
Regular	0	1	156	0.4298	0.42980003	53.342957
Regular	0	1	157	0.4302	0.4302	53.586063
Regular	0	1	158	0.4356	0.43559998	53.829166
Regular	0	1	159	0.4368	0.4368	54.072273
Regular	0	1	160	0.4347	0.4347	54.315376
Regular	0	1	161	0.4285	0.4285	54.558483
Regular	0	1	162	0.4252	0.4252	54.80159
Regular	0	1	163	0.4268	0.4268	55.044693
Regular	0	1	164	0.4307	0.4307	55.2878
Regular	0	1	165	0.4283	0.4283	55.530903
Regular	0	1	166	0.4282	0.4282	55.77401
Regular	0	1	167	0.4283	0.4283	56.017113
Regular	0	1	168	0.427	0.427	56.26022
Regular	0	1	169	0.4288	0.42880002	56.503323
Regular	0	1	170	0.4297	0.42970005	56.74643
Regular	0	1	171	0.4319	0.43189996	56.989536
Regular	0	1	172	0.4318	0.43179998	57.23264
Regular	0	1	173	0.4304	0.43039998	57.475746
Regular	0	1	174	0.4269	0.4269	57.71885
Regular	0	1	175	0.4223	0.42229995	57.961956
Regular	0	1	176	0.4199	0.41990003	58.20506
Regular	0	1	177	0.4157	0.41570002	58.448166
Regular	0	1	178	0.4154	0.41539997	58.691273
Regular	0	1	179	0.4171	0.4171	58.934376
Regular	0	1	180	0.4202	0.42020002	59.177483
Regular	0	1	181	0.4228	0.42279997	59.420586
Regular	0	1	182	0.4272	0.42720002	59.663692
Regular	0	1	183	0.431	0.431	59.906796
Regular	0	1	184	0.4372	0.43719998	60.149902
Regular	0	1	185	0.4383	0.43830004	60.393005
Regular	0	1	186	0.4363	0.43629998	60.636112
Regular	0	1	187	0.4351	0.43510002	60.87922
Regular	0	1	188	0.4344	0.43440002	61.122322
Regular	0	1	189	0.4373	0.43730003	61.36543
Regular	0	1	190	0.4384	0.43839997	61.608532
Regular	0	1	191	0.4343	0.4343	61.85164
Regular	0	1	192	0.4325	0.43249997	62.09474
Regular	0	1	193	0.4316	0.4316	62.33785
Regular	0	1	194	0.4313	0.4313	62.580956
Regular	0	1	195	0.4338	0.43380004	62.82406
Regular	0	1	196	0.4372	0.43719998	63.067165
Regular	0	1	197	0.4392	0.4392	63.31027
Regular	0	1	198	0.4413	0.4413	63.553375
Regular	0	1	199	0.4398	0.43979996	63.79648
Regular	0	1	200	0.4405	0.44050002	64.03958
Regular	0	1	201	0.4397	0.43969995	64.28269
Regular	0	1	202	0.4372	0.43719998	64.525795
Regular	0	1	203	0.4369	0.4369	64.7689
Regular	0	1	204	0.4356	0.43559998	65.01201
Regular	0	1	205	0.4366	0.43659997	65.25511
Regular	0	1	206	0.4375	0.4375	65.498215
Regular	0	1	207	0.4406	0.4406	65.74132
Regular	0	1	208	0.4403	0.44030005	65.98443
Regular	0	1	209	0.4392	0.43919998	66.22753
Regular	0	1	210	0.4399	0.4399	66.470634
Regular	0	1	211	0.4413	0.4413	66.713745
Regular	0	1	212	0.4444	0.4444	66.95685
Regular	0	1	213	0.4459	0.44590002	67.19995
Regular	0	1	214	0.447	0.44699997	67.443054
Regular	0	1	215	0.4481	0.4481	67.686165
Regular	0	1	216	0.4486	0.4486	67.92927
Regular	0	1	217	0.4486	0.44860005	68.17237
Regular	0	1	218	0.4485	0.4485	68.41548
Regular	0	1	219	0.4501	0.4501	68.658585
Regular	0	1	220	0.4496	0.44960004	68.90169
Regular	0	1	221	0.4478	0.4478	69.14479
Regular	0	1	222	0.4458	0.4458	69.3879
Regular	0	1	223	0.4452	0.44520003	69.631004
Regular	0	1	224	0.4466	0.44660002	69.87411
Regular	0	1	225	0.4464	0.44640002	70.11721
Regular	0	1	226	0.4447	0.4447	70.36032
Regular	0	1	227	0.4458	0.4458	70.603424
Regular	0	1	228	0.4469	0.44689998	70.84653
Regular	0	1	229	0.4465	0.44649997	71.08964
Regular	0	1	230	0.4496	0.44960004	71.33274
Regular	0	1	231	0.4463	0.44630003	71.57584
Regular	0	1	232	0.4447	0.4447	71.81895
Regular	0	1	233	0.4441	0.4441	72.06206
Regular	0	1	234	0.4441	0.4441	72.30516
Regular	0	1	235	0.4457	0.4457	72.54826
Regular	0	1	236	0.4481	0.4481	72.791374
Regular	0	1	237	0.4495	0.4495	73.03448
Regular	0	1	238	0.454	0.454	73.27758
Regular	0	1	239	0.4555	0.45549998	73.52068
Regular	0	1	240	0.4544	0.45439997	73.763794
Regular	0	1	241	0.4524	0.45240003	74.005486
Regular	0	1	242	0.4524	0.45240003	74.22582
Regular	0	1	243	0.451	0.45099998	74.44615
Regular	0	1	244	0.4513	0.4513	74.66649
Regular	0	1	245	0.4528	0.45279998	74.88682
Regular	0	1	246	0.4516	0.4516	75.107155
Regular	0	1	247	0.4512	0.4512	75.327484
Regular	0	1	248	0.4522	0.4522	75.54781
Regular	0	1	249	0.4543	0.4543	75.76815
Regular	0	1	250	0.457	0.45700002	75.98848
Regular	0	1	251	0.4548	0.45479998	76.20882
Regular	0	1	252	0.4566	0.4566	76.429146
Regular	0	1	253	0.4629	0.46289998	76.64948
Regular	0	1	254	0.4638	0.4638	76.86981
Regular	0	1	255	0.464	0.464	77.09015
Regular	0	1	256	0.4653	0.4653	77.31048
Regular	0	1	257	0.4624	0.46239996	77.53081
Regular	0	1	258	0.4617	0.46169996	77.751144
Regular	0	1	259	0.4627	0.46270004	77.97147
Regular	0	1	260	0.4636	0.4636	78.19181
Regular	0	1	261	0.4639	0.4639	78.41214
Regular	0	1	262	0.4633	0.46330005	78.63248
Regular	0	1	263	0.4643	0.4643	78.852806
Regular	0	1	264	0.4646	0.4646	79.07314
Regular	0	1	265	0.4643	0.4643	79.29347
Regular	0	1	266	0.4624	0.46240002	79.51381
Regular	0	1	267	0.4619	0.4619	79.73414
Regular	0	1	268	0.4606	0.4606	79.95447
Regular	0	1	269	0.4609	0.46089998	80.174805
Regular	0	1	270	0.4586	0.45859998	80.395134
Regular	0	1	271	0.4575	0.45749998	80.61547
Regular	0	1	272	0.4566	0.4566	80.8358
Regular	0	1	273	0.4571	0.4571	81.05614
Regular	0	1	274	0.4597	0.45970002	81.27647
Regular	0	1	275	0.4553	0.4553	81.4968
Regular	0	1	276	0.4521	0.45209998	81.71713
Regular	0	1	277	0.4501	0.4501	81.93747
Regular	0	1	278	0.4515	0.4515	82.1578
Regular	0	1	279	0.4559	0.4559	82.37813
Regular	0	1	280	0.4657	0.46569997	82.598465
Regular	0	1	281	0.4714	0.47139996	82.818794
Regular	0	1	282	0.4732	0.47320002	83.03913
Regular	0	1	283	0.4719	0.4719	83.25946
Regular	0	1	284	0.4687	0.46870002	83.4798
Regular	0	1	285	0.4676	0.46760005	83.70013
Regular	0	1	286	0.4682	0.46820003	83.92046
Regular	0	1	287	0.4703	0.47030002	84.14079
Regular	0	1	288	0.4714	0.47139996	84.36112
Regular	0	1	289	0.4695	0.4695	84.58146
Regular	0	1	290	0.4667	0.46670002	84.80179
Regular	0	1	291	0.4668	0.46679997	85.022125
Regular	0	1	292	0.4653	0.4653	85.242455
Regular	0	1	293	0.4658	0.46580005	85.46279
Regular	0	1	294	0.4666	0.4666	85.68312
Regular	0	1	295	0.4656	0.46559995	85.90346
Regular	0	1	296	0.4657	0.4657	86.12379
Regular	0	1	297	0.4666	0.4666	86.344124
Regular	0	1	298	0.4682	0.46820003	86.56445
Regular	0	1	299	0.4682	0.46820003	86.78478
Regular	0	2	0	0.1	0.1	3.170648
Regular	0	2	1	0.1	0.1	4.218984
Regular	0	2	2	0.1	0.1	5.0597496
Regular	0	2	3	0.1	0.1	5.7883983
Regular	0	2	4	0.1	0.1	6.4534316
Regular	0	2	5	0.1	0.1	7.0703044
Regular	0	2	6	0.1	0.1	7.6536226
Regular	0	2	7	0.1	0.1	8.208457
Regular	0	2	8	0.1	0.1	8.733777
Regular	0	2	9	0.1	0.1	9.248373
Regular	0	2	10	0.1	0.1	9.738674
Regular	0	2	11	0.1	0.1	10.215528
Regular	0	2	12	0.1	0.1	10.692382
Regular	0	2	13	0.1	0.1	11.138223
Regular	0	2	14	0.1	0.1	11.57962
Regular	0	2	15	0.1	0.1	12.021017
Regular	0	2	16	0.1	0.1	12.458022
Regular	0	2	17	0.1	0.1	12.8660555
Regular	0	2	18	0.1	0.1	13.274088
Regular	0	2	19	0.1	0.1	13.682121
Regular	0	2	20	0.1	0.1	14.090155
Regular	0	2	21	0.1	0.1	14.498187
Regular	0	2	22	0.1	0.1	14.876403
Regular	0	2	23	0.1	0.1	15.252991
Regular	0	2	24	0.1	0.1	15.629578
Regular	0	2	25	0.1	0.1	16.006165
Regular	0	2	26	0.1	0.1	16.382751
Regular	0	2	27	0.1	0.1	16.759338
Regular	0	2	28	0.1	0.1	17.135925
Regular	0	2	29	0.1	0.1	17.496086
Regular	0	2	30	0.1	0.1	17.842987
Regular	0	2	31	0.1	0.1	18.189888
Regular	0	2	32	0.1	0.1	18.53679
Regular	0	2	33	0.1	0.1	18.883692
Regular	0	2	34	0.1	0.1	19.230595
Regular	0	2	35	0.1001	0.1001	19.577496
Regular	0	2	36	0.1038	0.1038	19.924398
Regular	0	2	37	0.1154	0.1154	20.2713
Regular	0	2	38	0.1363	0.1363	20.618202
Regular	0	2	39	0.1593	0.1593	20.965103
Regular	0	2	40	0.1734	0.1734	21.295078
Regular	0	2	41	0.1843	0.18429999	21.613913
Regular	0	2	42	0.1889	0.1889	21.932747
Regular	0	2	43	0.1931	0.1931	22.251581
Regular	0	2	44	0.1953	0.19530001	22.570415
Regular	0	2	45	0.1968	0.1968	22.88925
Regular	0	2	46	0.1978	0.1978	23.208084
Regular	0	2	47	0.1983	0.1983	23.526918
Regular	0	2	48	0.1985	0.1985	23.845753
Regular	0	2	49	0.1989	0.19890001	24.164587
Regular	0	2	50	0.1991	0.19909999	24.483421
Regular	0	2	51	0.1994	0.1994	24.802256
Regular	0	2	52	0.1996	0.19960001	25.12109
Regular	0	2	53	0.1998	0.1998	25.439924
Regular	0	2	54	0.1998	0.1998	25.758757
Regular	0	2	55	0.1996	0.19960001	26.07759
Regular	0	2	56	0.1996	0.19960001	26.396425
Regular	0	2	57	0.1997	0.1997	26.699545
Regular	0	2	58	0.1997	0.1997	26.9918
Regular	0	2	59	0.1997	0.1997	27.284056
Regular	0	2	60	0.1997	0.1997	27.57631
Regular	0	2	61	0.1997	0.1997	27.868565
Regular	0	2	62	0.1997	0.1997	28.16082
Regular	0	2	63	0.1997	0.1997	28.453075
Regular	0	2	64	0.1998	0.19979998	28.745329
Regular	0	2	65	0.2001	0.20009999	29.037584
Regular	0	2	66	0.202	0.20199999	29.32984
Regular	0	2	67	0.2054	0.20539999	29.622095
Regular	0	2	68	0.2072	0.2072	29.91435
Regular	0	2	69	0.2095	0.2095	30.206604
Regular	0	2	70	0.2106	0.21059999	30.49886
Regular	0	2	71	0.2095	0.2095	30.791115
Regular	0	2	72	0.2097	0.20970002	31.08337
Regular	0	2	73	0.2104	0.21040002	31.375624
Regular	0	2	74	0.2115	0.2115	31.66788
Regular	0	2	75	0.2151	0.2151	31.960135
Regular	0	2	76	0.2182	0.21820001	32.252388
Regular	0	2	77	0.2212	0.22119999	32.544643
Regular	0	2	78	0.2241	0.22410002	32.8369
Regular	0	2	79	0.228	0.228	33.129154
Regular	0	2	80	0.2283	0.2283	33.42141
Regular	0	2	81	0.229	0.229	33.713665
Regular	0	2	82	0.2303	0.2303	34.00592
Regular	0	2	83	0.2315	0.2315	34.298176
Regular	0	2	84	0.2352	0.2352	34.590427
Regular	0	2	85	0.2416	0.2416	34.872032
Regular	0	2	86	0.2475	0.24750002	35.13908
Regular	0	2	87	0.2531	0.2531	35.406128
Regular	0	2	88	0.2588	0.2588	35.673176
Regular	0	2	89	0.2665	0.2665	35.940224
Regular	0	2	90	0.271	0.271	36.207268
Regular	0	2	91	0.2735	0.27350003	36.474316
Regular	0	2	92	0.2743	0.2743	36.741364
Regular	0	2	93	0.2753	0.27529997	37.00841
Regular	0	2	94	0.2774	0.27740002	37.27546
Regular	0	2	95	0.2824	0.28239998	37.542507
Regular	0	2	96	0.2884	0.2884	37.80955
Regular	0	2	97	0.297	0.297	38.0766
Regular	0	2	98	0.3055	0.3055	38.343647
Regular	0	2	99	0.3108	0.31080002	38.610695
Regular	0	2	100	0.314	0.314	38.877743
Regular	0	2	101	0.317	0.317	39.14479
Regular	0	2	102	0.3188	0.3188	39.41184
Regular	0	2	103	0.322	0.322	39.678883
Regular	0	2	104	0.3228	0.32279998	39.94593
Regular	0	2	105	0.3293	0.32930002	40.21298
Regular	0	2	106	0.3324	0.3324	40.480026
Regular	0	2	107	0.33	0.32999998	40.747074
Regular	0	2	108	0.3287	0.3287	41.014122
Regular	0	2	109	0.3313	0.33130002	41.281166
Regular	0	2	110	0.3309	0.3309	41.548214
Regular	0	2	111	0.3318	0.3318	41.81526
Regular	0	2	112	0.3326	0.3326	42.08231
Regular	0	2	113	0.3337	0.3337	42.349358
Regular	0	2	114	0.3341	0.3341	42.616405
Regular	0	2	115	0.3327	0.3327	42.88345
Regular	0	2	116	0.3324	0.33240002	43.150497
Regular	0	2	117	0.3328	0.33279997	43.417545
Regular	0	2	118	0.3314	0.3314	43.684593
Regular	0	2	119	0.3321	0.33210003	43.95164
Regular	0	2	120	0.3344	0.3344	44.21869
Regular	0	2	121	0.3356	0.3356	44.485733
Regular	0	2	122	0.3394	0.3394	44.75278
Regular	0	2	123	0.3421	0.3421	45.01983
Regular	0	2	124	0.3424	0.3424	45.286877
Regular	0	2	125	0.342	0.342	45.553925
Regular	0	2	126	0.3419	0.34190002	45.820972
Regular	0	2	127	0.3423	0.3423	46.08802
Regular	0	2	128	0.3451	0.3451	46.355064
Regular	0	2	129	0.3482	0.3482	46.622112
Regular	0	2	130	0.3563	0.35629997	46.88916
Regular	0	2	131	0.3655	0.36550003	47.156208
Regular	0	2	132	0.3715	0.37150002	47.423256
Regular	0	2	133	0.3786	0.37860003	47.690304
Regular	0	2	134	0.3819	0.3819	47.957348
Regular	0	2	135	0.3831	0.38309997	48.224396
Regular	0	2	136	0.383	0.383	48.480854
Regular	0	2	137	0.3812	0.38120002	48.723957
Regular	0	2	138	0.3847	0.3847	48.967064
Regular	0	2	139	0.3897	0.3897	49.21017
Regular	0	2	140	0.3892	0.38920003	49.453274
Regular	0	2	141	0.3867	0.3867	49.69638
Regular	0	2	142	0.3844	0.3844	49.939484
Regular	0	2	143	0.3858	0.38580003	50.18259
Regular	0	2	144	0.391	0.39099997	50.425694
Regular	0	2	145	0.3967	0.3967	50.6688
Regular	0	2	146	0.404	0.40399998	50.911903
Regular	0	2	147	0.4086	0.4086	51.15501
Regular	0	2	148	0.4151	0.4151	51.398117
Regular	0	2	149	0.4214	0.42139998	51.64122
Regular	0	2	150	0.4227	0.4227	51.884327
Regular	0	2	151	0.4255	0.4255	52.12743
Regular	0	2	152	0.425	0.425	52.370537
Regular	0	2	153	0.4281	0.42810002	52.61364
Regular	0	2	154	0.4301	0.43010002	52.856747
Regular	0	2	155	0.4319	0.43189996	53.099854
Regular	0	2	156	0.4328	0.43279997	53.342957
Regular	0	2	157	0.4357	0.4357	53.586063
Regular	0	2	158	0.4395	0.43949994	53.829166
Regular	0	2	159	0.439	0.43899998	54.072273
Regular	0	2	160	0.437	0.43699998	54.315376
Regular	0	2	161	0.4362	0.43619996	54.558483
Regular	0	2	162	0.4383	0.43829995	54.80159
Regular	0	2	163	0.4415	0.44149995	55.044693
Regular	0	2	164	0.4452	0.44519997	55.2878
Regular	0	2	165	0.4511	0.45110002	55.530903
Regular	0	2	166	0.454	0.454	55.77401
Regular	0	2	167	0.4548	0.45479998	56.017113
Regular	0	2	168	0.4578	0.4578	56.26022
Regular	0	2	169	0.4587	0.4587	56.503323
Regular	0	2	170	0.4613	0.4613	56.74643
Regular	0	2	171	0.4658	0.46580005	56.989536
Regular	0	2	172	0.4683	0.46829996	57.23264
Regular	0	2	173	0.4686	0.46859998	57.475746
Regular	0	2	174	0.4685	0.4685	57.71885
Regular	0	2	175	0.4656	0.4656	57.961956
Regular	0	2	176	0.4632	0.4632	58.20506
Regular	0	2	177	0.4625	0.4625	58.448166
Regular	0	2	178	0.4644	0.4644	58.691273
Regular	0	2	179	0.4652	0.46520004	58.934376
Regular	0	2	180	0.4649	0.46490002	59.177483
Regular	0	2	181	0.4688	0.4688	59.420586
Regular	0	2	182	0.4713	0.47129998	59.663692
Regular	0	2	183	0.4738	0.4738	59.906796
Regular	0	2	184	0.4707	0.47069997	60.149902
Regular	0	2	185	0.4699	0.46989998	60.393005
Regular	0	2	186	0.4708	0.4708	60.636112
Regular	0	2	187	0.4733	0.47329998	60.87922
Regular	0	2	188	0.474	0.47400004	61.122322
Regular	0	2	189	0.4748	0.47480002	61.36543
Regular	0	2	190	0.4795	0.4795	61.608532
Regular	0	2	191	0.4828	0.4828	61.85164
Regular	0	2	192	0.4861	0.48609996	62.09474
Regular	0	2	193	0.4868	0.48680001	62.33785
Regular	0	2	194	0.4892	0.48920003	62.580956
Regular	0	2	195	0.4923	0.49229997	62.82406
Regular	0	2	196	0.4908	0.4908	63.067165
Regular	0	2	197	0.4875	0.4875	63.31027
Regular	0	2	198	0.4835	0.4835	63.553375
Regular	0	2	199	0.4821	0.4821	63.79648
Regular	0	2	200	0.4816	0.4816	64.03958
Regular	0	2	201	0.4796	0.4796	64.28269
Regular	0	2	202	0.4804	0.4804	64.525795
Regular	0	2	203	0.4822	0.4822	64.7689
Regular	0	2	204	0.4845	0.48449993	65.01201
Regular	0	2	205	0.4866	0.4866	65.25511
Regular	0	2	206	0.4871	0.48709998	65.498215
Regular	0	2	207	0.4881	0.4881	65.74132
Regular	0	2	208	0.4897	0.4897	65.98443
Regular	0	2	209	0.4923	0.49229997	66.22753
Regular	0	2	210	0.4946	0.4946	66.470634
Regular	0	2	211	0.4956	0.4956	66.713745
Regular	0	2	212	0.4925	0.4925	66.95685
Regular	0	2	213	0.4915	0.4915	67.19995
Regular	0	2	214	0.4939	0.4939	67.443054
Regular	0	2	215	0.4962	0.4962	67.686165
Regular	0	2	216	0.4976	0.4976	67.92927
Regular	0	2	217	0.4966	0.4966	68.17237
Regular	0	2	218	0.4963	0.49630004	68.41548
Regular	0	2	219	0.4939	0.4939	68.658585
Regular	0	2	220	0.4927	0.49269995	68.90169
Regular	0	2	221	0.4907	0.4907	69.14479
Regular	0	2	222	0.49	0.49	69.3879
Regular	0	2	223	0.4908	0.4908	69.631004
Regular	0	2	224	0.4917	0.4917	69.87411
Regular	0	2	225	0.4921	0.4921	70.11721
Regular	0	2	226	0.4939	0.4939	70.36032
Regular	0	2	227	0.4957	0.49570003	70.603424
Regular	0	2	228	0.4956	0.49560004	70.84653
Regular	0	2	229	0.4936	0.49360004	71.08964
Regular	0	2	230	0.4948	0.4948	71.33274
Regular	0	2	231	0.4974	0.4974	71.57584
Regular	0	2	232	0.5012	0.5012	71.81895
Regular	0	2	233	0.5025	0.50249994	72.06206
Regular	0	2	234	0.5044	0.5044	72.30516
Regular	0	2	235	0.5082	0.50820005	72.54826
Regular	0	2	236	0.5095	0.5095	72.791374
Regular	0	2	237	0.5098	0.5098	73.03448
Regular	0	2	238	0.5088	0.50879997	73.27758
Regular	0	2	239	0.5075	0.5075	73.52068
Regular	0	2	240	0.5055	0.5055	73.763794
Regular	0	2	241	0.5046	0.50460005	74.005486
Regular	0	2	242	0.5029	0.5029	74.22582
Regular	0	2	243	0.5021	0.5021	74.44615
Regular	0	2	244	0.501	0.501	74.66649
Regular	0	2	245	0.5008	0.50079995	74.88682
Regular	0	2	246	0.5009	0.50090003	75.107155
Regular	0	2	247	0.5029	0.5029	75.327484
Regular	0	2	248	0.5039	0.5039	75.54781
Regular	0	2	249	0.5027	0.5027	75.76815
Regular	0	2	250	0.5021	0.5021	75.98848
Regular	0	2	251	0.5032	0.5032	76.20882
Regular	0	2	252	0.5056	0.50560004	76.429146
Regular	0	2	253	0.5096	0.5096	76.64948
Regular	0	2	254	0.5125	0.5125	76.86981
Regular	0	2	255	0.5134	0.51339996	77.09015
Regular	0	2	256	0.5143	0.5143	77.31048
Regular	0	2	257	0.5164	0.5164	77.53081
Regular	0	2	258	0.5157	0.5157	77.751144
Regular	0	2	259	0.5144	0.5144	77.97147
Regular	0	2	260	0.5132	0.5132	78.19181
Regular	0	2	261	0.5121	0.5120999	78.41214
Regular	0	2	262	0.5104	0.5104	78.63248
Regular	0	2	263	0.5106	0.5106	78.852806
Regular	0	2	264	0.5133	0.51330006	79.07314
Regular	0	2	265	0.5151	0.5150999	79.29347
Regular	0	2	266	0.5192	0.51919997	79.51381
Regular	0	2	267	0.5198	0.51980007	79.73414
Regular	0	2	268	0.5189	0.5189	79.95447
Regular	0	2	269	0.5184	0.5184	80.174805
Regular	0	2	270	0.5209	0.52089995	80.395134
Regular	0	2	271	0.5195	0.51949996	80.61547
Regular	0	2	272	0.5188	0.51879996	80.8358
Regular	0	2	273	0.5207	0.5207	81.05614
Regular	0	2	274	0.5217	0.5217	81.27647
Regular	0	2	275	0.5228	0.52279997	81.4968
Regular	0	2	276	0.5244	0.5244	81.71713
Regular	0	2	277	0.527	0.52700007	81.93747
Regular	0	2	278	0.5255	0.5255	82.1578
Regular	0	2	279	0.5238	0.5238	82.37813
Regular	0	2	280	0.5215	0.52150005	82.598465
Regular	0	2	281	0.518	0.518	82.818794
Regular	0	2	282	0.5142	0.5142001	83.03913
Regular	0	2	283	0.5148	0.51479995	83.25946
Regular	0	2	284	0.5177	0.5177	83.4798
Regular	0	2	285	0.5212	0.5212	83.70013
Regular	0	2	286	0.5241	0.5241	83.92046
Regular	0	2	287	0.5268	0.52680004	84.14079
Regular	0	2	288	0.5245	0.5245	84.36112
Regular	0	2	289	0.5203	0.52030003	84.58146
Regular	0	2	290	0.5179	0.5179	84.80179
Regular	0	2	291	0.5155	0.5154999	85.022125
Regular	0	2	292	0.515	0.515	85.242455
Regular	0	2	293	0.5146	0.5146	85.46279
Regular	0	2	294	0.5169	0.51689994	85.68312
Regular	0	2	295	0.5181	0.5181	85.90346
Regular	0	2	296	0.518	0.518	86.12379
Regular	0	2	297	0.5165	0.51650006	86.344124
Regular	0	2	298	0.5156	0.51559997	86.56445
Regular	0	2	299	0.5135	0.5134999	86.78478
Regular	0	3	0	0.1	0.1	3.170648
Regular	0	3	1	0.1	0.1	4.218984
Regular	0	3	2	0.1	0.1	5.0597496
Regular	0	3	3	0.1	0.1	5.7883983
Regular	0	3	4	0.1	0.1	6.4534316
Regular	0	3	5	0.1	0.1	7.0703044
Regular	0	3	6	0.1	0.1	7.6536226
Regular	0	3	7	0.1	0.1	8.208457
Regular	0	3	8	0.1	0.1	8.733777
Regular	0	3	9	0.1	0.1	9.248373
Regular	0	3	10	0.1	0.1	9.738674
Regular	0	3	11	0.1	0.1	10.215528
Regular	0	3	12	0.1	0.1	10.692382
Regular	0	3	13	0.1	0.1	11.138223
Regular	0	3	14	0.1	0.1	11.57962
Regular	0	3	15	0.1	0.1	12.021017
Regular	0	3	16	0.1	0.1	12.458022
Regular	0	3	17	0.1	0.1	12.8660555
Regular	0	3	18	0.1	0.1	13.274088
Regular	0	3	19	0.1	0.1	13.682121
Regular	0	3	20	0.1	0.1	14.090155
Regular	0	3	21	0.1	0.1	14.498187
Regular	0	3	22	0.1	0.1	14.876403
Regular	0	3	23	0.1	0.1	15.252991
Regular	0	3	24	0.1003	0.1003	15.629578
Regular	0	3	25	0.1243	0.1243	16.006165
Regular	0	3	26	0.1708	0.1708	16.382751
Regular	0	3	27	0.1876	0.18759999	16.759338
Regular	0	3	28	0.1919	0.1919	17.135925
Regular	0	3	29	0.1941	0.19409999	17.496086
Regular	0	3	30	0.1953	0.19530001	17.842987
Regular	0	3	31	0.1963	0.1963	18.189888
Regular	0	3	32	0.1969	0.1969	18.53679
Regular	0	3	33	0.1974	0.1974	18.883692
Regular	0	3	34	0.1978	0.1978	19.230595
Regular	0	3	35	0.1981	0.1981	19.577496
Regular	0	3	36	0.1986	0.1986	19.924398
Regular	0	3	37	0.1998	0.19980001	20.2713
Regular	0	3	38	0.2047	0.2047	20.618202
Regular	0	3	39	0.216	0.21599999	20.965103
Regular	0	3	40	0.2281	0.22809999	21.295078
Regular	0	3	41	0.2401	0.2401	21.613913
Regular	0	3	42	0.2523	0.2523	21.932747
Regular	0	3	43	0.2583	0.2583	22.251581
Regular	0	3	44	0.2636	0.26360002	22.570415
Regular	0	3	45	0.2667	0.2667	22.88925
Regular	0	3	46	0.2694	0.2694	23.208084
Regular	0	3	47	0.2702	0.27019998	23.526918
Regular	0	3	48	0.2699	0.26990002	23.845753
Regular	0	3	49	0.2702	0.2702	24.164587
Regular	0	3	50	0.2707	0.2707	24.483421
Regular	0	3	51	0.2717	0.2717	24.802256
Regular	0	3	52	0.2708	0.2708	25.12109
Regular	0	3	53	0.2715	0.27150002	25.439924
Regular	0	3	54	0.2748	0.2748	25.758757
Regular	0	3	55	0.2767	0.2767	26.07759
Regular	0	3	56	0.2782	0.2782	26.396425
Regular	0	3	57	0.2793	0.2793	26.699545
Regular	0	3	58	0.2807	0.28070003	26.9918
Regular	0	3	59	0.2834	0.2834	27.284056
Regular	0	3	60	0.2853	0.28530002	27.57631
Regular	0	3	61	0.2867	0.2867	27.868565
Regular	0	3	62	0.289	0.289	28.16082
Regular	0	3	63	0.2899	0.2899	28.453075
Regular	0	3	64	0.2876	0.2876	28.745329
Regular	0	3	65	0.2875	0.2875	29.037584
Regular	0	3	66	0.2901	0.2901	29.32984
Regular	0	3	67	0.2926	0.2926	29.622095
Regular	0	3	68	0.2942	0.2942	29.91435
Regular	0	3	69	0.2939	0.29389998	30.206604
Regular	0	3	70	0.2937	0.2937	30.49886
Regular	0	3	71	0.2924	0.29240003	30.791115
Regular	0	3	72	0.2941	0.2941	31.08337
Regular	0	3	73	0.2965	0.2965	31.375624
Regular	0	3	74	0.2972	0.29720002	31.66788
Regular	0	3	75	0.2977	0.2977	31.960135
Regular	0	3	76	0.2981	0.2981	32.252388
Regular	0	3	77	0.301	0.30100003	32.544643
Regular	0	3	78	0.304	0.304	32.8369
Regular	0	3	79	0.3069	0.3069	33.129154
Regular	0	3	80	0.3106	0.31059998	33.42141
Regular	0	3	81	0.3147	0.31470004	33.713665
Regular	0	3	82	0.3238	0.32379997	34.00592
Regular	0	3	83	0.3266	0.32660002	34.298176
Regular	0	3	84	0.3328	0.3328	34.590427
Regular	0	3	85	0.3379	0.33789998	34.872032
Regular	0	3	86	0.3367	0.33670002	35.13908
Regular	0	3	87	0.3392	0.33919996	35.406128
Regular	0	3	88	0.3406	0.3406	35.673176
Regular	0	3	89	0.3402	0.34019998	35.940224
Regular	0	3	90	0.3382	0.3382	36.207268
Regular	0	3	91	0.3365	0.3365	36.474316
Regular	0	3	92	0.335	0.33499998	36.741364
Regular	0	3	93	0.3305	0.33049998	37.00841
Regular	0	3	94	0.3316	0.3316	37.27546
Regular	0	3	95	0.3334	0.3334	37.542507
Regular	0	3	96	0.3392	0.33920005	37.80955
Regular	0	3	97	0.3472	0.34719998	38.0766
Regular	0	3	98	0.3542	0.35419998	38.343647
Regular	0	3	99	0.3604	0.36040002	38.610695
Regular	0	3	100	0.365	0.365	38.877743
Regular	0	3	101	0.3688	0.36880004	39.14479
Regular	0	3	102	0.3709	0.37089998	39.41184
Regular	0	3	103	0.3714	0.37140003	39.678883
Regular	0	3	104	0.3721	0.3721	39.94593
Regular	0	3	105	0.3739	0.3739	40.21298
Regular	0	3	106	0.3742	0.3742	40.480026
Regular	0	3	107	0.3733	0.3733	40.747074
Regular	0	3	108	0.3713	0.37129998	41.014122
Regular	0	3	109	0.37	0.37	41.281166
Regular	0	3	110	0.3701	0.37010002	41.548214
Regular	0	3	111	0.3693	0.3693	41.81526
Regular	0	3	112	0.3679	0.36789998	42.08231
Regular	0	3	113	0.3695	0.36949998	42.349358
Regular	0	3	114	0.3701	0.37009996	42.616405
Regular	0	3	115	0.3704	0.3704	42.88345
Regular	0	3	116	0.3727	0.3727	43.150497
Regular	0	3	117	0.3751	0.3751	43.417545
Regular	0	3	118	0.3756	0.3756	43.684593
Regular	0	3	119	0.3753	0.3753	43.95164
Regular	0	3	120	0.3756	0.37559998	44.21869
Regular	0	3	121	0.379	0.37899998	44.485733
Regular	0	3	122	0.3838	0.3838	44.75278
Regular	0	3	123	0.3896	0.38959998	45.01983
Regular	0	3	124	0.3934	0.3934	45.286877
Regular	0	3	125	0.3954	0.3954	45.553925
Regular	0	3	126	0.3977	0.3977	45.820972
Regular	0	3	127	0.3976	0.3976	46.08802
Regular	0	3	128	0.3956	0.3956	46.355064
Regular	0	3	129	0.3955	0.3955	46.622112
Regular	0	3	130	0.3948	0.3948	46.88916
Regular	0	3	131	0.3952	0.39519998	47.156208
Regular	0	3	132	0.4003	0.40030003	47.423256
Regular	0	3	133	0.4041	0.4041	47.690304
Regular	0	3	134	0.4069	0.4069	47.957348
Regular	0	3	135	0.4093	0.4093	48.224396
Regular	0	3	136	0.4094	0.40940005	48.480854
Regular	0	3	137	0.4079	0.4079	48.723957
Regular	0	3	138	0.4068	0.40679997	48.967064
Regular	0	3	139	0.4074	0.40740004	49.21017
Regular	0	3	140	0.41	0.41000003	49.453274
Regular	0	3	141	0.4119	0.41189998	49.69638
Regular	0	3	142	0.4168	0.41680002	49.939484
Regular	0	3	143	0.4216	0.4216	50.18259
Regular	0	3	144	0.4274	0.42740002	50.425694
Regular	0	3	145	0.4328	0.43279997	50.6688
Regular	0	3	146	0.4387	0.43870002	50.911903
Regular	0	3	147	0.4414	0.4414	51.15501
Regular	0	3	148	0.4453	0.4453	51.398117
Regular	0	3	149	0.4466	0.44660002	51.64122
Regular	0	3	150	0.4476	0.44760007	51.884327
Regular	0	3	151	0.447	0.44699997	52.12743
Regular	0	3	152	0.4456	0.4456001	52.370537
Regular	0	3	153	0.4432	0.44320002	52.61364
Regular	0	3	154	0.4412	0.44119996	52.856747
Regular	0	3	155	0.4397	0.43969998	53.099854
Regular	0	3	156	0.4407	0.4407	53.342957
Regular	0	3	157	0.4425	0.44249997	53.586063
Regular	0	3	158	0.444	0.444	53.829166
Regular	0	3	159	0.4461	0.4461	54.072273
Regular	0	3	160	0.4485	0.4485	54.315376
Regular	0	3	161	0.4516	0.4516	54.558483
Regular	0	3	162	0.4558	0.45579997	54.80159
Regular	0	3	163	0.4595	0.4595	55.044693
Regular	0	3	164	0.4647	0.46469992	55.2878
Regular	0	3	165	0.4698	0.4698	55.530903
Regular	0	3	166	0.4751	0.47509998	55.77401
Regular	0	3	167	0.4799	0.47990003	56.017113
Regular	0	3	168	0.4837	0.48369998	56.26022
Regular	0	3	169	0.4855	0.4855	56.503323
Regular	0	3	170	0.4837	0.48369998	56.74643
Regular	0	3	171	0.4799	0.47990003	56.989536
Regular	0	3	172	0.4782	0.47820002	57.23264
Regular	0	3	173	0.4768	0.47680002	57.475746
Regular	0	3	174	0.4737	0.4737	57.71885
Regular	0	3	175	0.4744	0.47439998	57.961956
Regular	0	3	176	0.4803	0.48029995	58.20506
Regular	0	3	177	0.4854	0.48540005	58.448166
Regular	0	3	178	0.4902	0.49019998	58.691273
Regular	0	3	179	0.4916	0.49160004	58.934376
Regular	0	3	180	0.494	0.49400002	59.177483
Regular	0	3	181	0.4907	0.4907	59.420586
Regular	0	3	182	0.4943	0.49429998	59.663692
Regular	0	3	183	0.4969	0.4969	59.906796
Regular	0	3	184	0.4996	0.4996	60.149902
Regular	0	3	185	0.502	0.50200003	60.393005
Regular	0	3	186	0.5022	0.5022	60.636112
Regular	0	3	187	0.5023	0.50229996	60.87922
Regular	0	3	188	0.5016	0.5016	61.122322
Regular	0	3	189	0.5001	0.5001	61.36543
Regular	0	3	190	0.5	0.5	61.608532
Regular	0	3	191	0.5003	0.5003	61.85164
Regular	0	3	192	0.4999	0.49989995	62.09474
Regular	0	3	193	0.5004	0.50039995	62.33785
Regular	0	3	194	0.5028	0.5028	62.580956
Regular	0	3	195	0.5057	0.5057	62.82406
Regular	0	3	196	0.5084	0.5084	63.067165
Regular	0	3	197	0.5091	0.5091	63.31027
Regular	0	3	198	0.5112	0.5112	63.553375
Regular	0	3	199	0.5126	0.51259995	63.79648
Regular	0	3	200	0.515	0.515	64.03958
Regular	0	3	201	0.5173	0.5173	64.28269
Regular	0	3	202	0.5213	0.5213	64.525795
Regular	0	3	203	0.5225	0.5225	64.7689
Regular	0	3	204	0.5213	0.52129996	65.01201
Regular	0	3	205	0.5219	0.5219	65.25511
Regular	0	3	206	0.5229	0.5228999	65.498215
Regular	0	3	207	0.5218	0.5217999	65.74132
Regular	0	3	208	0.521	0.521	65.98443
Regular	0	3	209	0.5208	0.5208	66.22753
Regular	0	3	210	0.5225	0.5225	66.470634
Regular	0	3	211	0.525	0.525	66.713745
Regular	0	3	212	0.5257	0.5257	66.95685
Regular	0	3	213	0.5261	0.5261	67.19995
Regular	0	3	214	0.5229	0.5228999	67.443054
Regular	0	3	215	0.5204	0.5204	67.686165
Regular	0	3	216	0.5203	0.52030003	67.92927
Regular	0	3	217	0.5216	0.5216	68.17237
Regular	0	3	218	0.523	0.523	68.41548
Regular	0	3	219	0.5243	0.5243	68.658585
Regular	0	3	220	0.5266	0.5266	68.90169
Regular	0	3	221	0.5288	0.5288	69.14479
Regular	0	3	222	0.5297	0.52970004	69.3879
Regular	0	3	223	0.5328	0.5328001	69.631004
Regular	0	3	224	0.5359	0.5359	69.87411
Regular	0	3	225	0.5405	0.5405	70.11721
Regular	0	3	226	0.5404	0.54039997	70.36032
Regular	0	3	227	0.5398	0.53980005	70.603424
Regular	0	3	228	0.5416	0.54160005	70.84653
Regular	0	3	229	0.5425	0.5425	71.08964
Regular	0	3	230	0.5435	0.5435	71.33274
Regular	0	3	231	0.5456	0.5456	71.57584
Regular	0	3	232	0.5448	0.5448	71.81895
Regular	0	3	233	0.545	0.545	72.06206
Regular	0	3	234	0.5447	0.5447	72.30516
Regular	0	3	235	0.5439	0.54389995	72.54826
Regular	0	3	236	0.543	0.5429999	72.791374
Regular	0	3	237	0.5411	0.54109997	73.03448
Regular	0	3	238	0.5404	0.54039997	73.27758
Regular	0	3	239	0.5401	0.5401	73.52068
Regular	0	3	240	0.5433	0.54330003	73.763794
Regular	0	3	241	0.5448	0.54480004	74.005486
Regular	0	3	242	0.5469	0.54690003	74.22582
Regular	0	3	243	0.5511	0.5511	74.44615
Regular	0	3	244	0.5544	0.55439997	74.66649
Regular	0	3	245	0.5558	0.5558	74.88682
Regular	0	3	246	0.5591	0.55910003	75.107155
Regular	0	3	247	0.5626	0.5626	75.327484
Regular	0	3	248	0.5636	0.56359994	75.54781
Regular	0	3	249	0.5646	0.5646	75.76815
Regular	0	3	250	0.5637	0.5637	75.98848
Regular	0	3	251	0.5642	0.56420004	76.20882
Regular	0	3	252	0.5625	0.5625	76.429146
Regular	0	3	253	0.5621	0.5621	76.64948
Regular	0	3	254	0.5618	0.56179994	76.86981
Regular	0	3	255	0.5615	0.56149995	77.09015
Regular	0	3	256	0.5614	0.56140006	77.31048
Regular	0	3	257	0.5627	0.5627	77.53081
Regular	0	3	258	0.5639	0.56390005	77.751144
Regular	0	3	259	0.5651	0.5651	77.97147
Regular	0	3	260	0.5676	0.5676	78.19181
Regular	0	3	261	0.5734	0.57339996	78.41214
Regular	0	3	262	0.5764	0.57640004	78.63248
Regular	0	3	263	0.5791	0.57909995	78.852806
Regular	0	3	264	0.5814	0.58140004	79.07314
Regular	0	3	265	0.5852	0.58519995	79.29347
Regular	0	3	266	0.5887	0.5887	79.51381
Regular	0	3	267	0.5844	0.5844	79.73414
Regular	0	3	268	0.5795	0.5795	79.95447
Regular	0	3	269	0.5748	0.5748	80.174805
Regular	0	3	270	0.5699	0.56990004	80.395134
Regular	0	3	271	0.5651	0.5651	80.61547
Regular	0	3	272	0.5645	0.5645	80.8358
Regular	0	3	273	0.5659	0.56589997	81.05614
Regular	0	3	274	0.5656	0.5656	81.27647
Regular	0	3	275	0.5664	0.5664	81.4968
Regular	0	3	276	0.5675	0.5675	81.71713
Regular	0	3	277	0.5697	0.56970006	81.93747
Regular	0	3	278	0.5699	0.5698999	82.1578
Regular	0	3	279	0.5699	0.56990004	82.37813
Regular	0	3	280	0.5694	0.56939995	82.598465
Regular	0	3	281	0.5691	0.5691	82.818794
Regular	0	3	282	0.5687	0.56869996	83.03913
Regular	0	3	283	0.5683	0.56829995	83.25946
Regular	0	3	284	0.5695	0.5695	83.4798
Regular	0	3	285	0.5705	0.5705	83.70013
Regular	0	3	286	0.5726	0.5726	83.92046
Regular	0	3	287	0.5737	0.5737	84.14079
Regular	0	3	288	0.5752	0.5752	84.36112
Regular	0	3	289	0.5762	0.57619995	84.58146
Regular	0	3	290	0.5784	0.5784	84.80179
Regular	0	3	291	0.5763	0.5763	85.022125
Regular	0	3	292	0.5771	0.5771	85.242455
Regular	0	3	293	0.5796	0.57960004	85.46279
Regular	0	3	294	0.5831	0.58309996	85.68312
Regular	0	3	295	0.5868	0.5868	85.90346
Regular	0	3	296	0.5905	0.59049994	86.12379
Regular	0	3	297	0.5918	0.5918	86.344124
Regular	0	3	298	0.5937	0.59370005	86.56445
Regular	0	3	299	0.5934	0.5934	86.78478
Regular	0	4	0	0.1001	0.1001	3.170648
Regular	0	4	1	0.1	0.1	4.218984
Regular	0	4	2	0.1	0.1	5.0597496
Regular	0	4	3	0.1	0.1	5.7883983
Regular	0	4	4	0.1	0.1	6.4534316
Regular	0	4	5	0.1	0.1	7.0703044
Regular	0	4	6	0.1	0.1	7.6536226
Regular	0	4	7	0.1	0.1	8.208457
Regular	0	4	8	0.1	0.1	8.733777
Regular	0	4	9	0.1	0.1	9.248373
Regular	0	4	10	0.1	0.1	9.738674
Regular	0	4	11	0.1	0.1	10.215528
Regular	0	4	12	0.1	0.1	10.692382
Regular	0	4	13	0.1	0.1	11.138223
Regular	0	4	14	0.1	0.1	11.57962
Regular	0	4	15	0.1	0.1	12.021017
Regular	0	4	16	0.1	0.1	12.458022
Regular	0	4	17	0.1	0.1	12.8660555
Regular	0	4	18	0.1	0.1	13.274088
Regular	0	4	19	0.1	0.1	13.682121
Regular	0	4	20	0.1	0.1	14.090155
Regular	0	4	21	0.1	0.1	14.498187
Regular	0	4	22	0.1	0.1	14.876403
Regular	0	4	23	0.1	0.1	15.252991
Regular	0	4	24	0.1	0.1	15.629578
Regular	0	4	25	0.1	0.1	16.006165
Regular	0	4	26	0.1	0.1	16.382751
Regular	0	4	27	0.1	0.1	16.759338
Regular	0	4	28	0.1	0.1	17.135925
Regular	0	4	29	0.1	0.1	17.496086
Regular	0	4	30	0.1	0.1	17.842987
Regular	0	4	31	0.1	0.1	18.189888
Regular	0	4	32	0.1	0.1	18.53679
Regular	0	4	33	0.1	0.1	18.883692
Regular	0	4	34	0.1	0.1	19.230595
Regular	0	4	35	0.1	0.1	19.577496
Regular	0	4	36	0.1	0.1	19.924398
Regular	0	4	37	0.1	0.1	20.2713
Regular	0	4	38	0.1	0.1	20.618202
Regular	0	4	39	0.1	0.1	20.965103
Regular	0	4	40	0.1007	0.1007	21.295078
Regular	0	4	41	0.1075	0.1075	21.613913
Regular	0	4	42	0.123	0.123	21.932747
Regular	0	4	43	0.1425	0.1425	22.251581
Regular	0	4	44	0.1595	0.1595	22.570415
Regular	0	4	45	0.1742	0.1742	22.88925
Regular	0	4	46	0.1849	0.1849	23.208084
Regular	0	4	47	0.1902	0.1902	23.526918
Regular	0	4	48	0.1938	0.1938	23.845753
Regular	0	4	49	0.1961	0.1961	24.164587
Regular	0	4	50	0.1979	0.1979	24.483421
Regular	0	4	51	0.1983	0.1983	24.802256
Regular	0	4	52	0.1988	0.1988	25.12109
Regular	0	4	53	0.199	0.199	25.439924
Regular	0	4	54	0.1994	0.1994	25.758757
Regular	0	4	55	0.1994	0.1994	26.07759
Regular	0	4	56	0.1997	0.1997	26.396425
Regular	0	4	57	0.1998	0.1998	26.699545
Regular	0	4	58	0.1996	0.19960001	26.9918
Regular	0	4	59	0.1996	0.19960001	27.284056
Regular	0	4	60	0.1996	0.19960001	27.57631
Regular	0	4	61	0.1997	0.1997	27.868565
Regular	0	4	62	0.1997	0.1997	28.16082
Regular	0	4	63	0.1997	0.1997	28.453075
Regular	0	4	64	0.1997	0.1997	28.745329
Regular	0	4	65	0.1997	0.1997	29.037584
Regular	0	4	66	0.1997	0.1997	29.32984
Regular	0	4	67	0.1997	0.1997	29.622095
Regular	0	4	68	0.1996	0.19960001	29.91435
Regular	0	4	69	0.1996	0.19960001	30.206604
Regular	0	4	70	0.1996	0.19960001	30.49886
Regular	0	4	71	0.1996	0.19960001	30.791115
Regular	0	4	72	0.1996	0.19960001	31.08337
Regular	0	4	73	0.1996	0.19960001	31.375624
Regular	0	4	74	0.1996	0.19960001	31.66788
Regular	0	4	75	0.1996	0.19960001	31.960135
Regular	0	4	76	0.2001	0.20009999	32.252388
Regular	0	4	77	0.2019	0.2019	32.544643
Regular	0	4	78	0.2038	0.20380001	32.8369
Regular	0	4	79	0.2051	0.20510001	33.129154
Regular	0	4	80	0.2066	0.2066	33.42141
Regular	0	4	81	0.2091	0.20910001	33.713665
Regular	0	4	82	0.211	0.21100001	34.00592
Regular	0	4	83	0.2132	0.2132	34.298176
Regular	0	4	84	0.2156	0.21560001	34.590427
Regular	0	4	85	0.2184	0.2184	34.872032
Regular	0	4	86	0.2244	0.2244	35.13908
Regular	0	4	87	0.2312	0.23120001	35.406128
Regular	0	4	88	0.2403	0.24030001	35.673176
Regular	0	4	89	0.2491	0.24910001	35.940224
Regular	0	4	90	0.2551	0.2551	36.207268
Regular	0	4	91	0.2574	0.25739998	36.474316
Regular	0	4	92	0.2579	0.2579	36.741364
Regular	0	4	93	0.2579	0.2579	37.00841
Regular	0	4	94	0.2591	0.25910002	37.27546
Regular	0	4	95	0.2634	0.26340002	37.542507
Regular	0	4	96	0.2678	0.2678	37.80955
Regular	0	4	97	0.2742	0.27420002	38.0766
Regular	0	4	98	0.282	0.282	38.343647
Regular	0	4	99	0.2873	0.2873	38.610695
Regular	0	4	100	0.292	0.292	38.877743
Regular	0	4	101	0.2945	0.2945	39.14479
Regular	0	4	102	0.2974	0.2974	39.41184
Regular	0	4	103	0.2989	0.2989	39.678883
Regular	0	4	104	0.2994	0.29940003	39.94593
Regular	0	4	105	0.3009	0.3009	40.21298
Regular	0	4	106	0.3009	0.3009	40.480026
Regular	0	4	107	0.3032	0.3032	40.747074
Regular	0	4	108	0.3066	0.30660003	41.014122
Regular	0	4	109	0.3087	0.30870003	41.281166
Regular	0	4	110	0.3104	0.3104	41.548214
Regular	0	4	111	0.3133	0.31329998	41.81526
Regular	0	4	112	0.3141	0.3141	42.08231
Regular	0	4	113	0.3134	0.3134	42.349358
Regular	0	4	114	0.3147	0.3147	42.616405
Regular	0	4	115	0.3156	0.3156	42.88345
Regular	0	4	116	0.317	0.317	43.150497
Regular	0	4	117	0.3179	0.3179	43.417545
Regular	0	4	118	0.3197	0.3197	43.684593
Regular	0	4	119	0.3226	0.3226	43.95164
Regular	0	4	120	0.324	0.324	44.21869
Regular	0	4	121	0.3242	0.3242	44.485733
Regular	0	4	122	0.3267	0.32670003	44.75278
Regular	0	4	123	0.3284	0.32840002	45.01983
Regular	0	4	124	0.3276	0.3276	45.286877
Regular	0	4	125	0.3276	0.32760003	45.553925
Regular	0	4	126	0.3272	0.3272	45.820972
Regular	0	4	127	0.325	0.325	46.08802
Regular	0	4	128	0.3221	0.3221	46.355064
Regular	0	4	129	0.3188	0.31880003	46.622112
Regular	0	4	130	0.3172	0.3172	46.88916
Regular	0	4	131	0.3166	0.3166	47.156208
Regular	0	4	132	0.318	0.31800002	47.423256
Regular	0	4	133	0.3191	0.3191	47.690304
Regular	0	4	134	0.3222	0.3222	47.957348
Regular	0	4	135	0.3237	0.3237	48.224396
Regular	0	4	136	0.3248	0.3248	48.480854
Regular	0	4	137	0.326	0.326	48.723957
Regular	0	4	138	0.3319	0.3319	48.967064
Regular	0	4	139	0.3422	0.3422	49.21017
Regular	0	4	140	0.3495	0.3495	49.453274
Regular	0	4	141	0.3592	0.3592	49.69638
Regular	0	4	142	0.3695	0.3695	49.939484
Regular	0	4	143	0.379	0.379	50.18259
Regular	0	4	144	0.3849	0.3849	50.425694
Regular	0	4	145	0.393	0.393	50.6688
Regular	0	4	146	0.3993	0.3993	50.911903
Regular	0	4	147	0.4078	0.40780002	51.15501
Regular	0	4	148	0.4126	0.41259998	51.398117
Regular	0	4	149	0.4164	0.41640002	51.64122
Regular	0	4	150	0.4202	0.42020002	51.884327
Regular	0	4	151	0.4215	0.42150003	52.12743
Regular	0	4	152	0.4214	0.4214	52.370537
Regular	0	4	153	0.4198	0.41979998	52.61364
Regular	0	4	154	0.4247	0.42470002	52.856747
Regular	0	4	155	0.4274	0.42740002	53.099854
Regular	0	4	156	0.4279	0.4279	53.342957
Regular	0	4	157	0.4294	0.42939997	53.586063
Regular	0	4	158	0.4311	0.43109998	53.829166
Regular	0	4	159	0.4305	0.43049997	54.072273
Regular	0	4	160	0.4331	0.4331	54.315376
Regular	0	4	161	0.4363	0.43629998	54.558483
Regular	0	4	162	0.4389	0.4389	54.80159
Regular	0	4	163	0.4397	0.43969998	55.044693
Regular	0	4	164	0.4398	0.43979996	55.2878
Regular	0	4	165	0.4479	0.44789997	55.530903
Regular	0	4	166	0.4558	0.4558	55.77401
Regular	0	4	167	0.4598	0.45979995	56.017113
Regular	0	4	168	0.4615	0.4615	56.26022
Regular	0	4	169	0.4614	0.46139997	56.503323
Regular	0	4	170	0.4585	0.4585	56.74643
Regular	0	4	171	0.4573	0.4573	56.989536
Regular	0	4	172	0.4591	0.4591	57.23264
Regular	0	4	173	0.4624	0.46239996	57.475746
Regular	0	4	174	0.4682	0.46819997	57.71885
Regular	0	4	175	0.472	0.47200003	57.961956
Regular	0	4	176	0.4747	0.47470003	58.20506
Regular	0	4	177	0.4749	0.4749	58.448166
Regular	0	4	178	0.4731	0.4731	58.691273
Regular	0	4	179	0.4668	0.46680003	58.934376
Regular	0	4	180	0.4608	0.4608	59.177483
Regular	0	4	181	0.4651	0.4651	59.420586
Regular	0	4	182	0.4742	0.4742	59.663692
Regular	0	4	183	0.4827	0.48270002	59.906796
Regular	0	4	184	0.4912	0.49120003	60.149902
Regular	0	4	185	0.4942	0.49420005	60.393005
Regular	0	4	186	0.4966	0.49660006	60.636112
Regular	0	4	187	0.4975	0.4975	60.87922
Regular	0	4	188	0.4954	0.4954	61.122322
Regular	0	4	189	0.4986	0.4986	61.36543
Regular	0	4	190	0.5011	0.50109994	61.608532
Regular	0	4	191	0.5037	0.50369996	61.85164
Regular	0	4	192	0.5031	0.50310004	62.09474
Regular	0	4	193	0.5004	0.50039995	62.33785
Regular	0	4	194	0.5004	0.50039995	62.580956
Regular	0	4	195	0.5034	0.50339997	62.82406
Regular	0	4	196	0.5082	0.5082	63.067165
Regular	0	4	197	0.5101	0.5101	63.31027
Regular	0	4	198	0.5082	0.5082	63.553375
Regular	0	4	199	0.5075	0.5075	63.79648
Regular	0	4	200	0.5066	0.5066	64.03958
Regular	0	4	201	0.5039	0.5039	64.28269
Regular	0	4	202	0.5009	0.50090003	64.525795
Regular	0	4	203	0.4978	0.49780002	64.7689
Regular	0	4	204	0.4949	0.4949	65.01201
Regular	0	4	205	0.4957	0.49570003	65.25511
Regular	0	4	206	0.4968	0.4968	65.498215
Regular	0	4	207	0.5001	0.5001	65.74132
Regular	0	4	208	0.5045	0.50450003	65.98443
Regular	0	4	209	0.5093	0.5093	66.22753
Regular	0	4	210	0.5124	0.51240003	66.470634
Regular	0	4	211	0.5143	0.5143	66.713745
Regular	0	4	212	0.5105	0.5105001	66.95685
Regular	0	4	213	0.5076	0.50759995	67.19995
Regular	0	4	214	0.507	0.50699997	67.443054
Regular	0	4	215	0.5082	0.5082	67.686165
Regular	0	4	216	0.509	0.50899994	67.92927
Regular	0	4	217	0.5092	0.5092	68.17237
Regular	0	4	218	0.5083	0.5083	68.41548
Regular	0	4	219	0.508	0.508	68.658585
Regular	0	4	220	0.5094	0.5094	68.90169
Regular	0	4	221	0.5108	0.5108	69.14479
Regular	0	4	222	0.5114	0.5114	69.3879
Regular	0	4	223	0.5135	0.5135	69.631004
Regular	0	4	224	0.5182	0.51820004	69.87411
Regular	0	4	225	0.5215	0.5215	70.11721
Regular	0	4	226	0.5229	0.5229	70.36032
Regular	0	4	227	0.5208	0.5208	70.603424
Regular	0	4	228	0.5198	0.5198	70.84653
Regular	0	4	229	0.5189	0.51890004	71.08964
Regular	0	4	230	0.5178	0.5178	71.33274
Regular	0	4	231	0.517	0.517	71.57584
Regular	0	4	232	0.5178	0.5178	71.81895
Regular	0	4	233	0.5185	0.5185	72.06206
Regular	0	4	234	0.5179	0.5179	72.30516
Regular	0	4	235	0.5199	0.51989996	72.54826
Regular	0	4	236	0.522	0.522	72.791374
Regular	0	4	237	0.5239	0.52390003	73.03448
Regular	0	4	238	0.5242	0.5242	73.27758
Regular	0	4	239	0.5231	0.5231	73.52068
Regular	0	4	240	0.5252	0.5252	73.763794
Regular	0	4	241	0.5257	0.5257	74.005486
Regular	0	4	242	0.5254	0.5254	74.22582
Regular	0	4	243	0.5288	0.52879995	74.44615
Regular	0	4	244	0.5296	0.5296	74.66649
Regular	0	4	245	0.5294	0.5294	74.88682
Regular	0	4	246	0.5298	0.5298	75.107155
Regular	0	4	247	0.5278	0.52779996	75.327484
Regular	0	4	248	0.5266	0.5266	75.54781
Regular	0	4	249	0.5266	0.5266	75.76815
Regular	0	4	250	0.5273	0.5273	75.98848
Regular	0	4	251	0.5287	0.5287	76.20882
Regular	0	4	252	0.5288	0.52879995	76.429146
Regular	0	4	253	0.5294	0.5294	76.64948
Regular	0	4	254	0.5276	0.5276	76.86981
Regular	0	4	255	0.5274	0.5274	77.09015
Regular	0	4	256	0.5301	0.5301	77.31048
Regular	0	4	257	0.5334	0.5334	77.53081
Regular	0	4	258	0.5333	0.53330004	77.751144
Regular	0	4	259	0.5324	0.5324	77.97147
Regular	0	4	260	0.5344	0.53440005	78.19181
Regular	0	4	261	0.5352	0.5352	78.41214
Regular	0	4	262	0.535	0.53499997	78.63248
Regular	0	4	263	0.5357	0.5357	78.852806
Regular	0	4	264	0.5362	0.5362	79.07314
Regular	0	4	265	0.5341	0.5341	79.29347
Regular	0	4	266	0.5326	0.53260005	79.51381
Regular	0	4	267	0.5313	0.53129995	79.73414
Regular	0	4	268	0.5295	0.52949995	79.95447
Regular	0	4	269	0.5304	0.5304	80.174805
Regular	0	4	270	0.5317	0.53169996	80.395134
Regular	0	4	271	0.5338	0.5338	80.61547
Regular	0	4	272	0.5353	0.53529996	80.8358
Regular	0	4	273	0.5377	0.53770006	81.05614
Regular	0	4	274	0.5361	0.53610003	81.27647
Regular	0	4	275	0.536	0.536	81.4968
Regular	0	4	276	0.5369	0.5369	81.71713
Regular	0	4	277	0.5377	0.53770006	81.93747
Regular	0	4	278	0.5382	0.5382	82.1578
Regular	0	4	279	0.5395	0.5395	82.37813
Regular	0	4	280	0.5401	0.54010004	82.598465
Regular	0	4	281	0.5386	0.5386	82.818794
Regular	0	4	282	0.5381	0.5381	83.03913
Regular	0	4	283	0.5392	0.5392	83.25946
Regular	0	4	284	0.5408	0.5408	83.4798
Regular	0	4	285	0.5419	0.5419	83.70013
Regular	0	4	286	0.5417	0.5417	83.92046
Regular	0	4	287	0.5407	0.5407	84.14079
Regular	0	4	288	0.5417	0.5417	84.36112
Regular	0	4	289	0.5434	0.5434	84.58146
Regular	0	4	290	0.5443	0.5443	84.80179
Regular	0	4	291	0.5462	0.5462	85.022125
Regular	0	4	292	0.5471	0.5471	85.242455
Regular	0	4	293	0.5457	0.5457	85.46279
Regular	0	4	294	0.5451	0.54510003	85.68312
Regular	0	4	295	0.5429	0.54289997	85.90346
Regular	0	4	296	0.5428	0.5428	86.12379
Regular	0	4	297	0.5429	0.54289997	86.344124
Regular	0	4	298	0.5435	0.54349995	86.56445
Regular	0	4	299	0.544	0.54399997	86.78478
Regular	0	5	0	0.1	0.1	3.170648
Regular	0	5	1	0.1	0.1	4.218984
Regular	0	5	2	0.1	0.1	5.0597496
Regular	0	5	3	0.1	0.1	5.7883983
Regular	0	5	4	0.1	0.1	6.4534316
Regular	0	5	5	0.1	0.1	7.0703044
Regular	0	5	6	0.1	0.1	7.6536226
Regular	0	5	7	0.1	0.1	8.208457
Regular	0	5	8	0.1	0.1	8.733777
Regular	0	5	9	0.1	0.1	9.248373
Regular	0	5	10	0.1	0.1	9.738674
Regular	0	5	11	0.1	0.1	10.215528
Regular	0	5	12	0.1	0.1	10.692382
Regular	0	5	13	0.1	0.1	11.138223
Regular	0	5	14	0.1	0.1	11.57962
Regular	0	5	15	0.1	0.1	12.021017
Regular	0	5	16	0.1	0.1	12.458022
Regular	0	5	17	0.1	0.1	12.8660555
Regular	0	5	18	0.1	0.1	13.274088
Regular	0	5	19	0.1	0.1	13.682121
Regular	0	5	20	0.1	0.1	14.090155
Regular	0	5	21	0.1	0.1	14.498187
Regular	0	5	22	0.1	0.1	14.876403
Regular	0	5	23	0.1	0.1	15.252991
Regular	0	5	24	0.1	0.1	15.629578
Regular	0	5	25	0.1	0.1	16.006165
Regular	0	5	26	0.1	0.1	16.382751
Regular	0	5	27	0.1244	0.1244	16.759338
Regular	0	5	28	0.1709	0.17090002	17.135925
Regular	0	5	29	0.1906	0.19060001	17.496086
Regular	0	5	30	0.2	0.2	17.842987
Regular	0	5	31	0.1999	0.1999	18.189888
Regular	0	5	32	0.1993	0.1993	18.53679
Regular	0	5	33	0.1997	0.1997	18.883692
Regular	0	5	34	0.1993	0.1993	19.230595
Regular	0	5	35	0.1988	0.1988	19.577496
Regular	0	5	36	0.1992	0.1992	19.924398
Regular	0	5	37	0.1995	0.1995	20.2713
Regular	0	5	38	0.2003	0.20030001	20.618202
Regular	0	5	39	0.2008	0.20079999	20.965103
Regular	0	5	40	0.2026	0.2026	21.295078
Regular	0	5	41	0.203	0.203	21.613913
Regular	0	5	42	0.2049	0.2049	21.932747
Regular	0	5	43	0.2056	0.2056	22.251581
Regular	0	5	44	0.2121	0.2121	22.570415
Regular	0	5	45	0.2177	0.2177	22.88925
Regular	0	5	46	0.2259	0.22590001	23.208084
Regular	0	5	47	0.2232	0.2232	23.526918
Regular	0	5	48	0.2225	0.22250001	23.845753
Regular	0	5	49	0.2217	0.2217	24.164587
Regular	0	5	50	0.2245	0.22449999	24.483421
Regular	0	5	51	0.2296	0.2296	24.802256
Regular	0	5	52	0.2372	0.23719999	25.12109
Regular	0	5	53	0.2448	0.24480002	25.439924
Regular	0	5	54	0.256	0.25599998	25.758757
Regular	0	5	55	0.2701	0.27010003	26.07759
Regular	0	5	56	0.2833	0.28329998	26.396425
Regular	0	5	57	0.2958	0.2958	26.699545
Regular	0	5	58	0.3007	0.3007	26.9918
Regular	0	5	59	0.3182	0.3182	27.284056
Regular	0	5	60	0.3285	0.3285	27.57631
Regular	0	5	61	0.3245	0.3245	27.868565
Regular	0	5	62	0.3241	0.32410002	28.16082
Regular	0	5	63	0.3282	0.3282	28.453075
Regular	0	5	64	0.3352	0.3352	28.745329
Regular	0	5	65	0.3423	0.3423	29.037584
Regular	0	5	66	0.35	0.35	29.32984
Regular	0	5	67	0.3592	0.3592	29.622095
Regular	0	5	68	0.3649	0.36490002	29.91435
Regular	0	5	69	0.3742	0.37420002	30.206604
Regular	0	5	70	0.3793	0.3793	30.49886
Regular	0	5	71	0.377	0.377	30.791115
Regular	0	5	72	0.3773	0.37730002	31.08337
Regular	0	5	73	0.373	0.37300003	31.375624
Regular	0	5	74	0.3639	0.3639	31.66788
Regular	0	5	75	0.3524	0.3524	31.960135
Regular	0	5	76	0.3466	0.3466	32.252388
Regular	0	5	77	0.3421	0.3421	32.544643
Regular	0	5	78	0.3472	0.3472	32.8369
Regular	0	5	79	0.3376	0.33760002	33.129154
Regular	0	5	80	0.3258	0.3258	33.42141
Regular	0	5	81	0.3248	0.3248	33.713665
Regular	0	5	82	0.3408	0.3408	34.00592
Regular	0	5	83	0.3529	0.3529	34.298176
Regular	0	5	84	0.3361	0.3361	34.590427
Regular	0	5	85	0.3267	0.32670003	34.872032
Regular	0	5	86	0.3216	0.3216	35.13908
Regular	0	5	87	0.3196	0.31960002	35.406128
Regular	0	5	88	0.3185	0.3185	35.673176
Regular	0	5	89	0.3124	0.31239998	35.940224
Regular	0	5	90	0.3093	0.3093	36.207268
Regular	0	5	91	0.308	0.308	36.474316
Regular	0	5	92	0.3062	0.3062	36.741364
Regular	0	5	93	0.307	0.30699998	37.00841
Regular	0	5	94	0.3102	0.31020004	37.27546
Regular	0	5	95	0.318	0.31800002	37.542507
Regular	0	5	96	0.3187	0.31870002	37.80955
Regular	0	5	97	0.3191	0.3191	38.0766
Regular	0	5	98	0.317	0.317	38.343647
Regular	0	5	99	0.3188	0.31880003	38.610695
Regular	0	5	100	0.3235	0.3235	38.877743
Regular	0	5	101	0.3246	0.3246	39.14479
Regular	0	5	102	0.3238	0.3238	39.41184
Regular	0	5	103	0.321	0.321	39.678883
Regular	0	5	104	0.3176	0.3176	39.94593
Regular	0	5	105	0.3099	0.3099	40.21298
Regular	0	5	106	0.308	0.308	40.480026
Regular	0	5	107	0.308	0.30800003	40.747074
Regular	0	5	108	0.3105	0.3105	41.014122
Regular	0	5	109	0.315	0.315	41.281166
Regular	0	5	110	0.3179	0.3179	41.548214
Regular	0	5	111	0.3313	0.33130002	41.81526
Regular	0	5	112	0.3424	0.3424	42.08231
Regular	0	5	113	0.3172	0.3172	42.349358
Regular	0	5	114	0.3161	0.3161	42.616405
Regular	0	5	115	0.3199	0.3199	42.88345
Regular	0	5	116	0.333	0.333	43.150497
Regular	0	5	117	0.3365	0.33650002	43.417545
Regular	0	5	118	0.3388	0.3388	43.684593
Regular	0	5	119	0.3397	0.33970004	43.95164
Regular	0	5	120	0.3406	0.3406	44.21869
Regular	0	5	121	0.3439	0.34390002	44.485733
Regular	0	5	122	0.3427	0.3427	44.75278
Regular	0	5	123	0.3393	0.3393	45.01983
Regular	0	5	124	0.3245	0.32450002	45.286877
Regular	0	5	125	0.3169	0.3169	45.553925
Regular	0	5	126	0.3139	0.3139	45.820972
Regular	0	5	127	0.3134	0.3134	46.08802
Regular	0	5	128	0.3151	0.31509998	46.355064
Regular	0	5	129	0.3232	0.3232	46.622112
Regular	0	5	130	0.3303	0.3303	46.88916
Regular	0	5	131	0.3294	0.3294	47.156208
Regular	0	5	132	0.3358	0.3358	47.423256
Regular	0	5	133	0.3395	0.3395	47.690304
Regular	0	5	134	0.3353	0.3353	47.957348
Regular	0	5	135	0.3222	0.3222	48.224396
Regular	0	5	136	0.3236	0.3236	48.480854
Regular	0	5	137	0.326	0.326	48.723957
Regular	0	5	138	0.3315	0.33150002	48.967064
Regular	0	5	139	0.3338	0.33380002	49.21017
Regular	0	5	140	0.3326	0.3326	49.453274
Regular	0	5	141	0.3304	0.3304	49.69638
Regular	0	5	142	0.3308	0.3308	49.939484
Regular	0	5	143	0.332	0.33200002	50.18259
Regular	0	5	144	0.3306	0.33060002	50.425694
Regular	0	5	145	0.3282	0.3282	50.6688
Regular	0	5	146	0.3288	0.32880002	50.911903
Regular	0	5	147	0.3367	0.3367	51.15501
Regular	0	5	148	0.3715	0.37150002	51.398117
Regular	0	5	149	0.3721	0.3721	51.64122
Regular	0	5	150	0.3606	0.3606	51.884327
Regular	0	5	151	0.3477	0.3477	52.12743
Regular	0	5	152	0.3416	0.34160003	52.370537
Regular	0	5	153	0.3433	0.3433	52.61364
Regular	0	5	154	0.3455	0.3455	52.856747
Regular	0	5	155	0.3511	0.35110003	53.099854
Regular	0	5	156	0.3594	0.35939997	53.342957
Regular	0	5	157	0.3679	0.3679	53.586063
Regular	0	5	158	0.3769	0.37690002	53.829166
Regular	0	5	159	0.387	0.38700002	54.072273
Regular	0	5	160	0.4024	0.40240002	54.315376
Regular	0	5	161	0.401	0.40100002	54.558483
Regular	0	5	162	0.3993	0.39930004	54.80159
Regular	0	5	163	0.3988	0.39880002	55.044693
Regular	0	5	164	0.3957	0.39569998	55.2878
Regular	0	5	165	0.396	0.396	55.530903
Regular	0	5	166	0.3914	0.3914	55.77401
Regular	0	5	167	0.3911	0.3911	56.017113
Regular	0	5	168	0.3968	0.39679998	56.26022
Regular	0	5	169	0.3999	0.3999	56.503323
Regular	0	5	170	0.4101	0.41010004	56.74643
Regular	0	5	171	0.4146	0.41460004	56.989536
Regular	0	5	172	0.4127	0.4127	57.23264
Regular	0	5	173	0.4148	0.4148	57.475746
Regular	0	5	174	0.4142	0.41419998	57.71885
Regular	0	5	175	0.4068	0.40679997	57.961956
Regular	0	5	176	0.4034	0.4034	58.20506
Regular	0	5	177	0.3959	0.39589998	58.448166
Regular	0	5	178	0.3906	0.39060003	58.691273
Regular	0	5	179	0.3917	0.39169997	58.934376
Regular	0	5	180	0.397	0.397	59.177483
Regular	0	5	181	0.4033	0.4033	59.420586
Regular	0	5	182	0.4241	0.42409998	59.663692
Regular	0	5	183	0.4375	0.4375	59.906796
Regular	0	5	184	0.4424	0.44239998	60.149902
Regular	0	5	185	0.4483	0.44830003	60.393005
Regular	0	5	186	0.4488	0.4488	60.636112
Regular	0	5	187	0.4469	0.44690004	60.87922
Regular	0	5	188	0.4434	0.4434	61.122322
Regular	0	5	189	0.4403	0.4403	61.36543
Regular	0	5	190	0.4444	0.4444	61.608532
Regular	0	5	191	0.4524	0.45240003	61.85164
Regular	0	5	192	0.4561	0.4561	62.09474
Regular	0	5	193	0.4582	0.45820004	62.33785
Regular	0	5	194	0.4571	0.4571	62.580956
Regular	0	5	195	0.4607	0.46069998	62.82406
Regular	0	5	196	0.4644	0.4644	63.067165
Regular	0	5	197	0.4593	0.45929998	63.31027
Regular	0	5	198	0.4526	0.4526	63.553375
Regular	0	5	199	0.45	0.45	63.79648
Regular	0	5	200	0.4501	0.45010003	64.03958
Regular	0	5	201	0.4541	0.45410004	64.28269
Regular	0	5	202	0.4574	0.45740002	64.525795
Regular	0	5	203	0.4641	0.46409997	64.7689
Regular	0	5	204	0.467	0.467	65.01201
Regular	0	5	205	0.4662	0.46619996	65.25511
Regular	0	5	206	0.4701	0.47010002	65.498215
Regular	0	5	207	0.4698	0.46980006	65.74132
Regular	0	5	208	0.4706	0.47059998	65.98443
Regular	0	5	209	0.4691	0.4691	66.22753
Regular	0	5	210	0.4645	0.4645	66.470634
Regular	0	5	211	0.4637	0.4637	66.713745
Regular	0	5	212	0.4667	0.4667	66.95685
Regular	0	5	213	0.472	0.47199997	67.19995
Regular	0	5	214	0.4774	0.4774	67.443054
Regular	0	5	215	0.4791	0.4791	67.686165
Regular	0	5	216	0.4821	0.4821	67.92927
Regular	0	5	217	0.4838	0.48380002	68.17237
Regular	0	5	218	0.4848	0.4848	68.41548
Regular	0	5	219	0.4859	0.4859	68.658585
Regular	0	5	220	0.4875	0.48750004	68.90169
Regular	0	5	221	0.4871	0.48709998	69.14479
Regular	0	5	222	0.4875	0.48750004	69.3879
Regular	0	5	223	0.4893	0.4893	69.631004
Regular	0	5	224	0.4907	0.49069995	69.87411
Regular	0	5	225	0.4936	0.49360004	70.11721
Regular	0	5	226	0.4966	0.4966	70.36032
Regular	0	5	227	0.4966	0.4966	70.603424
Regular	0	5	228	0.4965	0.49649996	70.84653
Regular	0	5	229	0.4985	0.49850002	71.08964
Regular	0	5	230	0.4992	0.49920002	71.33274
Regular	0	5	231	0.5005	0.5005	71.57584
Regular	0	5	232	0.5002	0.5002	71.81895
Regular	0	5	233	0.5022	0.5022	72.06206
Regular	0	5	234	0.5031	0.50310004	72.30516
Regular	0	5	235	0.5002	0.50020003	72.54826
Regular	0	5	236	0.5021	0.5021	72.791374
Regular	0	5	237	0.5017	0.5017	73.03448
Regular	0	5	238	0.4987	0.4987	73.27758
Regular	0	5	239	0.4884	0.48840004	73.52068
Regular	0	5	240	0.484	0.48400003	73.763794
Regular	0	5	241	0.4869	0.4869	74.005486
Regular	0	5	242	0.4913	0.49130002	74.22582
Regular	0	5	243	0.4989	0.49890003	74.44615
Regular	0	5	244	0.5076	0.5076	74.66649
Regular	0	5	245	0.5076	0.5076	74.88682
Regular	0	5	246	0.5116	0.5116	75.107155
Regular	0	5	247	0.5143	0.5143	75.327484
Regular	0	5	248	0.5141	0.51409996	75.54781
Regular	0	5	249	0.5147	0.51470006	75.76815
Regular	0	5	250	0.5097	0.5097	75.98848
Regular	0	5	251	0.5092	0.5092	76.20882
Regular	0	5	252	0.5087	0.5087	76.429146
Regular	0	5	253	0.5086	0.5086	76.64948
Regular	0	5	254	0.509	0.509	76.86981
Regular	0	5	255	0.5095	0.5095	77.09015
Regular	0	5	256	0.51	0.51000005	77.31048
Regular	0	5	257	0.5123	0.5123	77.53081
Regular	0	5	258	0.5132	0.5132	77.751144
Regular	0	5	259	0.5137	0.51370007	77.97147
Regular	0	5	260	0.5161	0.51610005	78.19181
Regular	0	5	261	0.5149	0.5149	78.41214
Regular	0	5	262	0.5131	0.5131	78.63248
Regular	0	5	263	0.5095	0.5095	78.852806
Regular	0	5	264	0.5125	0.5125	79.07314
Regular	0	5	265	0.5158	0.5158	79.29347
Regular	0	5	266	0.5191	0.5191	79.51381
Regular	0	5	267	0.5173	0.5173	79.73414
Regular	0	5	268	0.5165	0.51650006	79.95447
Regular	0	5	269	0.5174	0.5174	80.174805
Regular	0	5	270	0.5194	0.5194	80.395134
Regular	0	5	271	0.5208	0.5208	80.61547
Regular	0	5	272	0.5222	0.5222	80.8358
Regular	0	5	273	0.5225	0.52250004	81.05614
Regular	0	5	274	0.5226	0.52260005	81.27647
Regular	0	5	275	0.5217	0.52169997	81.4968
Regular	0	5	276	0.5216	0.52159995	81.71713
Regular	0	5	277	0.5228	0.5228	81.93747
Regular	0	5	278	0.5215	0.5215	82.1578
Regular	0	5	279	0.5261	0.52610004	82.37813
Regular	0	5	280	0.5283	0.5283	82.598465
Regular	0	5	281	0.5279	0.52790004	82.818794
Regular	0	5	282	0.5267	0.5267	83.03913
Regular	0	5	283	0.5261	0.5261	83.25946
Regular	0	5	284	0.5275	0.52750003	83.4798
Regular	0	5	285	0.5262	0.5262	83.70013
Regular	0	5	286	0.5264	0.52639997	83.92046
Regular	0	5	287	0.5255	0.5255	84.14079
Regular	0	5	288	0.5246	0.52459997	84.36112
Regular	0	5	289	0.5261	0.52610004	84.58146
Regular	0	5	290	0.5289	0.5289	84.80179
Regular	0	5	291	0.5296	0.5296	85.022125
Regular	0	5	292	0.5308	0.5308	85.242455
Regular	0	5	293	0.5308	0.53080004	85.46279
Regular	0	5	294	0.5317	0.5317	85.68312
Regular	0	5	295	0.5306	0.5306	85.90346
Regular	0	5	296	0.5317	0.5317	86.12379
Regular	0	5	297	0.5319	0.53190005	86.344124
Regular	0	5	298	0.5328	0.5328	86.56445
Regular	0	5	299	0.535	0.53499997	86.78478
Regular	0	6	0	0.1048	0.1048	3.170648
Regular	0	6	1	0.1	0.1	4.218984
Regular	0	6	2	0.1	0.1	5.0597496
Regular	0	6	3	0.1	0.1	5.7883983
Regular	0	6	4	0.1	0.1	6.4534316
Regular	0	6	5	0.1	0.1	7.0703044
Regular	0	6	6	0.1	0.1	7.6536226
Regular	0	6	7	0.1	0.1	8.208457
Regular	0	6	8	0.1	0.1	8.733777
Regular	0	6	9	0.1	0.1	9.248373
Regular	0	6	10	0.1	0.1	9.738674
Regular	0	6	11	0.1	0.1	10.215528
Regular	0	6	12	0.1	0.1	10.692382
Regular	0	6	13	0.1	0.1	11.138223
Regular	0	6	14	0.1	0.1	11.57962
Regular	0	6	15	0.1	0.1	12.021017
Regular	0	6	16	0.1	0.1	12.458022
Regular	0	6	17	0.1	0.1	12.8660555
Regular	0	6	18	0.1	0.1	13.274088
Regular	0	6	19	0.1	0.1	13.682121
Regular	0	6	20	0.1	0.1	14.090155
Regular	0	6	21	0.1	0.1	14.498187
Regular	0	6	22	0.1	0.1	14.876403
Regular	0	6	23	0.1	0.1	15.252991
Regular	0	6	24	0.1	0.1	15.629578
Regular	0	6	25	0.1	0.1	16.006165
Regular	0	6	26	0.1	0.1	16.382751
Regular	0	6	27	0.1	0.1	16.759338
Regular	0	6	28	0.1	0.1	17.135925
Regular	0	6	29	0.1	0.1	17.496086
Regular	0	6	30	0.1	0.1	17.842987
Regular	0	6	31	0.1	0.1	18.189888
Regular	0	6	32	0.1	0.1	18.53679
Regular	0	6	33	0.1	0.1	18.883692
Regular	0	6	34	0.1	0.1	19.230595
Regular	0	6	35	0.1	0.1	19.577496
Regular	0	6	36	0.1	0.1	19.924398
Regular	0	6	37	0.1	0.1	20.2713
Regular	0	6	38	0.1	0.1	20.618202
Regular	0	6	39	0.1	0.1	20.965103
Regular	0	6	40	0.1	0.1	21.295078
Regular	0	6	41	0.1009	0.100899994	21.613913
Regular	0	6	42	0.1027	0.102699995	21.932747
Regular	0	6	43	0.1085	0.108500004	22.251581
Regular	0	6	44	0.1174	0.117400005	22.570415
Regular	0	6	45	0.1282	0.12820001	22.88925
Regular	0	6	46	0.1455	0.1455	23.208084
Regular	0	6	47	0.1591	0.15910001	23.526918
Regular	0	6	48	0.17	0.17	23.845753
Regular	0	6	49	0.1782	0.1782	24.164587
Regular	0	6	50	0.1849	0.1849	24.483421
Regular	0	6	51	0.1886	0.18859999	24.802256
Regular	0	6	52	0.1903	0.1903	25.12109
Regular	0	6	53	0.1928	0.1928	25.439924
Regular	0	6	54	0.195	0.19500001	25.758757
Regular	0	6	55	0.1967	0.1967	26.07759
Regular	0	6	56	0.198	0.198	26.396425
Regular	0	6	57	0.1987	0.1987	26.699545
Regular	0	6	58	0.1992	0.1992	26.9918
Regular	0	6	59	0.1993	0.1993	27.284056
Regular	0	6	60	0.1994	0.1994	27.57631
Regular	0	6	61	0.1997	0.1997	27.868565
Regular	0	6	62	0.1999	0.1999	28.16082
Regular	0	6	63	0.1999	0.1999	28.453075
Regular	0	6	64	0.1999	0.1999	28.745329
Regular	0	6	65	0.1999	0.1999	29.037584
Regular	0	6	66	0.2	0.2	29.32984
Regular	0	6	67	0.2	0.2	29.622095
Regular	0	6	68	0.2	0.2	29.91435
Regular	0	6	69	0.2	0.2	30.206604
Regular	0	6	70	0.2	0.2	30.49886
Regular	0	6	71	0.2	0.2	30.791115
Regular	0	6	72	0.2	0.2	31.08337
Regular	0	6	73	0.2	0.2	31.375624
Regular	0	6	74	0.2	0.2	31.66788
Regular	0	6	75	0.2	0.2	31.960135
Regular	0	6	76	0.2	0.2	32.252388
Regular	0	6	77	0.2	0.2	32.544643
Regular	0	6	78	0.2001	0.20009999	32.8369
Regular	0	6	79	0.2004	0.2004	33.129154
Regular	0	6	80	0.2014	0.2014	33.42141
Regular	0	6	81	0.2031	0.20310001	33.713665
Regular	0	6	82	0.2048	0.20479998	34.00592
Regular	0	6	83	0.207	0.20700002	34.298176
Regular	0	6	84	0.2086	0.2086	34.590427
Regular	0	6	85	0.212	0.21199998	34.872032
Regular	0	6	86	0.2133	0.21329999	35.13908
Regular	0	6	87	0.2143	0.2143	35.406128
Regular	0	6	88	0.2153	0.2153	35.673176
Regular	0	6	89	0.2172	0.2172	35.940224
Regular	0	6	90	0.2187	0.2187	36.207268
Regular	0	6	91	0.22	0.22	36.474316
Regular	0	6	92	0.2223	0.22230001	36.741364
Regular	0	6	93	0.2251	0.2251	37.00841
Regular	0	6	94	0.2269	0.22690001	37.27546
Regular	0	6	95	0.2284	0.22839999	37.542507
Regular	0	6	96	0.2317	0.23169999	37.80955
Regular	0	6	97	0.2356	0.2356	38.0766
Regular	0	6	98	0.2387	0.2387	38.343647
Regular	0	6	99	0.2431	0.2431	38.610695
Regular	0	6	100	0.2474	0.2474	38.877743
Regular	0	6	101	0.2519	0.25190002	39.14479
Regular	0	6	102	0.2566	0.2566	39.41184
Regular	0	6	103	0.2594	0.25939998	39.678883
Regular	0	6	104	0.2633	0.2633	39.94593
Regular	0	6	105	0.2664	0.2664	40.21298
Regular	0	6	106	0.2694	0.2694	40.480026
Regular	0	6	107	0.2725	0.2725	40.747074
Regular	0	6	108	0.2763	0.2763	41.014122
Regular	0	6	109	0.2795	0.2795	41.281166
Regular	0	6	110	0.281	0.281	41.548214
Regular	0	6	111	0.2822	0.2822	41.81526
Regular	0	6	112	0.2837	0.28370002	42.08231
Regular	0	6	113	0.2845	0.2845	42.349358
Regular	0	6	114	0.2868	0.2868	42.616405
Regular	0	6	115	0.2893	0.28930002	42.88345
Regular	0	6	116	0.2923	0.29230002	43.150497
Regular	0	6	117	0.2932	0.29320002	43.417545
Regular	0	6	118	0.2935	0.2935	43.684593
Regular	0	6	119	0.293	0.29299998	43.95164
Regular	0	6	120	0.2928	0.2928	44.21869
Regular	0	6	121	0.2939	0.2939	44.485733
Regular	0	6	122	0.2965	0.29650003	44.75278
Regular	0	6	123	0.2997	0.29970002	45.01983
Regular	0	6	124	0.3034	0.30339998	45.286877
Regular	0	6	125	0.3045	0.3045	45.553925
Regular	0	6	126	0.3062	0.3062	45.820972
Regular	0	6	127	0.3062	0.3062	46.08802
Regular	0	6	128	0.3067	0.3067	46.355064
Regular	0	6	129	0.3062	0.3062	46.622112
Regular	0	6	130	0.3065	0.3065	46.88916
Regular	0	6	131	0.3074	0.30740002	47.156208
Regular	0	6	132	0.3097	0.3097	47.423256
Regular	0	6	133	0.3107	0.3107	47.690304
Regular	0	6	134	0.3113	0.3113	47.957348
Regular	0	6	135	0.313	0.31300002	48.224396
Regular	0	6	136	0.3137	0.31370002	48.480854
Regular	0	6	137	0.3156	0.3156	48.723957
Regular	0	6	138	0.3172	0.3172	48.967064
Regular	0	6	139	0.3205	0.3205	49.21017
Regular	0	6	140	0.3223	0.32230002	49.453274
Regular	0	6	141	0.3255	0.3255	49.69638
Regular	0	6	142	0.3283	0.3283	49.939484
Regular	0	6	143	0.3304	0.3304	50.18259
Regular	0	6	144	0.3333	0.3333	50.425694
Regular	0	6	145	0.3344	0.3344	50.6688
Regular	0	6	146	0.3331	0.33310002	50.911903
Regular	0	6	147	0.3305	0.3305	51.15501
Regular	0	6	148	0.3297	0.3297	51.398117
Regular	0	6	149	0.3294	0.3294	51.64122
Regular	0	6	150	0.3357	0.33569998	51.884327
Regular	0	6	151	0.3418	0.3418	52.12743
Regular	0	6	152	0.3438	0.3438	52.370537
Regular	0	6	153	0.3446	0.34460002	52.61364
Regular	0	6	154	0.3472	0.34719998	52.856747
Regular	0	6	155	0.3503	0.3503	53.099854
Regular	0	6	156	0.353	0.353	53.342957
Regular	0	6	157	0.3585	0.3585	53.586063
Regular	0	6	158	0.3599	0.3599	53.829166
Regular	0	6	159	0.3581	0.3581	54.072273
Regular	0	6	160	0.3554	0.35540003	54.315376
Regular	0	6	161	0.3543	0.3543	54.558483
Regular	0	6	162	0.3545	0.3545	54.80159
Regular	0	6	163	0.3549	0.3549	55.044693
Regular	0	6	164	0.3549	0.3549	55.2878
Regular	0	6	165	0.3544	0.35439998	55.530903
Regular	0	6	166	0.3556	0.3556	55.77401
Regular	0	6	167	0.3577	0.35770002	56.017113
Regular	0	6	168	0.3579	0.35790002	56.26022
Regular	0	6	169	0.3606	0.36060002	56.503323
Regular	0	6	170	0.3634	0.36339998	56.74643
Regular	0	6	171	0.3632	0.3632	56.989536
Regular	0	6	172	0.3636	0.36360002	57.23264
Regular	0	6	173	0.3643	0.3643	57.475746
Regular	0	6	174	0.3628	0.36280003	57.71885
Regular	0	6	175	0.3621	0.36210003	57.961956
Regular	0	6	176	0.3631	0.3631	58.20506
Regular	0	6	177	0.3649	0.36490002	58.448166
Regular	0	6	178	0.3677	0.3677	58.691273
Regular	0	6	179	0.3694	0.3694	58.934376
Regular	0	6	180	0.374	0.37399998	59.177483
Regular	0	6	181	0.3844	0.38439998	59.420586
Regular	0	6	182	0.397	0.39699998	59.663692
Regular	0	6	183	0.4044	0.40440002	59.906796
Regular	0	6	184	0.4099	0.4099	60.149902
Regular	0	6	185	0.4146	0.41459998	60.393005
Regular	0	6	186	0.4204	0.4204	60.636112
Regular	0	6	187	0.4278	0.42780003	60.87922
Regular	0	6	188	0.4335	0.4335	61.122322
Regular	0	6	189	0.4382	0.4382	61.36543
Regular	0	6	190	0.4403	0.4403	61.608532
Regular	0	6	191	0.4404	0.44040003	61.85164
Regular	0	6	192	0.4412	0.44120002	62.09474
Regular	0	6	193	0.4444	0.4444	62.33785
Regular	0	6	194	0.4466	0.44660002	62.580956
Regular	0	6	195	0.4484	0.44840002	62.82406
Regular	0	6	196	0.4475	0.4475	63.067165
Regular	0	6	197	0.4447	0.4447	63.31027
Regular	0	6	198	0.445	0.44500002	63.553375
[truncated: 95,501 more rows]
