# Supplementary material for: Decentralized federated learning through proxy model sharing
Source: Nat Commun. 2023 May 22;14:2899. doi: 10.1038/s41467-023-38569-4 (PMC10203322; doi:10.1038/s41467-023-38569-4)
Supplement: Supplementary file 4 — Source Data [file 41467_2023_38569_MOESM4_ESM.zip › source_data_fig3left_appfig1left.csv]

Algorithm	Seed	Client	Round	Accuracy	Macro-Accuracy	Epsilon
Regular	0	0	0	0.0892	0.1	3.170648
Regular	0	0	1	0.0892	0.1	4.218984
Regular	0	0	2	0.0892	0.1	5.0597496
Regular	0	0	3	0.0892	0.1	5.7883983
Regular	0	0	4	0.0892	0.1	6.4534316
Regular	0	0	5	0.0892	0.1	7.0703044
Regular	0	0	6	0.0892	0.1	7.6536226
Regular	0	0	7	0.0892	0.1	8.208457
Regular	0	0	8	0.0892	0.1	8.733777
Regular	0	0	9	0.0892	0.1	9.248373
Regular	0	0	10	0.0892	0.1	9.738674
Regular	0	0	11	0.0892	0.1	10.215528
Regular	0	0	12	0.0892	0.1	10.692382
Regular	0	0	13	0.0892	0.1	11.138223
Regular	0	0	14	0.0892	0.1	11.57962
Regular	0	0	15	0.0892	0.1	12.021017
Regular	0	0	16	0.0892	0.1	12.458022
Regular	0	0	17	0.0892	0.1	12.8660555
Regular	0	0	18	0.0892	0.1	13.274088
Regular	0	0	19	0.0892	0.1	13.682121
Regular	0	0	20	0.0892	0.1	14.090155
Regular	0	0	21	0.0892	0.1	14.498187
Regular	0	0	22	0.0892	0.1	14.876403
Regular	0	0	23	0.0892	0.1	15.252991
Regular	0	0	24	0.0892	0.1	15.629578
Regular	0	0	25	0.0892	0.1	16.006165
Regular	0	0	26	0.0892	0.1	16.382751
Regular	0	0	27	0.0892	0.1	16.759338
Regular	0	0	28	0.0892	0.1	17.135925
Regular	0	0	29	0.0892	0.1	17.496086
Regular	0	0	30	0.0892	0.1	17.842987
Regular	0	0	31	0.0892	0.1	18.189888
Regular	0	0	32	0.0892	0.1	18.53679
Regular	0	0	33	0.0892	0.1	18.883692
Regular	0	0	34	0.0892	0.1	19.230595
Regular	0	0	35	0.0892	0.1	19.577496
Regular	0	0	36	0.0892	0.1	19.924398
Regular	0	0	37	0.0892	0.1	20.2713
Regular	0	0	38	0.0892	0.1	20.618202
Regular	0	0	39	0.0892	0.1	20.965103
Regular	0	0	40	0.0892	0.1	21.295078
Regular	0	0	41	0.0892	0.1	21.613913
Regular	0	0	42	0.0892	0.1	21.932747
Regular	0	0	43	0.0892	0.1	22.251581
Regular	0	0	44	0.0892	0.1	22.570415
Regular	0	0	45	0.0892	0.1	22.88925
Regular	0	0	46	0.0892	0.1	23.208084
Regular	0	0	47	0.0892	0.1	23.526918
Regular	0	0	48	0.0892	0.1	23.845753
Regular	0	0	49	0.0892	0.1	24.164587
Regular	0	0	50	0.0892	0.1	24.483421
Regular	0	0	51	0.0892	0.1	24.802256
Regular	0	0	52	0.0892	0.1	25.12109
Regular	0	0	53	0.0892	0.1	25.439924
Regular	0	0	54	0.0892	0.1	25.758757
Regular	0	0	55	0.0892	0.1	26.07759
Regular	0	0	56	0.0892	0.1	26.396425
Regular	0	0	57	0.0892	0.1	26.699545
Regular	0	0	58	0.0892	0.1	26.9918
Regular	0	0	59	0.0892	0.1	27.284056
Regular	0	0	60	0.0892	0.1	27.57631
Regular	0	0	61	0.0892	0.1	27.868565
Regular	0	0	62	0.0892	0.1	28.16082
Regular	0	0	63	0.0892	0.1	28.453075
Regular	0	0	64	0.0892	0.1	28.745329
Regular	0	0	65	0.0892	0.1	29.037584
Regular	0	0	66	0.0892	0.1	29.32984
Regular	0	0	67	0.0892	0.1	29.622095
Regular	0	0	68	0.0892	0.1	29.91435
Regular	0	0	69	0.0892	0.1	30.206604
Regular	0	0	70	0.0892	0.1	30.49886
Regular	0	0	71	0.0892	0.1	30.791115
Regular	0	0	72	0.0892	0.1	31.08337
Regular	0	0	73	0.0892	0.1	31.375624
Regular	0	0	74	0.0892	0.1	31.66788
Regular	0	0	75	0.0892	0.1	31.960135
Regular	0	0	76	0.0892	0.1	32.252388
Regular	0	0	77	0.0892	0.1	32.544643
Regular	0	0	78	0.0892	0.1	32.8369
Regular	0	0	79	0.0892	0.1	33.129154
Regular	0	0	80	0.0892	0.1	33.42141
Regular	0	0	81	0.0893	0.100097276	33.713665
Regular	0	0	82	0.0901	0.10087548	34.00592
Regular	0	0	83	0.0925	0.103210114	34.298176
Regular	0	0	84	0.0956	0.10621651	34.590427
Regular	0	0	85	0.1005	0.11097388	34.872032
Regular	0	0	86	0.1063	0.11657922	35.13908
Regular	0	0	87	0.1149	0.12481658	35.406128
Regular	0	0	88	0.1214	0.13098547	35.673176
Regular	0	0	89	0.1288	0.13798217	35.940224
Regular	0	0	90	0.1357	0.14452	36.207268
Regular	0	0	91	0.1395	0.14804225	36.474316
Regular	0	0	92	0.1467	0.15472516	36.741364
Regular	0	0	93	0.1522	0.15973422	37.00841
Regular	0	0	94	0.1578	0.16482405	37.27546
Regular	0	0	95	0.1637	0.17028823	37.542507
Regular	0	0	96	0.1713	0.17725019	37.80955
Regular	0	0	97	0.1776	0.18303014	38.0766
Regular	0	0	98	0.1832	0.18823001	38.343647
Regular	0	0	99	0.1889	0.19344811	38.610695
Regular	0	0	100	0.1933	0.19740729	38.877743
Regular	0	0	101	0.1989	0.2024788	39.14479
Regular	0	0	102	0.2042	0.20732263	39.41184
Regular	0	0	103	0.2086	0.21133646	39.678883
Regular	0	0	104	0.2129	0.21521595	39.94593
Regular	0	0	105	0.2169	0.21885061	40.21298
Regular	0	0	106	0.2215	0.22297683	40.480026
Regular	0	0	107	0.2242	0.22541876	40.747074
Regular	0	0	108	0.2279	0.22881508	41.014122
Regular	0	0	109	0.2316	0.23215489	41.281166
Regular	0	0	110	0.2344	0.23472086	41.548214
Regular	0	0	111	0.2369	0.23702173	41.81526
Regular	0	0	112	0.2407	0.24049664	42.08231
Regular	0	0	113	0.2446	0.2441227	42.349358
Regular	0	0	114	0.2474	0.24674292	42.616405
Regular	0	0	115	0.2489	0.2481395	42.88345
Regular	0	0	116	0.2522	0.2512584	43.150497
Regular	0	0	117	0.2555	0.25436926	43.417545
Regular	0	0	118	0.2587	0.25744003	43.684593
Regular	0	0	119	0.2614	0.26004976	43.95164
Regular	0	0	120	0.263	0.26159826	44.21869
Regular	0	0	121	0.2644	0.26296383	44.485733
Regular	0	0	122	0.2681	0.26644668	44.75278
Regular	0	0	123	0.2707	0.26891962	45.01983
Regular	0	0	124	0.2728	0.27092752	45.286877
Regular	0	0	125	0.2766	0.2744976	45.553925
Regular	0	0	126	0.2807	0.27835935	45.820972
Regular	0	0	127	0.2843	0.28183526	46.08802
Regular	0	0	128	0.2871	0.28454933	46.355064
Regular	0	0	129	0.2902	0.28754735	46.622112
Regular	0	0	130	0.294	0.2912809	46.88916
Regular	0	0	131	0.2987	0.29586753	47.156208
Regular	0	0	132	0.3052	0.30227655	47.423256
Regular	0	0	133	0.3104	0.30736396	47.690304
Regular	0	0	134	0.315	0.31183964	47.957348
Regular	0	0	135	0.3175	0.31423765	48.224396
Regular	0	0	136	0.3154	0.31210643	48.480854
Regular	0	0	137	0.3145	0.3112023	48.723957
Regular	0	0	138	0.3135	0.3101643	48.967064
Regular	0	0	139	0.3163	0.31290835	49.21017
Regular	0	0	140	0.3187	0.315234	49.453274
Regular	0	0	141	0.3212	0.3176521	49.69638
Regular	0	0	142	0.3248	0.32118425	49.939484
Regular	0	0	143	0.3264	0.32275042	50.18259
Regular	0	0	144	0.3287	0.3250418	50.425694
Regular	0	0	145	0.3311	0.32747477	50.6688
Regular	0	0	146	0.3346	0.33106196	50.911903
Regular	0	0	147	0.3373	0.33378664	51.15501
Regular	0	0	148	0.3376	0.33413547	51.398117
Regular	0	0	149	0.3383	0.3348693	51.64122
Regular	0	0	150	0.3391	0.3356759	51.884327
Regular	0	0	151	0.3399	0.33650917	52.12743
Regular	0	0	152	0.3411	0.33772004	52.370537
Regular	0	0	153	0.3428	0.33944574	52.61364
Regular	0	0	154	0.3461	0.34282857	52.856747
Regular	0	0	155	0.3495	0.34621125	53.099854
Regular	0	0	156	0.3534	0.35017306	53.342957
Regular	0	0	157	0.3567	0.35351813	53.586063
Regular	0	0	158	0.3591	0.3559963	53.829166
Regular	0	0	159	0.3605	0.35747752	54.072273
Regular	0	0	160	0.3629	0.35992295	54.315376
Regular	0	0	161	0.3658	0.36279356	54.558483
Regular	0	0	162	0.3673	0.36424088	54.80159
Regular	0	0	163	0.3687	0.36561376	55.044693
Regular	0	0	164	0.3721	0.3690105	55.2878
Regular	0	0	165	0.3719	0.3688244	55.530903
Regular	0	0	166	0.3715	0.36850443	55.77401
Regular	0	0	167	0.3696	0.36668006	56.017113
Regular	0	0	168	0.3681	0.36527497	56.26022
Regular	0	0	169	0.3691	0.3663012	56.503323
Regular	0	0	170	0.3717	0.36891913	56.74643
Regular	0	0	171	0.374	0.37123528	56.989536
Regular	0	0	172	0.379	0.37625414	57.23264
Regular	0	0	173	0.3831	0.38035288	57.475746
Regular	0	0	174	0.3856	0.38285857	57.71885
Regular	0	0	175	0.3895	0.38677663	57.961956
Regular	0	0	176	0.3941	0.3913567	58.20506
Regular	0	0	177	0.3975	0.39473647	58.448166
Regular	0	0	178	0.4026	0.3997671	58.691273
Regular	0	0	179	0.4057	0.40284362	58.934376
Regular	0	0	180	0.4075	0.40464956	59.177483
Regular	0	0	181	0.4093	0.4063832	59.420586
Regular	0	0	182	0.4099	0.40697226	59.663692
Regular	0	0	183	0.4084	0.4054768	59.906796
Regular	0	0	184	0.4045	0.4016427	60.149902
Regular	0	0	185	0.401	0.39821354	60.393005
Regular	0	0	186	0.4016	0.39884588	60.636112
Regular	0	0	187	0.4005	0.3978001	60.87922
Regular	0	0	188	0.3992	0.39654937	61.122322
Regular	0	0	189	0.3993	0.396624	61.36543
Regular	0	0	190	0.4011	0.3984564	61.608532
Regular	0	0	191	0.4021	0.39950314	61.85164
Regular	0	0	192	0.4007	0.39811322	62.09474
Regular	0	0	193	0.4004	0.39783165	62.33785
Regular	0	0	194	0.4024	0.3998635	62.580956
Regular	0	0	195	0.4046	0.40210438	62.82406
Regular	0	0	196	0.4061	0.4036371	63.067165
Regular	0	0	197	0.408	0.405505	63.31027
Regular	0	0	198	0.409	0.40649623	63.553375
Regular	0	0	199	0.4093	0.406794	63.79648
Regular	0	0	200	0.4094	0.40690154	64.03958
Regular	0	0	201	0.4109	0.4084075	64.28269
Regular	0	0	202	0.4121	0.4095912	64.525795
Regular	0	0	203	0.414	0.4114973	64.7689
Regular	0	0	204	0.4129	0.41043574	65.01201
Regular	0	0	205	0.4141	0.41161832	65.25511
Regular	0	0	206	0.415	0.4124655	65.498215
Regular	0	0	207	0.4156	0.41308156	65.74132
Regular	0	0	208	0.4198	0.41725507	65.98443
Regular	0	0	209	0.4229	0.42033085	66.22753
Regular	0	0	210	0.4283	0.42566139	66.470634
Regular	0	0	211	0.4332	0.43053657	66.713745
Regular	0	0	212	0.4345	0.431816	66.95685
Regular	0	0	213	0.434	0.4312369	67.19995
Regular	0	0	214	0.4331	0.4303154	67.443054
Regular	0	0	215	0.4322	0.42946267	67.686165
Regular	0	0	216	0.4289	0.42613572	67.92927
Regular	0	0	217	0.431	0.42826098	68.17237
Regular	0	0	218	0.4341	0.4313546	68.41548
Regular	0	0	219	0.4379	0.4351054	68.658585
Regular	0	0	220	0.4416	0.43876544	68.90169
Regular	0	0	221	0.4432	0.44038224	69.14479
Regular	0	0	222	0.4461	0.44328007	69.3879
Regular	0	0	223	0.4454	0.44263107	69.631004
Regular	0	0	224	0.4479	0.44512254	69.87411
Regular	0	0	225	0.4504	0.44769326	70.11721
Regular	0	0	226	0.4518	0.44915834	70.36032
Regular	0	0	227	0.4536	0.45101866	70.603424
Regular	0	0	228	0.4565	0.45391822	70.84653
Regular	0	0	229	0.4599	0.45722967	71.08964
Regular	0	0	230	0.4638	0.4610583	71.33274
Regular	0	0	231	0.4665	0.46369743	71.57584
Regular	0	0	232	0.4678	0.4649895	71.81895
Regular	0	0	233	0.4677	0.46491417	72.06206
Regular	0	0	234	0.4651	0.46231943	72.30516
Regular	0	0	235	0.4632	0.46042734	72.54826
Regular	0	0	236	0.4634	0.46063322	72.791374
Regular	0	0	237	0.4659	0.46317524	73.03448
Regular	0	0	238	0.4661	0.46341604	73.27758
Regular	0	0	239	0.467	0.4643663	73.52068
Regular	0	0	240	0.4683	0.46570307	73.763794
Regular	0	0	241	0.4691	0.4665431	74.005486
Regular	0	0	242	0.4721	0.4695433	74.22582
Regular	0	0	243	0.4752	0.47264728	74.44615
Regular	0	0	244	0.4777	0.47512445	74.66649
Regular	0	0	245	0.4798	0.47716707	74.88682
Regular	0	0	246	0.4817	0.4790183	75.107155
Regular	0	0	247	0.4848	0.4821282	75.327484
Regular	0	0	248	0.4869	0.48421597	75.54781
Regular	0	0	249	0.4849	0.48227388	75.76815
Regular	0	0	250	0.4858	0.4831842	75.98848
Regular	0	0	251	0.4874	0.48476687	76.20882
Regular	0	0	252	0.4888	0.4861338	76.429146
Regular	0	0	253	0.4912	0.4885201	76.64948
Regular	0	0	254	0.4924	0.48966703	76.86981
Regular	0	0	255	0.4922	0.4894743	77.09015
Regular	0	0	256	0.492	0.48927674	77.31048
Regular	0	0	257	0.4901	0.4873759	77.53081
Regular	0	0	258	0.4901	0.48738915	77.751144
Regular	0	0	259	0.4895	0.48679885	77.97147
Regular	0	0	260	0.4914	0.48871478	78.19181
Regular	0	0	261	0.4918	0.48907548	78.41214
Regular	0	0	262	0.492	0.48930168	78.63248
Regular	0	0	263	0.4944	0.4917527	78.852806
Regular	0	0	264	0.4978	0.495212	79.07314
Regular	0	0	265	0.5005	0.49797782	79.29347
Regular	0	0	266	0.5024	0.49988332	79.51381
Regular	0	0	267	0.5026	0.5000709	79.73414
Regular	0	0	268	0.5031	0.50052845	79.95447
Regular	0	0	269	0.5046	0.50200534	80.174805
Regular	0	0	270	0.5066	0.50402004	80.395134
Regular	0	0	271	0.5116	0.50905013	80.61547
Regular	0	0	272	0.5161	0.5135833	80.8358
Regular	0	0	273	0.5197	0.51726377	81.05614
Regular	0	0	274	0.5192	0.51684105	81.27647
Regular	0	0	275	0.5203	0.5180329	81.4968
Regular	0	0	276	0.5216	0.519384	81.71713
Regular	0	0	277	0.5264	0.5242141	81.93747
Regular	0	0	278	0.5293	0.5270935	82.1578
Regular	0	0	279	0.5309	0.52867126	82.37813
Regular	0	0	280	0.5328	0.5305593	82.598465
Regular	0	0	281	0.5342	0.5319647	82.818794
Regular	0	0	282	0.5329	0.5306269	83.03913
Regular	0	0	283	0.5322	0.5298959	83.25946
Regular	0	0	284	0.5331	0.5307507	83.4798
Regular	0	0	285	0.5337	0.5313424	83.70013
Regular	0	0	286	0.5335	0.5311227	83.92046
Regular	0	0	287	0.5337	0.5312886	84.14079
Regular	0	0	288	0.5367	0.5342747	84.36112
Regular	0	0	289	0.537	0.53455174	84.58146
Regular	0	0	290	0.5357	0.5332693	84.80179
Regular	0	0	291	0.5347	0.53232723	85.022125
Regular	0	0	292	0.5367	0.5343113	85.242455
Regular	0	0	293	0.538	0.53565216	85.46279
Regular	0	0	294	0.5342	0.5318697	85.68312
Regular	0	0	295	0.5332	0.5308517	85.90346
Regular	0	0	296	0.531	0.5286335	86.12379
Regular	0	0	297	0.5291	0.5267611	86.344124
Regular	0	0	298	0.5337	0.53137267	86.56445
Regular	0	0	299	0.5387	0.5363089	86.78478
Regular	0	1	0	0.0985	0.100320876	3.170648
Regular	0	1	1	0.0982	0.1	4.218984
Regular	0	1	2	0.0982	0.1	5.0597496
Regular	0	1	3	0.0982	0.1	5.7883983
Regular	0	1	4	0.0982	0.1	6.4534316
Regular	0	1	5	0.0982	0.1	7.0703044
Regular	0	1	6	0.0982	0.1	7.6536226
Regular	0	1	7	0.0982	0.1	8.208457
Regular	0	1	8	0.0982	0.1	8.733777
Regular	0	1	9	0.0982	0.1	9.248373
Regular	0	1	10	0.0982	0.1	9.738674
Regular	0	1	11	0.0982	0.1	10.215528
Regular	0	1	12	0.0982	0.1	10.692382
Regular	0	1	13	0.0982	0.1	11.138223
Regular	0	1	14	0.0982	0.1	11.57962
Regular	0	1	15	0.0982	0.1	12.021017
Regular	0	1	16	0.0982	0.1	12.458022
Regular	0	1	17	0.0982	0.1	12.8660555
Regular	0	1	18	0.0982	0.1	13.274088
Regular	0	1	19	0.0982	0.1	13.682121
Regular	0	1	20	0.0982	0.1	14.090155
Regular	0	1	21	0.0982	0.1	14.498187
Regular	0	1	22	0.0982	0.1	14.876403
Regular	0	1	23	0.0982	0.1	15.252991
Regular	0	1	24	0.0982	0.1	15.629578
Regular	0	1	25	0.0982	0.1	16.006165
Regular	0	1	26	0.0982	0.1	16.382751
Regular	0	1	27	0.0982	0.1	16.759338
Regular	0	1	28	0.0982	0.1	17.135925
Regular	0	1	29	0.0982	0.1	17.496086
Regular	0	1	30	0.0982	0.1	17.842987
Regular	0	1	31	0.0982	0.1	18.189888
Regular	0	1	32	0.0982	0.1	18.53679
Regular	0	1	33	0.0982	0.1	18.883692
Regular	0	1	34	0.0982	0.1	19.230595
Regular	0	1	35	0.0982	0.1	19.577496
Regular	0	1	36	0.0982	0.1	19.924398
Regular	0	1	37	0.0982	0.1	20.2713
Regular	0	1	38	0.0982	0.1	20.618202
Regular	0	1	39	0.0982	0.1	20.965103
Regular	0	1	40	0.0982	0.1	21.295078
Regular	0	1	41	0.0982	0.1	21.613913
Regular	0	1	42	0.0982	0.1	21.932747
Regular	0	1	43	0.0983	0.100088105	22.251581
Regular	0	1	44	0.0983	0.100088105	22.570415
Regular	0	1	45	0.0987	0.100440525	22.88925
Regular	0	1	46	0.1	0.1015859	23.208084
Regular	0	1	47	0.1051	0.106079295	23.526918
Regular	0	1	48	0.1128	0.11286344	23.845753
Regular	0	1	49	0.121	0.1200881	24.164587
Regular	0	1	50	0.128	0.12625551	24.483421
Regular	0	1	51	0.1339	0.13145374	24.802256
Regular	0	1	52	0.1399	0.13674009	25.12109
Regular	0	1	53	0.1457	0.14185022	25.439924
Regular	0	1	54	0.1517	0.14713657	25.758757
Regular	0	1	55	0.1568	0.1516439	26.07759
Regular	0	1	56	0.1617	0.15603074	26.396425
Regular	0	1	57	0.1659	0.15975906	26.699545
Regular	0	1	58	0.1706	0.16391397	26.9918
Regular	0	1	59	0.1747	0.16763778	27.284056
Regular	0	1	60	0.1784	0.17100917	27.57631
Regular	0	1	61	0.1821	0.17435269	27.868565
Regular	0	1	62	0.185	0.1770471	28.16082
Regular	0	1	63	0.1886	0.1803304	28.453075
Regular	0	1	64	0.1921	0.18355346	28.745329
Regular	0	1	65	0.1963	0.18756047	29.037584
Regular	0	1	66	0.1998	0.19082531	29.32984
Regular	0	1	67	0.2017	0.19248539	29.622095
Regular	0	1	68	0.2054	0.19603793	29.91435
Regular	0	1	69	0.2115	0.20209523	30.206604
Regular	0	1	70	0.2165	0.20711365	30.49886
Regular	0	1	71	0.2221	0.21280006	30.791115
Regular	0	1	72	0.2299	0.2207253	31.08337
Regular	0	1	73	0.2384	0.22934787	31.375624
Regular	0	1	74	0.2498	0.24096537	31.66788
Regular	0	1	75	0.2638	0.25523788	31.960135
Regular	0	1	76	0.2716	0.2631528	32.252388
Regular	0	1	77	0.2777	0.26928216	32.544643
Regular	0	1	78	0.2818	0.27335373	32.8369
Regular	0	1	79	0.288	0.27942127	33.129154
Regular	0	1	80	0.2947	0.28605255	33.42141
Regular	0	1	81	0.2994	0.29070884	33.713665
Regular	0	1	82	0.3036	0.29486185	34.00592
Regular	0	1	83	0.3087	0.29995248	34.298176
Regular	0	1	84	0.3137	0.3049149	34.590427
Regular	0	1	85	0.3194	0.31068522	34.872032
Regular	0	1	86	0.3251	0.31645983	35.13908
Regular	0	1	87	0.3315	0.3228453	35.406128
Regular	0	1	88	0.3345	0.32583392	35.673176
Regular	0	1	89	0.3353	0.3265842	35.940224
Regular	0	1	90	0.336	0.32731393	36.207268
Regular	0	1	91	0.3391	0.33060172	36.474316
Regular	0	1	92	0.3413	0.33300093	36.741364
Regular	0	1	93	0.3436	0.33541557	37.00841
Regular	0	1	94	0.344	0.3358597	37.27546
Regular	0	1	95	0.3469	0.33893138	37.542507
Regular	0	1	96	0.3524	0.3448384	37.80955
Regular	0	1	97	0.3574	0.35038105	38.0766
Regular	0	1	98	0.3609	0.35448217	38.343647
Regular	0	1	99	0.3617	0.35591137	38.610695
Regular	0	1	100	0.3621	0.35677943	38.877743
Regular	0	1	101	0.3592	0.354175	39.14479
Regular	0	1	102	0.3569	0.35200095	39.41184
Regular	0	1	103	0.3542	0.34936297	39.678883
Regular	0	1	104	0.354	0.3491002	39.94593
Regular	0	1	105	0.3535	0.34869018	40.21298
Regular	0	1	106	0.3524	0.34761184	40.480026
Regular	0	1	107	0.3536	0.34860274	40.747074
Regular	0	1	108	0.3523	0.34700304	41.014122
Regular	0	1	109	0.3529	0.3474181	41.281166
Regular	0	1	110	0.3531	0.34753504	41.548214
Regular	0	1	111	0.3551	0.34954575	41.81526
Regular	0	1	112	0.3583	0.3530501	42.08231
Regular	0	1	113	0.3597	0.35470563	42.349358
Regular	0	1	114	0.361	0.35597792	42.616405
Regular	0	1	115	0.3629	0.35785922	42.88345
Regular	0	1	116	0.3631	0.35814643	43.150497
Regular	0	1	117	0.3653	0.36052012	43.417545
Regular	0	1	118	0.3673	0.3625161	43.684593
Regular	0	1	119	0.3691	0.36410433	43.95164
Regular	0	1	120	0.3674	0.36226496	44.21869
Regular	0	1	121	0.3697	0.36478096	44.485733
Regular	0	1	122	0.3716	0.36676708	44.75278
Regular	0	1	123	0.3736	0.36866492	45.01983
Regular	0	1	124	0.3745	0.36962715	45.286877
Regular	0	1	125	0.3725	0.367837	45.553925
Regular	0	1	126	0.3739	0.36935836	45.820972
Regular	0	1	127	0.377	0.37233177	46.08802
Regular	0	1	128	0.3824	0.37767574	46.355064
Regular	0	1	129	0.3859	0.38119817	46.622112
Regular	0	1	130	0.3886	0.38409168	46.88916
Regular	0	1	131	0.3897	0.3853333	47.156208
Regular	0	1	132	0.3943	0.38997927	47.423256
Regular	0	1	133	0.401	0.3966302	47.690304
Regular	0	1	134	0.409	0.40472454	47.957348
Regular	0	1	135	0.4154	0.411158	48.224396
Regular	0	1	136	0.4182	0.4137799	48.480854
Regular	0	1	137	0.4206	0.4154696	48.723957
Regular	0	1	138	0.4267	0.4212349	48.967064
Regular	0	1	139	0.4299	0.4243372	49.21017
Regular	0	1	140	0.434	0.42863092	49.453274
Regular	0	1	141	0.4408	0.4359663	49.69638
Regular	0	1	142	0.4461	0.44161493	49.939484
Regular	0	1	143	0.4491	0.4447949	50.18259
Regular	0	1	144	0.4533	0.44909793	50.425694
Regular	0	1	145	0.4577	0.45355076	50.6688
Regular	0	1	146	0.4639	0.45947033	50.911903
Regular	0	1	147	0.4693	0.4646953	51.15501
Regular	0	1	148	0.4726	0.46791634	51.398117
Regular	0	1	149	0.4744	0.4697637	51.64122
Regular	0	1	150	0.4774	0.47279876	51.884327
Regular	0	1	151	0.481	0.47629413	52.12743
Regular	0	1	152	0.4852	0.48030582	52.370537
Regular	0	1	153	0.486	0.4809478	52.61364
Regular	0	1	154	0.4886	0.48353595	52.856747
Regular	0	1	155	0.4887	0.48364028	53.099854
Regular	0	1	156	0.4892	0.4841257	53.342957
Regular	0	1	157	0.4883	0.48300523	53.586063
Regular	0	1	158	0.4874	0.48195753	53.829166
Regular	0	1	159	0.4874	0.48217034	54.072273
Regular	0	1	160	0.4874	0.482262	54.315376
Regular	0	1	161	0.4861	0.48086303	54.558483
Regular	0	1	162	0.4873	0.48196307	54.80159
Regular	0	1	163	0.4877	0.48219568	55.044693
Regular	0	1	164	0.4884	0.4826035	55.2878
Regular	0	1	165	0.4883	0.48233074	55.530903
Regular	0	1	166	0.4874	0.48116913	55.77401
Regular	0	1	167	0.4869	0.48037058	56.017113
Regular	0	1	168	0.4866	0.47998604	56.26022
Regular	0	1	169	0.4881	0.48104447	56.503323
Regular	0	1	170	0.4896	0.48232746	56.74643
Regular	0	1	171	0.4929	0.48556322	56.989536
Regular	0	1	172	0.496	0.48849612	57.23264
Regular	0	1	173	0.5007	0.49337372	57.475746
Regular	0	1	174	0.5073	0.5003127	57.71885
Regular	0	1	175	0.5127	0.5059413	57.961956
Regular	0	1	176	0.5151	0.5085484	58.20506
Regular	0	1	177	0.5181	0.51169384	58.448166
Regular	0	1	178	0.5203	0.5141789	58.691273
Regular	0	1	179	0.5219	0.51613426	58.934376
Regular	0	1	180	0.5215	0.51595557	59.177483
Regular	0	1	181	0.5235	0.51804954	59.420586
Regular	0	1	182	0.5239	0.518486	59.663692
Regular	0	1	183	0.5255	0.52013123	59.906796
Regular	0	1	184	0.5251	0.51950353	60.149902
Regular	0	1	185	0.5247	0.518608	60.393005
Regular	0	1	186	0.5225	0.51597905	60.636112
Regular	0	1	187	0.5183	0.5111972	60.87922
Regular	0	1	188	0.5157	0.50827897	61.122322
Regular	0	1	189	0.5187	0.5112939	61.36543
Regular	0	1	190	0.5208	0.5133448	61.608532
Regular	0	1	191	0.5181	0.5101882	61.85164
Regular	0	1	192	0.5147	0.50653094	62.09474
Regular	0	1	193	0.5145	0.50624037	62.33785
Regular	0	1	194	0.5157	0.50741386	62.580956
Regular	0	1	195	0.5208	0.51270473	62.82406
Regular	0	1	196	0.5258	0.5180026	63.067165
Regular	0	1	197	0.5326	0.5252542	63.31027
Regular	0	1	198	0.5387	0.5316297	63.553375
Regular	0	1	199	0.5438	0.53688526	63.79648
Regular	0	1	200	0.552	0.5456763	64.03958
Regular	0	1	201	0.5598	0.554132	64.28269
Regular	0	1	202	0.563	0.5575054	64.525795
Regular	0	1	203	0.5633	0.5578499	64.7689
Regular	0	1	204	0.5662	0.5609275	65.01201
Regular	0	1	205	0.5683	0.56304085	65.25511
Regular	0	1	206	0.5708	0.56557494	65.498215
Regular	0	1	207	0.5705	0.56515086	65.74132
Regular	0	1	208	0.5701	0.5645577	65.98443
Regular	0	1	209	0.5712	0.56555367	66.22753
Regular	0	1	210	0.5725	0.56681895	66.470634
Regular	0	1	211	0.5716	0.5658101	66.713745
Regular	0	1	212	0.5713	0.56555235	66.95685
Regular	0	1	213	0.5742	0.56858575	67.19995
Regular	0	1	214	0.5769	0.57137406	67.443054
Regular	0	1	215	0.5803	0.5748695	67.686165
Regular	0	1	216	0.5825	0.5769367	67.92927
Regular	0	1	217	0.5848	0.5789994	68.17237
Regular	0	1	218	0.5864	0.580408	68.41548
Regular	0	1	219	0.5852	0.57901895	68.658585
Regular	0	1	220	0.5844	0.5780224	68.90169
Regular	0	1	221	0.5849	0.5785228	69.14479
Regular	0	1	222	0.5852	0.57874966	69.3879
Regular	0	1	223	0.5834	0.57667893	69.631004
Regular	0	1	224	0.5832	0.5762681	69.87411
Regular	0	1	225	0.5826	0.5754539	70.11721
Regular	0	1	226	0.583	0.57583654	70.36032
Regular	0	1	227	0.5857	0.5787343	70.603424
Regular	0	1	228	0.5878	0.5809827	70.84653
Regular	0	1	229	0.5901	0.5834273	71.08964
Regular	0	1	230	0.5909	0.58429784	71.33274
Regular	0	1	231	0.5894	0.58287066	71.57584
Regular	0	1	232	0.5879	0.58149666	71.81895
Regular	0	1	233	0.5881	0.58186793	72.06206
Regular	0	1	234	0.5866	0.58018863	72.30516
Regular	0	1	235	0.5851	0.5786066	72.54826
Regular	0	1	236	0.5854	0.5788053	72.791374
Regular	0	1	237	0.5859	0.57930046	73.03448
Regular	0	1	238	0.5893	0.5828885	73.27758
Regular	0	1	239	0.5904	0.58391225	73.52068
Regular	0	1	240	0.5926	0.5859901	73.763794
Regular	0	1	241	0.5921	0.5852764	74.005486
Regular	0	1	242	0.5967	0.59025085	74.22582
Regular	0	1	243	0.6034	0.5971383	74.44615
Regular	0	1	244	0.6054	0.598919	74.66649
Regular	0	1	245	0.6077	0.6013036	74.88682
Regular	0	1	246	0.6095	0.60313773	75.107155
Regular	0	1	247	0.6139	0.60772574	75.327484
Regular	0	1	248	0.6162	0.61022675	75.54781
Regular	0	1	249	0.6165	0.6103574	75.76815
Regular	0	1	250	0.6187	0.6127492	75.98848
Regular	0	1	251	0.6192	0.6134114	76.20882
Regular	0	1	252	0.6207	0.61495644	76.429146
Regular	0	1	253	0.6211	0.61537564	76.64948
Regular	0	1	254	0.6194	0.6135782	76.86981
Regular	0	1	255	0.6172	0.611129	77.09015
Regular	0	1	256	0.6142	0.607762	77.31048
Regular	0	1	257	0.6102	0.6035024	77.53081
Regular	0	1	258	0.6093	0.60245115	77.751144
Regular	0	1	259	0.6089	0.60193455	77.97147
Regular	0	1	260	0.6105	0.60347366	78.19181
Regular	0	1	261	0.6115	0.6042944	78.41214
Regular	0	1	262	0.614	0.60683674	78.63248
Regular	0	1	263	0.6167	0.6097279	78.852806
Regular	0	1	264	0.6188	0.6119252	79.07314
Regular	0	1	265	0.6199	0.6128891	79.29347
Regular	0	1	266	0.6214	0.61430895	79.51381
Regular	0	1	267	0.6231	0.6161499	79.73414
Regular	0	1	268	0.6261	0.6194151	79.95447
Regular	0	1	269	0.6297	0.6233632	80.174805
Regular	0	1	270	0.6298	0.6235177	80.395134
Regular	0	1	271	0.6317	0.625424	80.61547
Regular	0	1	272	0.6319	0.6255935	80.8358
Regular	0	1	273	0.6326	0.6264757	81.05614
Regular	0	1	274	0.6337	0.62759554	81.27647
Regular	0	1	275	0.633	0.6268405	81.4968
Regular	0	1	276	0.634	0.6280936	81.71713
Regular	0	1	277	0.6343	0.628555	81.93747
Regular	0	1	278	0.64	0.6343566	82.1578
Regular	0	1	279	0.6422	0.6366442	82.37813
Regular	0	1	280	0.6442	0.6387097	82.598465
Regular	0	1	281	0.6449	0.63932455	82.818794
Regular	0	1	282	0.6462	0.6407727	83.03913
Regular	0	1	283	0.6466	0.64119154	83.25946
Regular	0	1	284	0.648	0.64265	83.4798
Regular	0	1	285	0.6491	0.6438786	83.70013
Regular	0	1	286	0.65	0.64487994	83.92046
Regular	0	1	287	0.6515	0.64636004	84.14079
Regular	0	1	288	0.6536	0.64851034	84.36112
Regular	0	1	289	0.6546	0.6496489	84.58146
Regular	0	1	290	0.6572	0.6525184	84.80179
Regular	0	1	291	0.6589	0.6542603	85.022125
Regular	0	1	292	0.6598	0.6550518	85.242455
Regular	0	1	293	0.6611	0.6561018	85.46279
Regular	0	1	294	0.6627	0.6575457	85.68312
Regular	0	1	295	0.6629	0.6576403	85.90346
Regular	0	1	296	0.6638	0.6584682	86.12379
Regular	0	1	297	0.6647	0.6593018	86.344124
Regular	0	1	298	0.6647	0.6591059	86.56445
Regular	0	1	299	0.6656	0.6599772	86.78478
Regular	0	2	0	0.0892	0.1	3.170648
Regular	0	2	1	0.0892	0.1	4.218984
Regular	0	2	2	0.0892	0.1	5.0597496
Regular	0	2	3	0.0892	0.1	5.7883983
Regular	0	2	4	0.0892	0.1	6.4534316
Regular	0	2	5	0.0892	0.1	7.0703044
Regular	0	2	6	0.0892	0.1	7.6536226
Regular	0	2	7	0.0892	0.1	8.208457
Regular	0	2	8	0.0892	0.1	8.733777
Regular	0	2	9	0.0892	0.1	9.248373
Regular	0	2	10	0.0892	0.1	9.738674
Regular	0	2	11	0.0892	0.1	10.215528
Regular	0	2	12	0.0892	0.1	10.692382
Regular	0	2	13	0.0892	0.1	11.138223
Regular	0	2	14	0.0892	0.1	11.57962
Regular	0	2	15	0.0892	0.1	12.021017
Regular	0	2	16	0.0892	0.1	12.458022
Regular	0	2	17	0.0892	0.1	12.8660555
Regular	0	2	18	0.0892	0.1	13.274088
Regular	0	2	19	0.0892	0.1	13.682121
Regular	0	2	20	0.0892	0.1	14.090155
Regular	0	2	21	0.0892	0.1	14.498187
Regular	0	2	22	0.0892	0.1	14.876403
Regular	0	2	23	0.0892	0.1	15.252991
Regular	0	2	24	0.0892	0.1	15.629578
Regular	0	2	25	0.0892	0.1	16.006165
Regular	0	2	26	0.0892	0.1	16.382751
Regular	0	2	27	0.0892	0.1	16.759338
Regular	0	2	28	0.0892	0.1	17.135925
Regular	0	2	29	0.0892	0.1	17.496086
Regular	0	2	30	0.0892	0.1	17.842987
Regular	0	2	31	0.0892	0.1	18.189888
Regular	0	2	32	0.0892	0.1	18.53679
Regular	0	2	33	0.0892	0.1	18.883692
Regular	0	2	34	0.0892	0.1	19.230595
Regular	0	2	35	0.0892	0.1	19.577496
Regular	0	2	36	0.0892	0.1	19.924398
Regular	0	2	37	0.0892	0.1	20.2713
Regular	0	2	38	0.0892	0.1	20.618202
Regular	0	2	39	0.0892	0.1	20.965103
Regular	0	2	40	0.0892	0.1	21.295078
Regular	0	2	41	0.0892	0.1	21.613913
Regular	0	2	42	0.0892	0.1	21.932747
Regular	0	2	43	0.0892	0.1	22.251581
Regular	0	2	44	0.0892	0.1	22.570415
Regular	0	2	45	0.0892	0.1	22.88925
Regular	0	2	46	0.0892	0.1	23.208084
Regular	0	2	47	0.0892	0.1	23.526918
Regular	0	2	48	0.0892	0.1	23.845753
Regular	0	2	49	0.0892	0.1	24.164587
Regular	0	2	50	0.0892	0.1	24.483421
Regular	0	2	51	0.0892	0.1	24.802256
Regular	0	2	52	0.0892	0.1	25.12109
Regular	0	2	53	0.0892	0.1	25.439924
Regular	0	2	54	0.0892	0.1	25.758757
Regular	0	2	55	0.0892	0.1	26.07759
Regular	0	2	56	0.0892	0.1	26.396425
Regular	0	2	57	0.0892	0.1	26.699545
Regular	0	2	58	0.0892	0.1	26.9918
Regular	0	2	59	0.0892	0.1	27.284056
Regular	0	2	60	0.0892	0.1	27.57631
Regular	0	2	61	0.0892	0.1	27.868565
Regular	0	2	62	0.0892	0.1	28.16082
Regular	0	2	63	0.0892	0.1	28.453075
Regular	0	2	64	0.0892	0.1	28.745329
Regular	0	2	65	0.0892	0.1	29.037584
Regular	0	2	66	0.0892	0.1	29.32984
Regular	0	2	67	0.0892	0.1	29.622095
Regular	0	2	68	0.0892	0.1	29.91435
Regular	0	2	69	0.0892	0.1	30.206604
Regular	0	2	70	0.0892	0.1	30.49886
Regular	0	2	71	0.0892	0.1	30.791115
Regular	0	2	72	0.0892	0.1	31.08337
Regular	0	2	73	0.0892	0.1	31.375624
Regular	0	2	74	0.0892	0.1	31.66788
Regular	0	2	75	0.0892	0.1	31.960135
Regular	0	2	76	0.0892	0.1	32.252388
Regular	0	2	77	0.0892	0.1	32.544643
Regular	0	2	78	0.0892	0.1	32.8369
Regular	0	2	79	0.0892	0.1	33.129154
Regular	0	2	80	0.0892	0.1	33.42141
Regular	0	2	81	0.0892	0.1	33.713665
Regular	0	2	82	0.0893	0.100097276	34.00592
Regular	0	2	83	0.0893	0.100097276	34.298176
Regular	0	2	84	0.0903	0.10107003	34.590427
Regular	0	2	85	0.0925	0.103210114	34.872032
Regular	0	2	86	0.0965	0.107101165	35.13908
Regular	0	2	87	0.1001	0.11060312	35.406128
Regular	0	2	88	0.1048	0.11517509	35.673176
Regular	0	2	89	0.1097	0.11994164	35.940224
Regular	0	2	90	0.1148	0.124902725	36.207268
Regular	0	2	91	0.1196	0.12957199	36.474316
Regular	0	2	92	0.1242	0.1340467	36.741364
Regular	0	2	93	0.1304	0.14007781	37.00841
Regular	0	2	94	0.1354	0.14494164	37.27546
Regular	0	2	95	0.1397	0.14912452	37.542507
Regular	0	2	96	0.1432	0.15252918	37.80955
Regular	0	2	97	0.1473	0.1565175	38.0766
Regular	0	2	98	0.1492	0.15836576	38.343647
Regular	0	2	99	0.1515	0.16060312	38.610695
Regular	0	2	100	0.1548	0.16381323	38.877743
Regular	0	2	101	0.1565	0.16546693	39.14479
Regular	0	2	102	0.1576	0.16653658	39.41184
Regular	0	2	103	0.159	0.16789845	39.678883
Regular	0	2	104	0.1605	0.16935723	39.94593
Regular	0	2	105	0.1619	0.17071795	40.21298
Regular	0	2	106	0.1637	0.17246817	40.480026
Regular	0	2	107	0.1642	0.17295456	40.747074
Regular	0	2	108	0.1654	0.17407452	41.014122
Regular	0	2	109	0.1683	0.17679125	41.281166
Regular	0	2	110	0.1727	0.18079329	41.548214
Regular	0	2	111	0.1779	0.18551044	41.81526
Regular	0	2	112	0.1826	0.18981233	42.08231
Regular	0	2	113	0.1883	0.19503045	42.349358
Regular	0	2	114	0.1928	0.19914734	42.616405
Regular	0	2	115	0.1962	0.20227107	42.88345
Regular	0	2	116	0.2006	0.20629947	43.150497
Regular	0	2	117	0.2053	0.21064344	43.417545
Regular	0	2	118	0.2081	0.21327198	43.684593
Regular	0	2	119	0.211	0.21594779	43.95164
Regular	0	2	120	0.2132	0.21791251	44.21869
Regular	0	2	121	0.2159	0.22041628	44.485733
Regular	0	2	122	0.2188	0.22307801	44.75278
Regular	0	2	123	0.222	0.22606099	45.01983
Regular	0	2	124	0.2263	0.23013148	45.286877
Regular	0	2	125	0.2306	0.23420152	45.553925
Regular	0	2	126	0.2355	0.23880339	45.820972
Regular	0	2	127	0.2407	0.24368954	46.08802
Regular	0	2	128	0.2447	0.24740446	46.355064
Regular	0	2	129	0.2501	0.25246373	46.622112
Regular	0	2	130	0.2537	0.25587344	46.88916
Regular	0	2	131	0.2572	0.25917315	47.156208
Regular	0	2	132	0.2612	0.2629648	47.423256
Regular	0	2	133	0.2667	0.26830366	47.690304
Regular	0	2	134	0.2718	0.27321583	47.957348
Regular	0	2	135	0.2766	0.277946	48.224396
Regular	0	2	136	0.2807	0.28197464	48.480854
Regular	0	2	137	0.2845	0.28567198	48.723957
Regular	0	2	138	0.2882	0.28925264	48.967064
Regular	0	2	139	0.2907	0.2916425	49.21017
Regular	0	2	140	0.2932	0.29404935	49.453274
Regular	0	2	141	0.2943	0.29517755	49.69638
Regular	0	2	142	0.2943	0.2951627	49.939484
Regular	0	2	143	0.2981	0.2988972	50.18259
Regular	0	2	144	0.3044	0.30507845	50.425694
Regular	0	2	145	0.3104	0.3109886	50.6688
Regular	0	2	146	0.3179	0.31826848	50.911903
Regular	0	2	147	0.3204	0.32066315	51.15501
Regular	0	2	148	0.3241	0.32432145	51.398117
Regular	0	2	149	0.3288	0.3290013	51.64122
Regular	0	2	150	0.3321	0.3322526	51.884327
Regular	0	2	151	0.3348	0.33490986	52.12743
Regular	0	2	152	0.3378	0.3377671	52.370537
Regular	0	2	153	0.3395	0.33937734	52.61364
Regular	0	2	154	0.3431	0.34280342	52.856747
Regular	0	2	155	0.3441	0.34364492	53.099854
Regular	0	2	156	0.3443	0.3437121	53.342957
Regular	0	2	157	0.3451	0.3444323	53.586063
Regular	0	2	158	0.3469	0.34610423	53.829166
Regular	0	2	159	0.3473	0.3464879	54.072273
Regular	0	2	160	0.348	0.3471219	54.315376
Regular	0	2	161	0.3485	0.34742433	54.558483
Regular	0	2	162	0.3498	0.348644	54.80159
Regular	0	2	163	0.3529	0.35158518	55.044693
Regular	0	2	164	0.3575	0.35608763	55.2878
Regular	0	2	165	0.3615	0.35995236	55.530903
Regular	0	2	166	0.3661	0.36439398	55.77401
Regular	0	2	167	0.3717	0.36971828	56.017113
Regular	0	2	168	0.376	0.37385365	56.26022
Regular	0	2	169	0.3805	0.37831137	56.503323
Regular	0	2	170	0.3819	0.37967208	56.74643
Regular	0	2	171	0.383	0.3806349	56.989536
Regular	0	2	172	0.383	0.38051903	57.23264
Regular	0	2	173	0.3818	0.379271	57.475746
Regular	0	2	174	0.3819	0.37934038	57.71885
Regular	0	2	175	0.3816	0.37903088	57.961956
Regular	0	2	176	0.3819	0.37932208	58.20506
Regular	0	2	177	0.3823	0.37971064	58.448166
Regular	0	2	178	0.3849	0.38222128	58.691273
Regular	0	2	179	0.3894	0.38668865	58.934376
Regular	0	2	180	0.3907	0.38800675	59.177483
Regular	0	2	181	0.391	0.3882841	59.420586
Regular	0	2	182	0.3914	0.38865316	59.663692
Regular	0	2	183	0.3917	0.3889336	59.906796
Regular	0	2	184	0.3932	0.39037287	60.149902
Regular	0	2	185	0.3951	0.39224932	60.393005
Regular	0	2	186	0.3954	0.3925852	60.636112
Regular	0	2	187	0.3967	0.39384407	60.87922
Regular	0	2	188	0.3981	0.39522007	61.122322
Regular	0	2	189	0.4025	0.3995662	61.36543
Regular	0	2	190	0.4062	0.40321702	61.608532
Regular	0	2	191	0.4071	0.4041101	61.85164
Regular	0	2	192	0.4086	0.4055983	62.09474
Regular	0	2	193	0.4095	0.40648574	62.33785
Regular	0	2	194	0.4098	0.4067493	62.580956
Regular	0	2	195	0.4101	0.40704766	62.82406
Regular	0	2	196	0.4082	0.40514332	63.067165
Regular	0	2	197	0.408	0.4049235	63.31027
Regular	0	2	198	0.4087	0.40559617	63.553375
Regular	0	2	199	0.4103	0.4071347	63.79648
Regular	0	2	200	0.4119	0.4087351	64.03958
Regular	0	2	201	0.4142	0.41097134	64.28269
Regular	0	2	202	0.4159	0.41268072	64.525795
Regular	0	2	203	0.4184	0.41518945	64.7689
Regular	0	2	204	0.4189	0.41572666	65.01201
Regular	0	2	205	0.4175	0.41434193	65.25511
Regular	0	2	206	0.4164	0.41326696	65.498215
Regular	0	2	207	0.4165	0.41334638	65.74132
Regular	0	2	208	0.4164	0.41320553	65.98443
Regular	0	2	209	0.4164	0.41322765	66.22753
Regular	0	2	210	0.4177	0.4144713	66.470634
Regular	0	2	211	0.4189	0.4156525	66.713745
Regular	0	2	212	0.4199	0.4165755	66.95685
Regular	0	2	213	0.4226	0.41922098	67.19995
Regular	0	2	214	0.4234	0.41999388	67.443054
Regular	0	2	215	0.4244	0.4209841	67.686165
Regular	0	2	216	0.4262	0.42280817	67.92927
Regular	0	2	217	0.4261	0.4227414	68.17237
Regular	0	2	218	0.4276	0.42427093	68.41548
Regular	0	2	219	0.428	0.4246892	68.658585
Regular	0	2	220	0.4289	0.4255622	68.90169
Regular	0	2	221	0.4308	0.427447	69.14479
Regular	0	2	222	0.4349	0.4315198	69.3879
Regular	0	2	223	0.4364	0.43298084	69.631004
Regular	0	2	224	0.4375	0.434105	69.87411
Regular	0	2	225	0.44	0.43663478	70.11721
Regular	0	2	226	0.4405	0.4371377	70.36032
Regular	0	2	227	0.4397	0.4363256	70.603424
Regular	0	2	228	0.4405	0.4370889	70.84653
Regular	0	2	229	0.4402	0.43676534	71.08964
Regular	0	2	230	0.4388	0.43536538	71.33274
Regular	0	2	231	0.4411	0.43770462	71.57584
Regular	0	2	232	0.4434	0.4400856	71.81895
Regular	0	2	233	0.4449	0.4415976	72.06206
Regular	0	2	234	0.4468	0.4435204	72.30516
Regular	0	2	235	0.4505	0.44728684	72.54826
Regular	0	2	236	0.4522	0.44901595	72.791374
Regular	0	2	237	0.4536	0.45042711	73.03448
Regular	0	2	238	0.4561	0.45292646	73.27758
Regular	0	2	239	0.4603	0.45707566	73.52068
Regular	0	2	240	0.4605	0.457313	73.763794
Regular	0	2	241	0.4605	0.45735273	74.005486
Regular	0	2	242	0.4604	0.4572456	74.22582
Regular	0	2	243	0.4601	0.4569505	74.44615
Regular	0	2	244	0.4585	0.45538706	74.66649
Regular	0	2	245	0.4554	0.45226994	74.88682
Regular	0	2	246	0.453	0.44983664	75.107155
Regular	0	2	247	0.4521	0.44889718	75.327484
Regular	0	2	248	0.4557	0.45252663	75.54781
Regular	0	2	249	0.4586	0.4554577	75.76815
Regular	0	2	250	0.4619	0.45876032	75.98848
Regular	0	2	251	0.4672	0.464109	76.20882
Regular	0	2	252	0.472	0.46891207	76.429146
Regular	0	2	253	0.4792	0.47610202	76.64948
Regular	0	2	254	0.4839	0.48086077	76.86981
Regular	0	2	255	0.4875	0.48449135	77.09015
Regular	0	2	256	0.4904	0.4874383	77.31048
Regular	0	2	257	0.4887	0.48576182	77.53081
Regular	0	2	258	0.4846	0.48162836	77.751144
Regular	0	2	259	0.4832	0.48024076	77.97147
Regular	0	2	260	0.4819	0.47891015	78.19181
Regular	0	2	261	0.4816	0.47861546	78.41214
Regular	0	2	262	0.4803	0.4773106	78.63248
Regular	0	2	263	0.4832	0.4802595	78.852806
Regular	0	2	264	0.4852	0.48225385	79.07314
Regular	0	2	265	0.4877	0.48480526	79.29347
Regular	0	2	266	0.4887	0.4858479	79.51381
Regular	0	2	267	0.4884	0.48561972	79.73414
Regular	0	2	268	0.4883	0.48559374	79.95447
Regular	0	2	269	0.4868	0.4841408	80.174805
Regular	0	2	270	0.4871	0.48442763	80.395134
Regular	0	2	271	0.4885	0.48584184	80.61547
Regular	0	2	272	0.4918	0.48916498	80.8358
Regular	0	2	273	0.495	0.49230567	81.05614
Regular	0	2	274	0.5	0.49734038	81.27647
Regular	0	2	275	0.5052	0.5025486	81.4968
Regular	0	2	276	0.5078	0.50516826	81.71713
Regular	0	2	277	0.5091	0.50641656	81.93747
Regular	0	2	278	0.5107	0.508	82.1578
Regular	0	2	279	0.5147	0.5120051	82.37813
Regular	0	2	280	0.5177	0.514984	82.598465
Regular	0	2	281	0.5211	0.51833445	82.818794
Regular	0	2	282	0.5243	0.5214815	83.03913
Regular	0	2	283	0.5257	0.5229038	83.25946
Regular	0	2	284	0.5268	0.5239848	83.4798
Regular	0	2	285	0.5261	0.52330697	83.70013
Regular	0	2	286	0.5235	0.52070105	83.92046
Regular	0	2	287	0.5189	0.5161663	84.14079
Regular	0	2	288	0.5175	0.5147878	84.36112
Regular	0	2	289	0.5186	0.5159555	84.58146
Regular	0	2	290	0.5218	0.5191637	84.80179
Regular	0	2	291	0.5263	0.523647	85.022125
Regular	0	2	292	0.5317	0.52906	85.242455
Regular	0	2	293	0.5347	0.53210425	85.46279
Regular	0	2	294	0.5348	0.5322136	85.68312
Regular	0	2	295	0.5363	0.5337399	85.90346
Regular	0	2	296	0.5356	0.53299963	86.12379
Regular	0	2	297	0.5349	0.5322727	86.344124
Regular	0	2	298	0.5345	0.53187543	86.56445
Regular	0	2	299	0.5342	0.5315609	86.78478
Regular	0	3	0	0.1175	0.10443796	3.170648
Regular	0	3	1	0.1135	0.1	4.218984
Regular	0	3	2	0.1135	0.1	5.0597496
Regular	0	3	3	0.1135	0.1	5.7883983
Regular	0	3	4	0.1135	0.1	6.4534316
Regular	0	3	5	0.1135	0.1	7.0703044
Regular	0	3	6	0.1135	0.1	7.6536226
Regular	0	3	7	0.1135	0.1	8.208457
Regular	0	3	8	0.1135	0.1	8.733777
Regular	0	3	9	0.1135	0.1	9.248373
Regular	0	3	10	0.1135	0.1	9.738674
Regular	0	3	11	0.1135	0.1	10.215528
Regular	0	3	12	0.1135	0.1	10.692382
Regular	0	3	13	0.1135	0.1	11.138223
Regular	0	3	14	0.1135	0.1	11.57962
Regular	0	3	15	0.1135	0.1	12.021017
Regular	0	3	16	0.1135	0.1	12.458022
Regular	0	3	17	0.1135	0.1	12.8660555
Regular	0	3	18	0.1135	0.1	13.274088
Regular	0	3	19	0.1135	0.1	13.682121
Regular	0	3	20	0.1135	0.1	14.090155
Regular	0	3	21	0.1135	0.1	14.498187
Regular	0	3	22	0.1135	0.1	14.876403
Regular	0	3	23	0.1135	0.1	15.252991
Regular	0	3	24	0.1135	0.1	15.629578
Regular	0	3	25	0.1135	0.1	16.006165
Regular	0	3	26	0.1135	0.1	16.382751
Regular	0	3	27	0.1135	0.1	16.759338
Regular	0	3	28	0.1135	0.1	17.135925
Regular	0	3	29	0.1135	0.1	17.496086
Regular	0	3	30	0.1136	0.10010183	17.842987
Regular	0	3	31	0.1138	0.1003055	18.189888
Regular	0	3	32	0.1167	0.10326376	18.53679
Regular	0	3	33	0.1272	0.113976635	18.883692
Regular	0	3	34	0.1431	0.1301787	19.230595
Regular	0	3	35	0.1576	0.14497593	19.577496
Regular	0	3	36	0.1675	0.15507773	19.924398
Regular	0	3	37	0.1762	0.16393295	20.2713
Regular	0	3	38	0.1817	0.16952612	20.618202
Regular	0	3	39	0.1851	0.17296016	20.965103
Regular	0	3	40	0.1877	0.17558506	21.295078
Regular	0	3	41	0.1906	0.17854503	21.613913
Regular	0	3	42	0.1934	0.18138741	21.932747
Regular	0	3	43	0.1967	0.18476017	22.251581
Regular	0	3	44	0.2006	0.18875816	22.570415
Regular	0	3	45	0.2058	0.19409439	22.88925
Regular	0	3	46	0.2094	0.19778453	23.208084
Regular	0	3	47	0.2115	0.19994211	23.526918
Regular	0	3	48	0.2121	0.20052521	23.845753
Regular	0	3	49	0.2165	0.2050144	24.164587
Regular	0	3	50	0.2206	0.20921044	24.483421
Regular	0	3	51	0.2229	0.2115638	24.802256
Regular	0	3	52	0.2245	0.21319346	25.12109
Regular	0	3	53	0.2242	0.21288419	25.439924
Regular	0	3	54	0.227	0.21574967	25.758757
Regular	0	3	55	0.2363	0.22528121	26.07759
Regular	0	3	56	0.2511	0.24045315	26.396425
Regular	0	3	57	0.2679	0.2576825	26.699545
Regular	0	3	58	0.2764	0.2664227	26.9918
Regular	0	3	59	0.2746	0.2645796	27.284056
Regular	0	3	60	0.277	0.26707482	27.57631
Regular	0	3	61	0.2846	0.2749091	27.868565
Regular	0	3	62	0.2984	0.28915387	28.16082
Regular	0	3	63	0.3143	0.3056243	28.453075
Regular	0	3	64	0.3265	0.31821474	28.745329
Regular	0	3	65	0.3363	0.32829016	29.037584
Regular	0	3	66	0.344	0.33621702	29.32984
Regular	0	3	67	0.3543	0.34685645	29.622095
Regular	0	3	68	0.3599	0.3526783	29.91435
Regular	0	3	69	0.3653	0.358169	30.206604
Regular	0	3	70	0.3697	0.36260182	30.49886
Regular	0	3	71	0.3721	0.36502042	30.791115
Regular	0	3	72	0.3742	0.36710978	31.08337
Regular	0	3	73	0.378	0.3709262	31.375624
Regular	0	3	74	0.3814	0.37435573	31.66788
Regular	0	3	75	0.3856	0.37855068	31.960135
Regular	0	3	76	0.3863	0.3791932	32.252388
Regular	0	3	77	0.3911	0.38396215	32.544643
Regular	0	3	78	0.3942	0.38698977	32.8369
Regular	0	3	79	0.3965	0.3892501	33.129154
Regular	0	3	80	0.3928	0.38542205	33.42141
Regular	0	3	81	0.3937	0.38622752	33.713665
Regular	0	3	82	0.3952	0.38763765	34.00592
Regular	0	3	83	0.399	0.39145663	34.298176
Regular	0	3	84	0.4029	0.39542478	34.590427
Regular	0	3	85	0.4076	0.4002131	34.872032
Regular	0	3	86	0.4114	0.40406913	35.13908
Regular	0	3	87	0.4156	0.4083129	35.406128
Regular	0	3	88	0.4226	0.41535988	35.673176
Regular	0	3	89	0.4269	0.4196934	35.940224
Regular	0	3	90	0.4309	0.4237083	36.207268
Regular	0	3	91	0.4326	0.42543086	36.474316
Regular	0	3	92	0.4338	0.4265585	36.741364
Regular	0	3	93	0.4322	0.42485547	37.00841
Regular	0	3	94	0.4327	0.42527533	37.27546
Regular	0	3	95	0.432	0.42448908	37.542507
Regular	0	3	96	0.433	0.42549285	37.80955
Regular	0	3	97	0.4355	0.4280283	38.0766
Regular	0	3	98	0.4361	0.42856812	38.343647
Regular	0	3	99	0.4375	0.4299876	38.610695
Regular	0	3	100	0.4379	0.43039507	38.877743
Regular	0	3	101	0.4402	0.43271226	39.14479
Regular	0	3	102	0.4414	0.43390074	39.41184
Regular	0	3	103	0.4424	0.43485236	39.678883
Regular	0	3	104	0.4456	0.43802682	39.94593
Regular	0	3	105	0.4475	0.4399019	40.21298
Regular	0	3	106	0.4487	0.44106779	40.480026
Regular	0	3	107	0.4533	0.44567233	40.747074
Regular	0	3	108	0.4557	0.44811535	41.014122
Regular	0	3	109	0.4567	0.44909588	41.281166
Regular	0	3	110	0.4572	0.449618	41.548214
Regular	0	3	111	0.4569	0.44931704	41.81526
Regular	0	3	112	0.4578	0.45024586	42.08231
Regular	0	3	113	0.4585	0.4509881	42.349358
Regular	0	3	114	0.4563	0.44876567	42.616405
Regular	0	3	115	0.4552	0.4476696	42.88345
Regular	0	3	116	0.4567	0.44918293	43.150497
Regular	0	3	117	0.4561	0.44859457	43.417545
Regular	0	3	118	0.4572	0.44974676	43.684593
Regular	0	3	119	0.459	0.45162177	43.95164
Regular	0	3	120	0.4621	0.45481014	44.21869
Regular	0	3	121	0.4634	0.45613965	44.485733
Regular	0	3	122	0.4681	0.46089244	44.75278
Regular	0	3	123	0.469	0.46184507	45.01983
Regular	0	3	124	0.4689	0.46177346	45.286877
Regular	0	3	125	0.4692	0.46206045	45.553925
Regular	0	3	126	0.4682	0.4610526	45.820972
Regular	0	3	127	0.4695	0.46237984	46.08802
Regular	0	3	128	0.4697	0.46260366	46.355064
Regular	0	3	129	0.4705	0.46340036	46.622112
Regular	0	3	130	0.4729	0.4658696	46.88916
Regular	0	3	131	0.478	0.471032	47.156208
Regular	0	3	132	0.4801	0.4731411	47.423256
Regular	0	3	133	0.4822	0.47519365	47.690304
Regular	0	3	134	0.4826	0.4755807	47.957348
Regular	0	3	135	0.4835	0.4764924	48.224396
Regular	0	3	136	0.4853	0.47834235	48.480854
Regular	0	3	137	0.4859	0.47891027	48.723957
Regular	0	3	138	0.4866	0.47958952	48.967064
Regular	0	3	139	0.4883	0.4812712	49.21017
Regular	0	3	140	0.4876	0.48054117	49.453274
Regular	0	3	141	0.4878	0.480694	49.69638
Regular	0	3	142	0.4899	0.48267478	49.939484
Regular	0	3	143	0.4911	0.483785	50.18259
Regular	0	3	144	0.4914	0.48403525	50.425694
Regular	0	3	145	0.4932	0.4858027	50.6688
Regular	0	3	146	0.4941	0.48666567	50.911903
Regular	0	3	147	0.4938	0.48633194	51.15501
Regular	0	3	148	0.4948	0.4872505	51.398117
Regular	0	3	149	0.4967	0.48910278	51.64122
Regular	0	3	150	0.4986	0.4909409	51.884327
Regular	0	3	151	0.4997	0.49200565	52.12743
Regular	0	3	152	0.5011	0.49334294	52.370537
Regular	0	3	153	0.5024	0.4946354	52.61364
Regular	0	3	154	0.5035	0.49571514	52.856747
Regular	0	3	155	0.5049	0.4970973	53.099854
Regular	0	3	156	0.505	0.4971406	53.342957
Regular	0	3	157	0.5062	0.49832982	53.586063
Regular	0	3	158	0.505	0.4970811	53.829166
Regular	0	3	159	0.5052	0.4972651	54.072273
Regular	0	3	160	0.5051	0.4970778	54.315376
Regular	0	3	161	0.5071	0.4990893	54.558483
Regular	0	3	162	0.5086	0.50062114	54.80159
Regular	0	3	163	0.5081	0.5001484	55.044693
Regular	0	3	164	0.509	0.501026	55.2878
Regular	0	3	165	0.5084	0.50037813	55.530903
Regular	0	3	166	0.5095	0.50148076	55.77401
Regular	0	3	167	0.5105	0.50240177	56.017113
Regular	0	3	168	0.5103	0.50209534	56.26022
Regular	0	3	169	0.51	0.50181085	56.503323
Regular	0	3	170	0.5119	0.5037056	56.74643
Regular	0	3	171	0.515	0.5067957	56.989536
Regular	0	3	172	0.5193	0.5110124	57.23264
Regular	0	3	173	0.5235	0.51520264	57.475746
Regular	0	3	174	0.5274	0.5191165	57.71885
Regular	0	3	175	0.5304	0.52211535	57.961956
Regular	0	3	176	0.5318	0.5235333	58.20506
Regular	0	3	177	0.5335	0.5252315	58.448166
Regular	0	3	178	0.5351	0.52680767	58.691273
Regular	0	3	179	0.536	0.5277305	58.934376
Regular	0	3	180	0.5388	0.5306113	59.177483
Regular	0	3	181	0.5401	0.53194803	59.420586
Regular	0	3	182	0.5421	0.53396565	59.663692
Regular	0	3	183	0.5431	0.5348603	59.906796
Regular	0	3	184	0.5445	0.53614163	60.149902
Regular	0	3	185	0.547	0.5384954	60.393005
Regular	0	3	186	0.5472	0.53866756	60.636112
Regular	0	3	187	0.5472	0.5386733	60.87922
Regular	0	3	188	0.5472	0.53869945	61.122322
Regular	0	3	189	0.5475	0.53905934	61.36543
Regular	0	3	190	0.5486	0.54022974	61.608532
Regular	0	3	191	0.5514	0.54306585	61.85164
Regular	0	3	192	0.5531	0.5447453	62.09474
Regular	0	3	193	0.5553	0.5469443	62.33785
Regular	0	3	194	0.5548	0.54640007	62.580956
Regular	0	3	195	0.5565	0.5480223	62.82406
Regular	0	3	196	0.5585	0.5499655	63.067165
Regular	0	3	197	0.5602	0.5515973	63.31027
Regular	0	3	198	0.5629	0.5542712	63.553375
Regular	0	3	199	0.5657	0.5569998	63.79648
Regular	0	3	200	0.5681	0.55940425	64.03958
Regular	0	3	201	0.5695	0.5607805	64.28269
Regular	0	3	202	0.5698	0.5610806	64.525795
Regular	0	3	203	0.5692	0.5604758	64.7689
Regular	0	3	204	0.5721	0.56341535	65.01201
Regular	0	3	205	0.5733	0.56459016	65.25511
Regular	0	3	206	0.5742	0.565547	65.498215
Regular	0	3	207	0.5746	0.5659814	65.74132
Regular	0	3	208	0.573	0.5643727	65.98443
Regular	0	3	209	0.5736	0.5649851	66.22753
Regular	0	3	210	0.5732	0.5646038	66.470634
Regular	0	3	211	0.5728	0.56422096	66.713745
Regular	0	3	212	0.5737	0.56512064	66.95685
Regular	0	3	213	0.5756	0.5670225	67.19995
Regular	0	3	214	0.5757	0.5670901	67.443054
Regular	0	3	215	0.5772	0.568591	67.686165
Regular	0	3	216	0.5776	0.56901443	67.92927
Regular	0	3	217	0.5768	0.56816304	68.17237
Regular	0	3	218	0.5792	0.5705727	68.41548
Regular	0	3	219	0.5801	0.5714848	68.658585
Regular	0	3	220	0.5814	0.57279164	68.90169
Regular	0	3	221	0.5856	0.57699025	69.14479
Regular	0	3	222	0.5879	0.57923955	69.3879
Regular	0	3	223	0.5891	0.5803834	69.631004
Regular	0	3	224	0.5931	0.58434594	69.87411
Regular	0	3	225	0.5953	0.58653694	70.11721
Regular	0	3	226	0.5969	0.5880834	70.36032
Regular	0	3	227	0.5993	0.5904318	70.603424
Regular	0	3	228	0.6006	0.59170157	70.84653
Regular	0	3	229	0.5996	0.59064466	71.08964
Regular	0	3	230	0.5991	0.590116	71.33274
Regular	0	3	231	0.5997	0.5907631	71.57584
Regular	0	3	232	0.5982	0.5892543	71.81895
Regular	0	3	233	0.597	0.5880741	72.06206
Regular	0	3	234	0.5965	0.5876304	72.30516
Regular	0	3	235	0.5938	0.5849327	72.54826
Regular	0	3	236	0.5946	0.5857446	72.791374
Regular	0	3	237	0.5951	0.5862205	73.03448
Regular	0	3	238	0.597	0.58811706	73.27758
Regular	0	3	239	0.5986	0.5897417	73.52068
Regular	0	3	240	0.6006	0.5917525	73.763794
Regular	0	3	241	0.6028	0.5939156	74.005486
Regular	0	3	242	0.6041	0.5951842	74.22582
Regular	0	3	243	0.6068	0.59787893	74.44615
Regular	0	3	244	0.6096	0.60065496	74.66649
Regular	0	3	245	0.6114	0.60243356	74.88682
Regular	0	3	246	0.613	0.6039699	75.107155
Regular	0	3	247	0.613	0.6039623	75.327484
Regular	0	3	248	0.6128	0.6037251	75.54781
Regular	0	3	249	0.6125	0.603402	75.76815
Regular	0	3	250	0.613	0.6039101	75.98848
Regular	0	3	251	0.6148	0.60582983	76.20882
Regular	0	3	252	0.6158	0.6069454	76.429146
Regular	0	3	253	0.6176	0.6088379	76.64948
Regular	0	3	254	0.6176	0.6088772	76.86981
Regular	0	3	255	0.6175	0.60879475	77.09015
Regular	0	3	256	0.6184	0.6097195	77.31048
Regular	0	3	257	0.6205	0.6118795	77.53081
Regular	0	3	258	0.6225	0.61392474	77.751144
Regular	0	3	259	0.6254	0.616846	77.97147
Regular	0	3	260	0.6272	0.61867553	78.19181
Regular	0	3	261	0.6295	0.6210124	78.41214
Regular	0	3	262	0.6313	0.62280583	78.63248
Regular	0	3	263	0.6313	0.62278664	78.852806
Regular	0	3	264	0.6314	0.6228599	79.07314
Regular	0	3	265	0.6297	0.62110996	79.29347
Regular	0	3	266	0.6292	0.6206094	79.51381
Regular	0	3	267	0.6296	0.6210203	79.73414
Regular	0	3	268	0.6299	0.6213004	79.95447
Regular	0	3	269	0.6305	0.62186295	80.174805
Regular	0	3	270	0.6329	0.6242781	80.395134
Regular	0	3	271	0.6357	0.62704444	80.61547
Regular	0	3	272	0.6365	0.6278206	80.8358
Regular	0	3	273	0.6377	0.629007	81.05614
Regular	0	3	274	0.6386	0.6299197	81.27647
Regular	0	3	275	0.6384	0.62975156	81.4968
Regular	0	3	276	0.6381	0.6294742	81.71713
Regular	0	3	277	0.6369	0.62829316	81.93747
Regular	0	3	278	0.637	0.62839615	82.1578
Regular	0	3	279	0.6385	0.629973	82.37813
Regular	0	3	280	0.6396	0.6310953	82.598465
Regular	0	3	281	0.6406	0.632043	82.818794
Regular	0	3	282	0.6432	0.63461655	83.03913
Regular	0	3	283	0.644	0.6353413	83.25946
Regular	0	3	284	0.6463	0.63759863	83.4798
Regular	0	3	285	0.6478	0.63910425	83.70013
Regular	0	3	286	0.6487	0.6399651	83.92046
Regular	0	3	287	0.6483	0.63950366	84.14079
Regular	0	3	288	0.6487	0.6398379	84.36112
Regular	0	3	289	0.6501	0.6412247	84.58146
Regular	0	3	290	0.6509	0.6420375	84.80179
Regular	0	3	291	0.6514	0.6425516	85.022125
Regular	0	3	292	0.6523	0.6434382	85.242455
Regular	0	3	293	0.6525	0.6436799	85.46279
Regular	0	3	294	0.6526	0.6438937	85.68312
Regular	0	3	295	0.6524	0.6437515	85.90346
Regular	0	3	296	0.6538	0.6452718	86.12379
Regular	0	3	297	0.6546	0.6461443	86.344124
Regular	0	3	298	0.655	0.64661264	86.56445
Regular	0	3	299	0.6566	0.6482423	86.78478
Regular	0	4	0	0.0974	0.1	3.170648
Regular	0	4	1	0.0974	0.1	4.218984
Regular	0	4	2	0.0974	0.1	5.0597496
Regular	0	4	3	0.0974	0.1	5.7883983
Regular	0	4	4	0.0974	0.1	6.4534316
Regular	0	4	5	0.0974	0.1	7.0703044
Regular	0	4	6	0.0974	0.1	7.6536226
Regular	0	4	7	0.0974	0.1	8.208457
Regular	0	4	8	0.0974	0.1	8.733777
Regular	0	4	9	0.0974	0.1	9.248373
Regular	0	4	10	0.0974	0.1	9.738674
Regular	0	4	11	0.0974	0.1	10.215528
Regular	0	4	12	0.0974	0.1	10.692382
Regular	0	4	13	0.0974	0.1	11.138223
Regular	0	4	14	0.0974	0.1	11.57962
Regular	0	4	15	0.0974	0.1	12.021017
Regular	0	4	16	0.0974	0.1	12.458022
Regular	0	4	17	0.0974	0.1	12.8660555
Regular	0	4	18	0.0974	0.1	13.274088
Regular	0	4	19	0.0974	0.1	13.682121
Regular	0	4	20	0.0974	0.1	14.090155
Regular	0	4	21	0.0974	0.1	14.498187
Regular	0	4	22	0.0974	0.1	14.876403
Regular	0	4	23	0.0974	0.1	15.252991
Regular	0	4	24	0.0974	0.1	15.629578
Regular	0	4	25	0.0974	0.1	16.006165
Regular	0	4	26	0.0974	0.1	16.382751
Regular	0	4	27	0.0974	0.1	16.759338
Regular	0	4	28	0.0974	0.1	17.135925
Regular	0	4	29	0.0974	0.1	17.496086
Regular	0	4	30	0.0974	0.1	17.842987
Regular	0	4	31	0.0974	0.1	18.189888
Regular	0	4	32	0.0974	0.1	18.53679
Regular	0	4	33	0.0974	0.1	18.883692
Regular	0	4	34	0.0974	0.1	19.230595
Regular	0	4	35	0.0974	0.1	19.577496
Regular	0	4	36	0.0974	0.1	19.924398
Regular	0	4	37	0.0974	0.1	20.2713
Regular	0	4	38	0.0974	0.1	20.618202
Regular	0	4	39	0.0974	0.1	20.965103
Regular	0	4	40	0.0974	0.1	21.295078
Regular	0	4	41	0.0974	0.1	21.613913
Regular	0	4	42	0.0974	0.1	21.932747
Regular	0	4	43	0.0974	0.1	22.251581
Regular	0	4	44	0.0974	0.1	22.570415
Regular	0	4	45	0.0974	0.1	22.88925
Regular	0	4	46	0.0974	0.1	23.208084
Regular	0	4	47	0.0974	0.1	23.526918
Regular	0	4	48	0.0974	0.1	23.845753
Regular	0	4	49	0.0974	0.1	24.164587
Regular	0	4	50	0.0974	0.1	24.483421
Regular	0	4	51	0.0974	0.1	24.802256
Regular	0	4	52	0.0974	0.1	25.12109
Regular	0	4	53	0.0974	0.1	25.439924
Regular	0	4	54	0.0974	0.1	25.758757
Regular	0	4	55	0.0974	0.1	26.07759
Regular	0	4	56	0.0974	0.1	26.396425
Regular	0	4	57	0.0974	0.1	26.699545
Regular	0	4	58	0.0974	0.1	26.9918
Regular	0	4	59	0.0974	0.1	27.284056
Regular	0	4	60	0.0974	0.1	27.57631
Regular	0	4	61	0.0974	0.1	27.868565
Regular	0	4	62	0.0974	0.1	28.16082
Regular	0	4	63	0.0974	0.1	28.453075
Regular	0	4	64	0.0974	0.1	28.745329
Regular	0	4	65	0.0974	0.1	29.037584
Regular	0	4	66	0.0974	0.1	29.32984
Regular	0	4	67	0.0974	0.1	29.622095
Regular	0	4	68	0.0974	0.1	29.91435
Regular	0	4	69	0.0974	0.1	30.206604
Regular	0	4	70	0.0974	0.1	30.49886
Regular	0	4	71	0.0974	0.1	30.791115
Regular	0	4	72	0.0974	0.1	31.08337
Regular	0	4	73	0.0974	0.1	31.375624
Regular	0	4	74	0.0974	0.1	31.66788
Regular	0	4	75	0.0974	0.1	31.960135
Regular	0	4	76	0.0974	0.1	32.252388
Regular	0	4	77	0.0974	0.1	32.544643
Regular	0	4	78	0.0974	0.1	32.8369
Regular	0	4	79	0.0974	0.1	33.129154
Regular	0	4	80	0.0974	0.1	33.42141
Regular	0	4	81	0.0974	0.1	33.713665
Regular	0	4	82	0.0974	0.1	34.00592
Regular	0	4	83	0.0976	0.100208774	34.298176
Regular	0	4	84	0.0978	0.10041754	34.590427
Regular	0	4	85	0.0979	0.10052192	34.872032
Regular	0	4	86	0.0982	0.10083507	35.13908
Regular	0	4	87	0.0985	0.101148225	35.406128
Regular	0	4	88	0.0987	0.101357	35.673176
Regular	0	4	89	0.0991	0.10177453	35.940224
Regular	0	4	90	0.0994	0.10208769	36.207268
Regular	0	4	91	0.1004	0.10313152	36.474316
Regular	0	4	92	0.1009	0.103653446	36.741364
Regular	0	4	93	0.1014	0.10417068	37.00841
Regular	0	4	94	0.1018	0.104583524	37.27546
Regular	0	4	95	0.1021	0.10489668	37.542507
Regular	0	4	96	0.1036	0.10645072	37.80955
Regular	0	4	97	0.1042	0.10707469	38.0766
Regular	0	4	98	0.1052	0.10810213	38.343647
Regular	0	4	99	0.107	0.1099623	38.610695
Regular	0	4	100	0.109	0.11201233	38.877743
Regular	0	4	101	0.1105	0.11352154	39.14479
Regular	0	4	102	0.1124	0.11543392	39.41184
Regular	0	4	103	0.1141	0.11712339	39.678883
Regular	0	4	104	0.1157	0.118743934	39.94593
Regular	0	4	105	0.1203	0.123311356	40.21298
Regular	0	4	106	0.1236	0.12655482	40.480026
Regular	0	4	107	0.1254	0.12829891	40.747074
Regular	0	4	108	0.1303	0.13314812	41.014122
Regular	0	4	109	0.1346	0.13738334	41.281166
Regular	0	4	110	0.1401	0.14278588	41.548214
Regular	0	4	111	0.1455	0.14808108	41.81526
Regular	0	4	112	0.1507	0.15321524	42.08231
Regular	0	4	113	0.1557	0.15814379	42.349358
Regular	0	4	114	0.1603	0.16271369	42.616405
Regular	0	4	115	0.1631	0.16544124	42.88345
Regular	0	4	116	0.1668	0.16901585	43.150497
Regular	0	4	117	0.1703	0.17245468	43.417545
Regular	0	4	118	0.1754	0.17750096	43.684593
Regular	0	4	119	0.1783	0.18035366	43.95164
Regular	0	4	120	0.181	0.1830246	44.21869
Regular	0	4	121	0.1851	0.18707475	44.485733
Regular	0	4	122	0.189	0.19096248	44.75278
Regular	0	4	123	0.1927	0.19468263	45.01983
Regular	0	4	124	0.1952	0.19713876	45.286877
Regular	0	4	125	0.1973	0.19923453	45.553925
Regular	0	4	126	0.2006	0.20249121	45.820972
Regular	0	4	127	0.2043	0.2061491	46.08802
Regular	0	4	128	0.2085	0.21034417	46.355064
Regular	0	4	129	0.2117	0.21359904	46.622112
Regular	0	4	130	0.2144	0.21632394	46.88916
Regular	0	4	131	0.2179	0.21988335	47.156208
Regular	0	4	132	0.2213	0.22330718	47.423256
Regular	0	4	133	0.226	0.22800407	47.690304
Regular	0	4	134	0.2315	0.23349297	47.957348
Regular	0	4	135	0.2357	0.23769243	48.224396
Regular	0	4	136	0.2388	0.2408292	48.480854
Regular	0	4	137	0.2413	0.24338451	48.723957
Regular	0	4	138	0.2429	0.24496508	48.967064
Regular	0	4	139	0.2452	0.24724118	49.21017
Regular	0	4	140	0.2461	0.24807005	49.453274
Regular	0	4	141	0.2482	0.25013548	49.69638
Regular	0	4	142	0.2516	0.25349444	49.939484
Regular	0	4	143	0.2544	0.25622708	50.18259
Regular	0	4	144	0.2557	0.25749674	50.425694
Regular	0	4	145	0.2589	0.26069325	50.6688
Regular	0	4	146	0.2611	0.2628773	50.911903
Regular	0	4	147	0.2641	0.26588833	51.15501
Regular	0	4	148	0.2666	0.2684178	51.398117
Regular	0	4	149	0.2658	0.26762673	51.64122
Regular	0	4	150	0.2664	0.26824242	51.884327
Regular	0	4	151	0.2662	0.26802272	52.12743
Regular	0	4	152	0.2673	0.26911646	52.370537
Regular	0	4	153	0.2707	0.27253166	52.61364
Regular	0	4	154	0.2747	0.27653068	52.856747
Regular	0	4	155	0.281	0.28283715	53.099854
Regular	0	4	156	0.2857	0.28757137	53.342957
Regular	0	4	157	0.2914	0.29327363	53.586063
Regular	0	4	158	0.2942	0.29609674	53.829166
Regular	0	4	159	0.2945	0.29637676	54.072273
Regular	0	4	160	0.2944	0.2962656	54.315376
Regular	0	4	161	0.2948	0.29661247	54.558483
Regular	0	4	162	0.2975	0.2992441	54.80159
Regular	0	4	163	0.3012	0.30297503	55.044693
Regular	0	4	164	0.304	0.30579796	55.2878
Regular	0	4	165	0.3075	0.30933103	55.530903
Regular	0	4	166	0.3124	0.31437	55.77401
Regular	0	4	167	0.3175	0.31956506	56.017113
Regular	0	4	168	0.3229	0.3250494	56.26022
Regular	0	4	169	0.3287	0.33092484	56.503323
Regular	0	4	170	0.3326	0.33487353	56.74643
Regular	0	4	171	0.3346	0.336905	56.989536
Regular	0	4	172	0.3377	0.3399828	57.23264
Regular	0	4	173	0.3418	0.34404406	57.475746
Regular	0	4	174	0.3441	0.3463281	57.71885
Regular	0	4	175	0.346	0.34819436	57.961956
Regular	0	4	176	0.3466	0.34880468	58.20506
Regular	0	4	177	0.3457	0.34787038	58.448166
Regular	0	4	178	0.3434	0.34559894	58.691273
Regular	0	4	179	0.341	0.34329695	58.934376
Regular	0	4	180	0.3411	0.3434667	59.177483
Regular	0	4	181	0.3423	0.34462675	59.420586
Regular	0	4	182	0.3462	0.34845668	59.663692
Regular	0	4	183	0.3509	0.35317144	59.906796
Regular	0	4	184	0.3563	0.35857233	60.149902
Regular	0	4	185	0.3587	0.36097068	60.393005
Regular	0	4	186	0.3575	0.35971856	60.636112
Regular	0	4	187	0.3537	0.3558783	60.87922
Regular	0	4	188	0.3516	0.35369793	61.122322
Regular	0	4	189	0.3506	0.35265762	61.36543
Regular	0	4	190	0.3541	0.3561749	61.608532
Regular	0	4	191	0.3633	0.365292	61.85164
Regular	0	4	192	0.3694	0.3713213	62.09474
Regular	0	4	193	0.3704	0.3722755	62.33785
Regular	0	4	194	0.371	0.37289497	62.580956
Regular	0	4	195	0.3731	0.37499848	62.82406
Regular	0	4	196	0.3719	0.37378564	63.067165
Regular	0	4	197	0.3634	0.36533594	63.31027
Regular	0	4	198	0.3582	0.36011457	63.553375
Regular	0	4	199	0.3604	0.36217803	63.79648
Regular	0	4	200	0.3646	0.36627364	64.03958
Regular	0	4	201	0.369	0.3705696	64.28269
Regular	0	4	202	0.3735	0.37495327	64.525795
Regular	0	4	203	0.3796	0.38088164	64.7689
Regular	0	4	204	0.3839	0.3852141	65.01201
Regular	0	4	205	0.3815	0.3829247	65.25511
Regular	0	4	206	0.3778	0.37928995	65.498215
Regular	0	4	207	0.3787	0.38011393	65.74132
Regular	0	4	208	0.3799	0.38126826	65.98443
Regular	0	4	209	0.3828	0.3840597	66.22753
Regular	0	4	210	0.3855	0.38671416	66.470634
Regular	0	4	211	0.3863	0.387564	66.713745
Regular	0	4	212	0.3907	0.39194423	66.95685
Regular	0	4	213	0.3937	0.3949908	67.19995
Regular	0	4	214	0.3935	0.39486977	67.443054
Regular	0	4	215	0.3938	0.39526016	67.686165
Regular	0	4	216	0.3938	0.39530408	67.92927
Regular	0	4	217	0.3954	0.3968107	68.17237
Regular	0	4	218	0.3961	0.39742154	68.41548
Regular	0	4	219	0.3997	0.40089145	68.658585
Regular	0	4	220	0.4046	0.40561613	68.90169
Regular	0	4	221	0.411	0.41183406	69.14479
Regular	0	4	222	0.4161	0.4167779	69.3879
Regular	0	4	223	0.4156	0.41620144	69.631004
Regular	0	4	224	0.4135	0.41408795	69.87411
Regular	0	4	225	0.416	0.41650933	70.11721
Regular	0	4	226	0.4199	0.42014712	70.36032
Regular	0	4	227	0.4209	0.42102066	70.603424
Regular	0	4	228	0.4249	0.42490664	70.84653
Regular	0	4	229	0.4285	0.42842323	71.08964
Regular	0	4	230	0.4307	0.43060836	71.33274
Regular	0	4	231	0.4351	0.43500048	71.57584
Regular	0	4	232	0.4401	0.4400324	71.81895
Regular	0	4	233	0.4422	0.4421491	72.06206
Regular	0	4	234	0.4418	0.4417506	72.30516
Regular	0	4	235	0.4393	0.43940538	72.54826
Regular	0	4	236	0.4347	0.43489012	72.791374
Regular	0	4	237	0.4301	0.43026787	73.03448
Regular	0	4	238	0.43	0.43013853	73.27758
Regular	0	4	239	0.4336	0.43362874	73.52068
Regular	0	4	240	0.4417	0.44142824	73.763794
Regular	0	4	241	0.445	0.44463167	74.005486
Regular	0	4	242	0.4466	0.44615808	74.22582
Regular	0	4	243	0.4491	0.4485589	74.44615
Regular	0	4	244	0.4526	0.45185345	74.66649
Regular	0	4	245	0.4575	0.45646295	74.88682
Regular	0	4	246	0.4612	0.45985308	75.107155
Regular	0	4	247	0.464	0.4624339	75.327484
Regular	0	4	248	0.4642	0.46265993	75.54781
Regular	0	4	249	0.4616	0.46031594	75.76815
Regular	0	4	250	0.4577	0.45657772	75.98848
Regular	0	4	251	0.4591	0.45799914	76.20882
Regular	0	4	252	0.4673	0.4657835	76.429146
Regular	0	4	253	0.4737	0.47195464	76.64948
Regular	0	4	254	0.481	0.4790617	76.86981
Regular	0	4	255	0.4836	0.4816765	77.09015
Regular	0	4	256	0.4838	0.48196045	77.31048
Regular	0	4	257	0.4823	0.48045868	77.53081
Regular	0	4	258	0.4829	0.4809789	77.751144
Regular	0	4	259	0.481	0.47909135	77.97147
Regular	0	4	260	0.4816	0.4796554	78.19181
Regular	0	4	261	0.4807	0.47869748	78.41214
Regular	0	4	262	0.4811	0.4790253	78.63248
Regular	0	4	263	0.4825	0.4803388	78.852806
Regular	0	4	264	0.4829	0.48060846	79.07314
Regular	0	4	265	0.4825	0.48018712	79.29347
Regular	0	4	266	0.4842	0.4816278	79.51381
Regular	0	4	267	0.4844	0.48169494	79.73414
Regular	0	4	268	0.4859	0.48308593	79.95447
Regular	0	4	269	0.4919	0.4890789	80.174805
Regular	0	4	270	0.4967	0.49393588	80.395134
Regular	0	4	271	0.4995	0.49677962	80.61547
Regular	0	4	272	0.502	0.49924928	80.8358
Regular	0	4	273	0.5043	0.50148547	81.05614
Regular	0	4	274	0.5048	0.50205	81.27647
Regular	0	4	275	0.5047	0.5019248	81.4968
Regular	0	4	276	0.5072	0.50435436	81.71713
Regular	0	4	277	0.5126	0.5096212	81.93747
Regular	0	4	278	0.5157	0.5125267	82.1578
Regular	0	4	279	0.5184	0.51524585	82.37813
Regular	0	4	280	0.522	0.5186758	82.598465
Regular	0	4	281	0.5252	0.52174616	82.818794
Regular	0	4	282	0.5252	0.52169365	83.03913
Regular	0	4	283	0.5251	0.52155674	83.25946
Regular	0	4	284	0.5231	0.519543	83.4798
Regular	0	4	285	0.5202	0.51673216	83.70013
Regular	0	4	286	0.5171	0.51370275	83.92046
Regular	0	4	287	0.5159	0.5125826	84.14079
Regular	0	4	288	0.5133	0.5100962	84.36112
Regular	0	4	289	0.5139	0.510532	84.58146
Regular	0	4	290	0.5142	0.51074576	84.80179
Regular	0	4	291	0.5166	0.5129142	85.022125
Regular	0	4	292	0.5222	0.5182622	85.242455
Regular	0	4	293	0.5294	0.5250216	85.46279
Regular	0	4	294	0.5357	0.5311629	85.68312
Regular	0	4	295	0.5397	0.53510964	85.90346
Regular	0	4	296	0.5407	0.53611493	86.12379
Regular	0	4	297	0.5397	0.53517526	86.344124
Regular	0	4	298	0.5379	0.5334048	86.56445
Regular	0	4	299	0.5418	0.53733474	86.78478
Regular	0	5	0	0.0974	0.1	3.170648
Regular	0	5	1	0.0974	0.1	4.218984
Regular	0	5	2	0.0974	0.1	5.0597496
Regular	0	5	3	0.0974	0.1	5.7883983
Regular	0	5	4	0.0974	0.1	6.4534316
Regular	0	5	5	0.0974	0.1	7.0703044
Regular	0	5	6	0.0974	0.1	7.6536226
Regular	0	5	7	0.0974	0.1	8.208457
Regular	0	5	8	0.0974	0.1	8.733777
Regular	0	5	9	0.0974	0.1	9.248373
Regular	0	5	10	0.0974	0.1	9.738674
Regular	0	5	11	0.0974	0.1	10.215528
Regular	0	5	12	0.0974	0.1	10.692382
Regular	0	5	13	0.0974	0.1	11.138223
Regular	0	5	14	0.0974	0.1	11.57962
Regular	0	5	15	0.0974	0.1	12.021017
Regular	0	5	16	0.0974	0.1	12.458022
Regular	0	5	17	0.0974	0.1	12.8660555
Regular	0	5	18	0.0974	0.1	13.274088
Regular	0	5	19	0.0974	0.1	13.682121
Regular	0	5	20	0.0974	0.1	14.090155
Regular	0	5	21	0.0974	0.1	14.498187
Regular	0	5	22	0.0974	0.1	14.876403
Regular	0	5	23	0.0974	0.1	15.252991
Regular	0	5	24	0.0974	0.1	15.629578
Regular	0	5	25	0.0974	0.1	16.006165
Regular	0	5	26	0.0974	0.1	16.382751
Regular	0	5	27	0.0974	0.1	16.759338
Regular	0	5	28	0.0974	0.1	17.135925
Regular	0	5	29	0.0974	0.1	17.496086
Regular	0	5	30	0.0974	0.1	17.842987
Regular	0	5	31	0.0974	0.1	18.189888
Regular	0	5	32	0.0974	0.1	18.53679
Regular	0	5	33	0.0974	0.1	18.883692
Regular	0	5	34	0.0974	0.1	19.230595
Regular	0	5	35	0.0974	0.1	19.577496
Regular	0	5	36	0.0974	0.1	19.924398
Regular	0	5	37	0.0974	0.1	20.2713
Regular	0	5	38	0.0974	0.1	20.618202
Regular	0	5	39	0.0974	0.1	20.965103
Regular	0	5	40	0.0974	0.1	21.295078
Regular	0	5	41	0.0974	0.1	21.613913
Regular	0	5	42	0.0974	0.1	21.932747
Regular	0	5	43	0.0974	0.1	22.251581
Regular	0	5	44	0.0974	0.1	22.570415
Regular	0	5	45	0.0974	0.1	22.88925
Regular	0	5	46	0.0974	0.1	23.208084
Regular	0	5	47	0.0974	0.1	23.526918
Regular	0	5	48	0.0974	0.1	23.845753
Regular	0	5	49	0.0974	0.1	24.164587
Regular	0	5	50	0.0974	0.1	24.483421
Regular	0	5	51	0.0974	0.1	24.802256
Regular	0	5	52	0.0974	0.1	25.12109
Regular	0	5	53	0.0974	0.1	25.439924
Regular	0	5	54	0.0974	0.1	25.758757
Regular	0	5	55	0.0974	0.1	26.07759
Regular	0	5	56	0.0974	0.1	26.396425
Regular	0	5	57	0.0974	0.1	26.699545
Regular	0	5	58	0.0974	0.1	26.9918
Regular	0	5	59	0.0974	0.1	27.284056
Regular	0	5	60	0.0974	0.1	27.57631
Regular	0	5	61	0.0974	0.1	27.868565
Regular	0	5	62	0.0974	0.1	28.16082
Regular	0	5	63	0.0974	0.1	28.453075
Regular	0	5	64	0.0974	0.1	28.745329
Regular	0	5	65	0.0974	0.1	29.037584
Regular	0	5	66	0.0974	0.1	29.32984
Regular	0	5	67	0.0974	0.1	29.622095
Regular	0	5	68	0.0974	0.1	29.91435
Regular	0	5	69	0.0974	0.1	30.206604
Regular	0	5	70	0.0974	0.1	30.49886
Regular	0	5	71	0.0974	0.1	30.791115
Regular	0	5	72	0.0974	0.1	31.08337
Regular	0	5	73	0.0974	0.1	31.375624
Regular	0	5	74	0.0974	0.1	31.66788
Regular	0	5	75	0.0974	0.1	31.960135
Regular	0	5	76	0.0974	0.1	32.252388
Regular	0	5	77	0.0975	0.100102045	32.544643
Regular	0	5	78	0.0976	0.10020642	32.8369
Regular	0	5	79	0.0978	0.10041286	33.129154
Regular	0	5	80	0.099	0.10163967	33.42141
Regular	0	5	81	0.1	0.102662444	33.713665
Regular	0	5	82	0.1025	0.10521346	34.00592
Regular	0	5	83	0.1054	0.10817029	34.298176
Regular	0	5	84	0.1096	0.11245836	34.590427
Regular	0	5	85	0.1139	0.11684611	34.872032
Regular	0	5	86	0.1174	0.12041755	35.13908
Regular	0	5	87	0.1206	0.123680495	35.406128
Regular	0	5	88	0.1233	0.12643327	35.673176
Regular	0	5	89	0.1274	0.1306146	35.940224
Regular	0	5	90	0.1303	0.13357143	36.207268
Regular	0	5	91	0.1317	0.135	36.474316
Regular	0	5	92	0.1332	0.13653061	36.741364
Regular	0	5	93	0.1346	0.13795918	37.00841
Regular	0	5	94	0.136	0.13938776	37.27546
Regular	0	5	95	0.1376	0.1410204	37.542507
Regular	0	5	96	0.1394	0.14285715	37.80955
Regular	0	5	97	0.142	0.1455102	38.0766
Regular	0	5	98	0.1452	0.1487755	38.343647
Regular	0	5	99	0.1483	0.15193877	38.610695
Regular	0	5	100	0.1513	0.155	38.877743
Regular	0	5	101	0.1529	0.15663266	39.14479
Regular	0	5	102	0.1532	0.15693876	39.41184
Regular	0	5	103	0.1534	0.15714285	39.678883
Regular	0	5	104	0.1543	0.15806122	39.94593
Regular	0	5	105	0.1544	0.15816326	40.21298
Regular	0	5	106	0.1543	0.15806122	40.480026
Regular	0	5	107	0.1546	0.15836735	40.747074
Regular	0	5	108	0.1559	0.15969388	41.014122
Regular	0	5	109	0.1574	0.16122386	41.281166
Regular	0	5	110	0.1596	0.16346571	41.548214
Regular	0	5	111	0.1612	0.16510774	41.81526
Regular	0	5	112	0.162	0.16592875	42.08231
Regular	0	5	113	0.1628	0.16674742	42.349358
Regular	0	5	114	0.1632	0.16715792	42.616405
Regular	0	5	115	0.1635	0.16746062	42.88345
Regular	0	5	116	0.1635	0.16745548	43.150497
Regular	0	5	117	0.1646	0.16856422	43.417545
Regular	0	5	118	0.1654	0.1693683	43.684593
Regular	0	5	119	0.1666	0.17058672	43.95164
Regular	0	5	120	0.167	0.17099771	44.21869
Regular	0	5	121	0.1679	0.17191084	44.485733
Regular	0	5	122	0.1688	0.17282164	44.75278
Regular	0	5	123	0.169	0.17301778	45.01983
Regular	0	5	124	0.1692	0.1732162	45.286877
Regular	0	5	125	0.1701	0.17410886	45.553925
Regular	0	5	126	0.1724	0.17638972	45.820972
Regular	0	5	127	0.1745	0.1785044	46.08802
Regular	0	5	128	0.1765	0.18050261	46.355064
Regular	0	5	129	0.1794	0.18337844	46.622112
Regular	0	5	130	0.1822	0.18614629	46.88916
Regular	0	5	131	0.1847	0.18859868	47.156208
Regular	0	5	132	0.1894	0.19325463	47.423256
Regular	0	5	133	0.1932	0.19699335	47.690304
Regular	0	5	134	0.1976	0.20138827	47.957348
Regular	0	5	135	0.2003	0.20408468	48.224396
Regular	0	5	136	0.2035	0.20726366	48.480854
Regular	0	5	137	0.2097	0.21346763	48.723957
Regular	0	5	138	0.2157	0.21949987	48.967064
Regular	0	5	139	0.2234	0.22715637	49.21017
Regular	0	5	140	0.2297	0.23341575	49.453274
Regular	0	5	141	0.2386	0.24225631	49.69638
Regular	0	5	142	0.2458	0.24946816	49.939484
Regular	0	5	143	0.252	0.2556932	50.18259
Regular	0	5	144	0.2591	0.2628007	50.425694
Regular	0	5	145	0.2655	0.26926565	50.6688
Regular	0	5	146	0.2725	0.27629134	50.911903
Regular	0	5	147	0.2787	0.28251055	51.15501
Regular	0	5	148	0.2834	0.28725356	51.398117
Regular	0	5	149	0.2881	0.2920062	51.64122
Regular	0	5	150	0.2924	0.29630333	51.884327
Regular	0	5	151	0.2954	0.29922795	52.12743
Regular	0	5	152	0.2982	0.30195704	52.370537
Regular	0	5	153	0.3041	0.30781677	52.61364
Regular	0	5	154	0.3073	0.31094426	52.856747
Regular	0	5	155	0.3135	0.3170183	53.099854
Regular	0	5	156	0.3159	0.31933007	53.342957
Regular	0	5	157	0.3151	0.31842643	53.586063
Regular	0	5	158	0.3159	0.31918567	53.829166
Regular	0	5	159	0.3177	0.32096788	54.072273
Regular	0	5	160	0.3198	0.32306415	54.315376
Regular	0	5	161	0.322	0.32524642	54.558483
Regular	0	5	162	0.3253	0.3285557	54.80159
Regular	0	5	163	0.3293	0.33262286	55.044693
Regular	0	5	164	0.33	0.3333674	55.2878
Regular	0	5	165	0.3324	0.3358086	55.530903
Regular	0	5	166	0.337	0.34053007	55.77401
Regular	0	5	167	0.3402	0.34376854	56.017113
Regular	0	5	168	0.3477	0.35134095	56.26022
Regular	0	5	169	0.3574	0.36098325	56.503323
Regular	0	5	170	0.3635	0.36707145	56.74643
Regular	0	5	171	0.3665	0.37004223	56.989536
Regular	0	5	172	0.3653	0.3687992	57.23264
Regular	0	5	173	0.3638	0.36717027	57.475746
Regular	0	5	174	0.3628	0.36604452	57.71885
Regular	0	5	175	0.3613	0.36452067	57.961956
Regular	0	5	176	0.3651	0.3682491	58.20506
Regular	0	5	177	0.3654	0.3684784	58.448166
Regular	0	5	178	0.3664	0.369469	58.691273
Regular	0	5	179	0.3638	0.3668503	58.934376
Regular	0	5	180	0.3672	0.37029323	59.177483
Regular	0	5	181	0.3721	0.37516877	59.420586
Regular	0	5	182	0.3743	0.3773283	59.663692
Regular	0	5	183	0.377	0.38008848	59.906796
Regular	0	5	184	0.3767	0.37983814	60.149902
Regular	0	5	185	0.3735	0.37666428	60.393005
Regular	0	5	186	0.3736	0.376764	60.636112
Regular	0	5	187	0.3765	0.37966505	60.87922
Regular	0	5	188	0.3819	0.38510987	61.122322
Regular	0	5	189	0.3874	0.3906931	61.36543
Regular	0	5	190	0.3923	0.39561644	61.608532
Regular	0	5	191	0.3953	0.39870453	61.85164
Regular	0	5	192	0.3924	0.39590073	62.09474
Regular	0	5	193	0.3878	0.39138478	62.33785
Regular	0	5	194	0.3852	0.38879183	62.580956
Regular	0	5	195	0.3855	0.38905108	62.82406
Regular	0	5	196	0.3879	0.3914256	63.067165
Regular	0	5	197	0.3923	0.39574447	63.31027
Regular	0	5	198	0.3946	0.39793548	63.553375
Regular	0	5	199	0.3993	0.40258226	63.79648
Regular	0	5	200	0.4032	0.40645188	64.03958
Regular	0	5	201	0.4048	0.40801245	64.28269
Regular	0	5	202	0.4025	0.4057223	64.525795
Regular	0	5	203	0.4013	0.40452266	64.7689
Regular	0	5	204	0.4046	0.4078486	65.01201
Regular	0	5	205	0.4061	0.40936217	65.25511
Regular	0	5	206	0.408	0.41126674	65.498215
Regular	0	5	207	0.4118	0.41508737	65.74132
Regular	0	5	208	0.4144	0.41772908	65.98443
Regular	0	5	209	0.4143	0.4176634	66.22753
Regular	0	5	210	0.4176	0.4209214	66.470634
Regular	0	5	211	0.4221	0.42541495	66.713745
Regular	0	5	212	0.4251	0.42842588	66.95685
Regular	0	5	213	0.4292	0.4325512	67.19995
Regular	0	5	214	0.4304	0.43379134	67.443054
Regular	0	5	215	0.4314	0.4348456	67.686165
Regular	0	5	216	0.4339	0.43735948	67.92927
Regular	0	5	217	0.4388	0.44222894	68.17237
Regular	0	5	218	0.4403	0.44373122	68.41548
Regular	0	5	219	0.4445	0.4479394	68.658585
Regular	0	5	220	0.4475	0.45096293	68.90169
Regular	0	5	221	0.4528	0.4562531	69.14479
Regular	0	5	222	0.4577	0.4611412	69.3879
Regular	0	5	223	0.4631	0.46650428	69.631004
Regular	0	5	224	0.4695	0.47288957	69.87411
Regular	0	5	225	0.4704	0.47383767	70.11721
Regular	0	5	226	0.4727	0.47618443	70.36032
Regular	0	5	227	0.478	0.48150808	70.603424
Regular	0	5	228	0.4819	0.4854385	70.84653
Regular	0	5	229	0.4834	0.4869508	71.08964
Regular	0	5	230	0.4782	0.4817853	71.33274
Regular	0	5	231	0.475	0.478584	71.57584
Regular	0	5	232	0.4716	0.4752268	71.81895
Regular	0	5	233	0.4774	0.48104486	72.06206
Regular	0	5	234	0.4823	0.48591813	72.30516
Regular	0	5	235	0.4858	0.48935613	72.54826
Regular	0	5	236	0.4884	0.49187016	72.791374
Regular	0	5	237	0.4901	0.49347582	73.03448
Regular	0	5	238	0.4881	0.49141353	73.27758
Regular	0	5	239	0.4866	0.4898972	73.52068
Regular	0	5	240	0.4858	0.4890712	73.763794
Regular	0	5	241	0.4848	0.4880437	74.005486
Regular	0	5	242	0.4878	0.49098435	74.22582
Regular	0	5	243	0.4901	0.49326915	74.44615
Regular	0	5	244	0.4967	0.49983543	74.66649
Regular	0	5	245	0.4971	0.5002116	74.88682
Regular	0	5	246	0.4948	0.49793553	75.107155
Regular	0	5	247	0.4938	0.49695268	75.327484
Regular	0	5	248	0.4945	0.49766192	75.54781
Regular	0	5	249	0.4965	0.49964538	75.76815
Regular	0	5	250	0.5006	0.50373423	75.98848
Regular	0	5	251	0.5087	0.5118741	76.20882
Regular	0	5	252	0.5155	0.51868725	76.429146
Regular	0	5	253	0.5194	0.5226258	76.64948
Regular	0	5	254	0.5223	0.52554834	76.86981
Regular	0	5	255	0.5231	0.52634275	77.09015
Regular	0	5	256	0.5186	0.5218469	77.31048
Regular	0	5	257	0.5156	0.51886106	77.53081
Regular	0	5	258	0.5133	0.5165811	77.751144
Regular	0	5	259	0.5138	0.51705694	77.97147
Regular	0	5	260	0.5142	0.51741254	78.19181
Regular	0	5	261	0.516	0.51921976	78.41214
Regular	0	5	262	0.5156	0.5188376	78.63248
Regular	0	5	263	0.5168	0.5200441	78.852806
Regular	0	5	264	0.5176	0.52085984	79.07314
Regular	0	5	265	0.5197	0.52294886	79.29347
Regular	0	5	266	0.5218	0.52500457	79.51381
Regular	0	5	267	0.5265	0.5297266	79.73414
Regular	0	5	268	0.5309	0.53408605	79.95447
Regular	0	5	269	0.5321	0.53531843	80.174805
Regular	0	5	270	0.5319	0.5351161	80.395134
Regular	0	5	271	0.5264	0.5296291	80.61547
Regular	0	5	272	0.5263	0.5295113	80.8358
Regular	0	5	273	0.5285	0.5317365	81.05614
Regular	0	5	274	0.5326	0.5358163	81.27647
Regular	0	5	275	0.5345	0.5377188	81.4968
Regular	0	5	276	0.5366	0.5397996	81.71713
Regular	0	5	277	0.5403	0.5434424	81.93747
Regular	0	5	278	0.5403	0.54344326	82.1578
Regular	0	5	279	0.5371	0.5402576	82.37813
Regular	0	5	280	0.5347	0.53788465	82.598465
Regular	0	5	281	0.5356	0.53881615	82.818794
Regular	0	5	282	0.5391	0.5423728	83.03913
Regular	0	5	283	0.5431	0.54639137	83.25946
Regular	0	5	284	0.5456	0.54896545	83.4798
Regular	0	5	285	0.5498	0.5532522	83.70013
Regular	0	5	286	0.5515	0.55501044	83.92046
Regular	0	5	287	0.554	0.5575502	84.14079
Regular	0	5	288	0.5514	0.5549616	84.36112
Regular	0	5	289	0.5486	0.55213094	84.58146
Regular	0	5	290	0.5491	0.552584	84.80179
Regular	0	5	291	0.5484	0.55188596	85.022125
Regular	0	5	292	0.5493	0.55278844	85.242455
Regular	0	5	293	0.5534	0.5569023	85.46279
Regular	0	5	294	0.555	0.5584913	85.68312
Regular	0	5	295	0.5561	0.55961055	85.90346
Regular	0	5	296	0.5548	0.55835736	86.12379
Regular	0	5	297	0.5537	0.55723286	86.344124
Regular	0	5	298	0.5562	0.55969435	86.56445
Regular	0	5	299	0.561	0.5644883	86.78478
Regular	0	6	0	0.098	0.1	3.170648
Regular	0	6	1	0.098	0.1	4.218984
Regular	0	6	2	0.098	0.1	5.0597496
Regular	0	6	3	0.098	0.1	5.7883983
Regular	0	6	4	0.098	0.1	6.4534316
Regular	0	6	5	0.098	0.1	7.0703044
Regular	0	6	6	0.098	0.1	7.6536226
Regular	0	6	7	0.098	0.1	8.208457
Regular	0	6	8	0.098	0.1	8.733777
Regular	0	6	9	0.098	0.1	9.248373
Regular	0	6	10	0.098	0.1	9.738674
Regular	0	6	11	0.098	0.1	10.215528
Regular	0	6	12	0.098	0.1	10.692382
Regular	0	6	13	0.098	0.1	11.138223
Regular	0	6	14	0.098	0.1	11.57962
Regular	0	6	15	0.098	0.1	12.021017
Regular	0	6	16	0.098	0.1	12.458022
Regular	0	6	17	0.098	0.1	12.8660555
Regular	0	6	18	0.098	0.1	13.274088
Regular	0	6	19	0.098	0.1	13.682121
Regular	0	6	20	0.098	0.1	14.090155
Regular	0	6	21	0.098	0.1	14.498187
Regular	0	6	22	0.098	0.1	14.876403
Regular	0	6	23	0.098	0.1	15.252991
Regular	0	6	24	0.098	0.1	15.629578
Regular	0	6	25	0.098	0.1	16.006165
Regular	0	6	26	0.098	0.1	16.382751
Regular	0	6	27	0.098	0.1	16.759338
Regular	0	6	28	0.098	0.1	17.135925
Regular	0	6	29	0.0983	0.100264326	17.496086
Regular	0	6	30	0.1025	0.10396476	17.842987
Regular	0	6	31	0.1171	0.11682819	18.189888
Regular	0	6	32	0.137	0.13436124	18.53679
Regular	0	6	33	0.1547	0.14995594	18.883692
Regular	0	6	34	0.1702	0.16361234	19.230595
Regular	0	6	35	0.1848	0.17647576	19.577496
Regular	0	6	36	0.194	0.18458149	19.924398
Regular	0	6	37	0.1993	0.1892511	20.2713
Regular	0	6	38	0.2026	0.1921586	20.618202
Regular	0	6	39	0.2047	0.1940088	20.965103
Regular	0	6	40	0.206	0.19515419	21.295078
Regular	0	6	41	0.2072	0.19621146	21.613913
Regular	0	6	42	0.208	0.1969163	21.932747
Regular	0	6	43	0.2081	0.19700441	22.251581
Regular	0	6	44	0.2087	0.19753304	22.570415
Regular	0	6	45	0.2094	0.19814977	22.88925
Regular	0	6	46	0.2096	0.19832599	23.208084
Regular	0	6	47	0.2097	0.1984141	23.526918
Regular	0	6	48	0.2098	0.19850221	23.845753
Regular	0	6	49	0.21	0.19867842	24.164587
Regular	0	6	50	0.2101	0.19876651	24.483421
Regular	0	6	51	0.2103	0.19894274	24.802256
Regular	0	6	52	0.2105	0.19911894	25.12109
Regular	0	6	53	0.2106	0.19920704	25.439924
Regular	0	6	54	0.2108	0.19940527	25.758757
Regular	0	6	55	0.2109	0.19949338	26.07759
Regular	0	6	56	0.211	0.19959247	26.396425
Regular	0	6	57	0.2116	0.20017612	26.699545
Regular	0	6	58	0.2127	0.20125532	26.9918
Regular	0	6	59	0.2137	0.20224638	27.284056
Regular	0	6	60	0.2154	0.20392	27.57631
Regular	0	6	61	0.2168	0.20530014	27.868565
Regular	0	6	62	0.2183	0.20679398	28.16082
Regular	0	6	63	0.2203	0.20876968	28.453075
Regular	0	6	64	0.2234	0.21185648	28.745329
Regular	0	6	65	0.2286	0.21702357	29.037584
Regular	0	6	66	0.2318	0.22018933	29.32984
Regular	0	6	67	0.237	0.22535269	29.622095
Regular	0	6	68	0.2433	0.23159885	29.91435
Regular	0	6	69	0.2484	0.23668297	30.206604
Regular	0	6	70	0.2515	0.23977122	30.49886
Regular	0	6	71	0.2561	0.24439535	30.791115
Regular	0	6	72	0.2614	0.24967328	31.08337
Regular	0	6	73	0.2695	0.25773948	31.375624
Regular	0	6	74	0.2792	0.26735497	31.66788
Regular	0	6	75	0.287	0.2750448	31.960135
Regular	0	6	76	0.2912	0.27919036	32.252388
Regular	0	6	77	0.2962	0.28415138	32.544643
Regular	0	6	78	0.2979	0.28588098	32.8369
Regular	0	6	79	0.3001	0.28813452	33.129154
Regular	0	6	80	0.3038	0.29191613	33.42141
Regular	0	6	81	0.3075	0.2956193	33.713665
Regular	0	6	82	0.3157	0.30377322	34.00592
Regular	0	6	83	0.321	0.30908084	34.298176
Regular	0	6	84	0.3278	0.31587467	34.590427
Regular	0	6	85	0.3301	0.31821984	34.872032
Regular	0	6	86	0.3337	0.32186672	35.13908
Regular	0	6	87	0.3352	0.32342774	35.406128
Regular	0	6	88	0.3359	0.32416314	35.673176
Regular	0	6	89	0.3366	0.32487988	35.940224
Regular	0	6	90	0.3369	0.3251642	36.207268
Regular	0	6	91	0.3391	0.3273694	36.474316
Regular	0	6	92	0.3421	0.3303797	36.741364
Regular	0	6	93	0.3446	0.33288044	37.00841
Regular	0	6	94	0.3455	0.33377373	37.27546
Regular	0	6	95	0.3479	0.33621866	37.542507
Regular	0	6	96	0.3499	0.33822978	37.80955
Regular	0	6	97	0.3521	0.34042454	38.0766
Regular	0	6	98	0.3552	0.34351465	38.343647
Regular	0	6	99	0.3587	0.34694964	38.610695
Regular	0	6	100	0.3622	0.3504265	38.877743
Regular	0	6	101	0.365	0.3531732	39.14479
Regular	0	6	102	0.3686	0.35675174	39.41184
Regular	0	6	103	0.3722	0.3603098	39.678883
Regular	0	6	104	0.3755	0.3636136	39.94593
Regular	0	6	105	0.3812	0.3692991	40.21298
Regular	0	6	106	0.3853	0.37337142	40.480026
Regular	0	6	107	0.3869	0.37498003	40.747074
Regular	0	6	108	0.3891	0.37712765	41.014122
Regular	0	6	109	0.3913	0.37928677	41.281166
Regular	0	6	110	0.3946	0.38256907	41.548214
Regular	0	6	111	0.3985	0.3864738	41.81526
Regular	0	6	112	0.4022	0.39022267	42.08231
Regular	0	6	113	0.4077	0.39575627	42.349358
Regular	0	6	114	0.4085	0.39662862	42.616405
Regular	0	6	115	0.4095	0.3976559	42.88345
Regular	0	6	116	0.4097	0.39786166	43.150497
Regular	0	6	117	0.4089	0.39712447	43.417545
Regular	0	6	118	0.4106	0.39893702	43.684593
Regular	0	6	119	0.4136	0.4020435	43.95164
Regular	0	6	120	0.4154	0.4039042	44.21869
Regular	0	6	121	0.4182	0.40672573	44.485733
Regular	0	6	122	0.42	0.40853578	44.75278
Regular	0	6	123	0.4224	0.41094652	45.01983
Regular	0	6	124	0.4216	0.4101669	45.286877
Regular	0	6	125	0.4209	0.40940875	45.553925
Regular	0	6	126	0.4234	0.41184884	45.820972
Regular	0	6	127	0.4253	0.41371903	46.08802
Regular	0	6	128	0.4263	0.4146552	46.355064
Regular	0	6	129	0.4283	0.41659474	46.622112
Regular	0	6	130	0.432	0.4202788	46.88916
Regular	0	6	131	0.4376	0.42594236	47.156208
Regular	0	6	132	0.4417	0.43005124	47.423256
Regular	0	6	133	0.4432	0.43161553	47.690304
Regular	0	6	134	0.4454	0.43379623	47.957348
Regular	0	6	135	0.4471	0.43549395	48.224396
Regular	0	6	136	0.4462	0.43464714	48.480854
Regular	0	6	137	0.4454	0.43391404	48.723957
Regular	0	6	138	0.4467	0.43527108	48.967064
Regular	0	6	139	0.4494	0.43801847	49.21017
Regular	0	6	140	0.4528	0.44142252	49.453274
Regular	0	6	141	0.4569	0.4454967	49.69638
Regular	0	6	142	0.4614	0.45004028	49.939484
Regular	0	6	143	0.4672	0.4558993	50.18259
Regular	0	6	144	0.4707	0.45938691	50.425694
Regular	0	6	145	0.4736	0.4622652	50.6688
Regular	0	6	146	0.4765	0.46513778	50.911903
Regular	0	6	147	0.4783	0.4669016	51.15501
Regular	0	6	148	0.4802	0.46881723	51.398117
Regular	0	6	149	0.4817	0.47039643	51.64122
Regular	0	6	150	0.4858	0.47457895	51.884327
Regular	0	6	151	0.4919	0.48079467	52.12743
Regular	0	6	152	0.497	0.48593226	52.370537
Regular	0	6	153	0.5006	0.48957652	52.61364
Regular	0	6	154	0.5047	0.49371752	52.856747
Regular	0	6	155	0.5081	0.4971478	53.099854
Regular	0	6	156	0.51	0.49909705	53.342957
Regular	0	6	157	0.5127	0.5018304	53.586063
Regular	0	6	158	0.5166	0.50565565	53.829166
Regular	0	6	159	0.5189	0.50793314	54.072273
Regular	0	6	160	0.5211	0.5101424	54.315376
Regular	0	6	161	0.5219	0.5110072	54.558483
Regular	0	6	162	0.5233	0.5124546	54.80159
Regular	0	6	163	0.5238	0.5129951	55.044693
Regular	0	6	164	0.5251	0.5143589	55.2878
Regular	0	6	165	0.5281	0.5175013	55.530903
Regular	0	6	166	0.5289	0.5184225	55.77401
Regular	0	6	167	0.5301	0.51965976	56.017113
Regular	0	6	168	0.5317	0.52129525	56.26022
Regular	0	6	169	0.5314	0.5209514	56.503323
Regular	0	6	170	0.5308	0.52034867	56.74643
Regular	0	6	171	0.5325	0.52206886	56.989536
Regular	0	6	172	0.5347	0.52419955	57.23264
Regular	0	6	173	0.5354	0.5247893	57.475746
Regular	0	6	174	0.5361	0.52537566	57.71885
Regular	0	6	175	0.5356	0.5248034	57.961956
Regular	0	6	176	0.5396	0.5287828	58.20506
Regular	0	6	177	0.5413	0.53046894	58.448166
Regular	0	6	178	0.5453	0.5344881	58.691273
Regular	0	6	179	0.5488	0.5380623	58.934376
Regular	0	6	180	0.5495	0.5388143	59.177483
Regular	0	6	181	0.5535	0.54278594	59.420586
Regular	0	6	182	0.5585	0.54786414	59.663692
Regular	0	6	183	0.5615	0.550894	59.906796
Regular	0	6	184	0.564	0.5534164	60.149902
Regular	0	6	185	0.5631	0.5524907	60.393005
Regular	0	6	186	0.561	0.5503815	60.636112
Regular	0	6	187	0.5616	0.5509961	60.87922
Regular	0	6	188	0.5619	0.5513725	61.122322
Regular	0	6	189	0.5615	0.5510973	61.36543
Regular	0	6	190	0.5603	0.55002844	61.608532
Regular	0	6	191	0.5599	0.54965365	61.85164
Regular	0	6	192	0.5601	0.5498437	62.09474
Regular	0	6	193	0.5582	0.5480539	62.33785
Regular	0	6	194	0.5576	0.54750454	62.580956
Regular	0	6	195	0.5573	0.54725444	62.82406
Regular	0	6	196	0.5592	0.5491899	63.067165
Regular	0	6	197	0.5615	0.5514623	63.31027
Regular	0	6	198	0.5668	0.55673474	63.553375
[truncated: 95,501 more rows]
