# Supplementary material for: Decentralized federated learning through proxy model sharing
Source: Nat Commun. 2023 May 22;14:2899. doi: 10.1038/s41467-023-38569-4 (PMC10203322; doi:10.1038/s41467-023-38569-4)
Supplement: Supplementary file 4 — Source Data [file 41467_2023_38569_MOESM4_ESM.zip › source_data_fig3right_appfig1right.csv]

Algorithm	Seed	Client	Round	Accuracy	Macro-Accuracy	Epsilon
Regular	0	0	0	0.1	0.1	2.2285588
Regular	0	0	1	0.1	0.1	2.808192
Regular	0	0	2	0.1	0.1	3.2770145
Regular	0	0	3	0.1001	0.1001	3.687295
Regular	0	0	4	0.1005	0.1005	4.058282
Regular	0	0	5	0.1099	0.1099	4.40355
Regular	0	0	6	0.1401	0.1401	4.7272
Regular	0	0	7	0.1608	0.16080001	5.033085
Regular	0	0	8	0.1681	0.1681	5.3249297
Regular	0	0	9	0.1796	0.1796	5.606444
Regular	0	0	10	0.2004	0.2004	5.8786554
Regular	0	0	11	0.2035	0.2035	6.1389904
Regular	0	0	12	0.2221	0.22209999	6.3965387
Regular	0	0	13	0.217	0.21700001	6.6412
Regular	0	0	14	0.2253	0.22530003	6.884811
Regular	0	0	15	0.2335	0.2335	7.1195083
Regular	0	0	16	0.2361	0.2361	7.349844
Regular	0	0	17	0.2429	0.24290001	7.5801797
Regular	0	0	18	0.2511	0.2511	7.7983847
Regular	0	0	19	0.2531	0.25309998	8.01605
Regular	0	0	20	0.2463	0.24630001	8.233716
Regular	0	0	21	0.2541	0.25410002	8.443394
Regular	0	0	22	0.2578	0.2578	8.648945
Regular	0	0	23	0.2541	0.25410002	8.854495
Regular	0	0	24	0.2631	0.2631	9.060046
Regular	0	0	25	0.2707	0.27069998	9.258508
Regular	0	0	26	0.2596	0.2596	9.452455
Regular	0	0	27	0.2563	0.2563	9.6464
Regular	0	0	28	0.2605	0.2605	9.840347
Regular	0	0	29	0.2663	0.2663	10.034294
Regular	0	0	30	0.2614	0.26139998	10.221738
Regular	0	0	31	0.2828	0.28280002	10.4045515
Regular	0	0	32	0.2752	0.27519998	10.587365
Regular	0	0	33	0.2729	0.27290002	10.77018
Regular	0	0	34	0.28	0.28000003	10.952993
Regular	0	0	35	0.2803	0.2803	11.135808
Regular	0	0	36	0.2921	0.2921	11.315841
Regular	0	0	37	0.2854	0.28539997	11.487958
Regular	0	0	38	0.2878	0.2878	11.660075
Regular	0	0	39	0.2952	0.2952	11.832192
Regular	0	0	40	0.2894	0.28939998	12.00431
Regular	0	0	41	0.2868	0.28679997	12.176428
Regular	0	0	42	0.2852	0.28520003	12.348545
Regular	0	0	43	0.2928	0.2928	12.520662
Regular	0	0	44	0.2948	0.29479998	12.690914
Regular	0	0	45	0.2963	0.2963	12.852738
Regular	0	0	46	0.2986	0.29860002	13.014564
Regular	0	0	47	0.2983	0.29829997	13.176389
Regular	0	0	48	0.3035	0.3035	13.338214
Regular	0	0	49	0.3093	0.3093	13.500039
Regular	0	0	50	0.3043	0.3043	13.661863
Regular	0	0	51	0.3012	0.3012	13.8236885
Regular	0	0	52	0.3188	0.3188	13.985514
Regular	0	0	53	0.3062	0.3062	14.147339
Regular	0	0	54	0.3147	0.3147	14.309164
Regular	0	0	55	0.3111	0.31109998	14.464283
Regular	0	0	56	0.3081	0.30810001	14.616192
Regular	0	0	57	0.3153	0.3153	14.7681
Regular	0	0	58	0.3121	0.3121	14.920009
Regular	0	0	59	0.324	0.32399997	15.071918
Regular	0	0	60	0.3116	0.3116	15.223825
Regular	0	0	61	0.3141	0.31409997	15.375734
Regular	0	0	62	0.3223	0.32230002	15.527643
Regular	0	0	63	0.319	0.319	15.679552
Regular	0	0	64	0.3186	0.3186	15.83146
Regular	0	0	65	0.3202	0.32020003	15.983369
Regular	0	0	66	0.3181	0.3181	16.135277
Regular	0	0	67	0.3277	0.32770002	16.287186
Regular	0	0	68	0.3236	0.3236	16.439095
Regular	0	0	69	0.3245	0.32450002	16.584053
Regular	0	0	70	0.3377	0.33769998	16.726397
Regular	0	0	71	0.3305	0.33049998	16.868738
Regular	0	0	72	0.3296	0.3296	17.011082
Regular	0	0	73	0.3344	0.3344	17.153423
Regular	0	0	74	0.3205	0.3205	17.295767
Regular	0	0	75	0.3341	0.3341	17.438108
Regular	0	0	76	0.3412	0.34120002	17.580452
Regular	0	0	77	0.3294	0.3294	17.722794
Regular	0	0	78	0.338	0.338	17.865137
Regular	0	0	79	0.3315	0.3315	18.007479
Regular	0	0	80	0.3432	0.3432	18.149822
Regular	0	0	81	0.3266	0.32660002	18.292164
Regular	0	0	82	0.3414	0.34140003	18.434507
Regular	0	0	83	0.3445	0.3445	18.576849
Regular	0	0	84	0.3342	0.33419997	18.719193
Regular	0	0	85	0.3471	0.34710002	18.861534
Regular	0	0	86	0.3504	0.3504	19.003878
Regular	0	0	87	0.3344	0.3344	19.14622
Regular	0	0	88	0.346	0.34600002	19.281809
Regular	0	0	89	0.3499	0.34989998	19.414913
Regular	0	0	90	0.351	0.351	19.548018
Regular	0	0	91	0.345	0.345	19.68112
Regular	0	0	92	0.3523	0.3523	19.814224
Regular	0	0	93	0.3391	0.33910003	19.947329
Regular	0	0	94	0.3532	0.3532	20.080431
Regular	0	0	95	0.3565	0.35649997	20.213535
Regular	0	0	96	0.3506	0.3506	20.34664
Regular	0	0	97	0.3511	0.35110003	20.479742
Regular	0	0	98	0.3555	0.35550004	20.612846
Regular	0	0	99	0.3524	0.3524	20.74595
Regular	0	0	100	0.3564	0.35639998	20.879053
Regular	0	0	101	0.3577	0.3577	21.012157
Regular	0	0	102	0.3502	0.35020003	21.145262
Regular	0	0	103	0.3581	0.35810003	21.278364
Regular	0	0	104	0.3612	0.36120003	21.411469
Regular	0	0	105	0.3446	0.34460002	21.544573
Regular	0	0	106	0.3473	0.3473	21.677677
Regular	0	0	107	0.3648	0.36480004	21.81078
Regular	0	0	108	0.352	0.35200003	21.943884
Regular	0	0	109	0.3593	0.35930005	22.076988
Regular	0	0	110	0.3631	0.3631	22.21009
Regular	0	0	111	0.3627	0.36270002	22.343195
Regular	0	0	112	0.3508	0.35079998	22.4763
Regular	0	0	113	0.367	0.367	22.609402
Regular	0	0	114	0.3639	0.3639	22.741964
Regular	0	0	115	0.3624	0.3624	22.866137
Regular	0	0	116	0.3646	0.3646	22.990307
Regular	0	0	117	0.3659	0.3659	23.114477
Regular	0	0	118	0.3612	0.3612	23.23865
Regular	0	0	119	0.3664	0.3664	23.36282
Regular	0	0	120	0.3614	0.36140004	23.486992
Regular	0	0	121	0.3619	0.36190003	23.611162
Regular	0	0	122	0.3706	0.37060001	23.735332
Regular	0	0	123	0.3759	0.37589997	23.859505
Regular	0	0	124	0.3725	0.3725	23.983675
Regular	0	0	125	0.362	0.36200002	24.107845
Regular	0	0	126	0.3658	0.3658	24.232018
Regular	0	0	127	0.3816	0.3816	24.356188
Regular	0	0	128	0.3729	0.3729	24.48036
Regular	0	0	129	0.3695	0.3695	24.60453
Regular	0	0	130	0.3631	0.3631	24.7287
Regular	0	0	131	0.3685	0.36850002	24.852873
Regular	0	0	132	0.3674	0.3674	24.977043
Regular	0	0	133	0.3689	0.3689	25.101215
Regular	0	0	134	0.3634	0.36339998	25.225386
Regular	0	0	135	0.3689	0.3689	25.349556
Regular	0	0	136	0.3821	0.3821	25.473728
Regular	0	0	137	0.3695	0.3695	25.597898
Regular	0	0	138	0.3667	0.3667	25.722069
Regular	0	0	139	0.3762	0.3762	25.846241
Regular	0	0	140	0.3714	0.37139997	25.970411
Regular	0	0	141	0.3721	0.3721	26.094584
Regular	0	0	142	0.3716	0.37159997	26.218754
Regular	0	0	143	0.3733	0.37330002	26.342924
Regular	0	0	144	0.3702	0.3702	26.467096
Regular	0	0	145	0.375	0.375	26.591267
Regular	0	0	146	0.3727	0.37270004	26.715437
Regular	0	0	147	0.38	0.38	26.83961
Regular	0	0	148	0.3743	0.37430003	26.96378
Regular	0	0	149	0.3687	0.36870003	27.087952
Regular	0	0	150	0.3748	0.37480003	27.212122
Regular	0	0	151	0.3794	0.37939999	27.336292
Regular	0	0	152	0.383	0.383	27.460464
Regular	0	0	153	0.374	0.374	27.583242
Regular	0	0	154	0.3755	0.37549996	27.698769
Regular	0	0	155	0.3709	0.37089998	27.814295
Regular	0	0	156	0.3802	0.38019997	27.92982
Regular	0	0	157	0.3771	0.37709996	28.045345
Regular	0	0	158	0.3813	0.38130003	28.16087
Regular	0	0	159	0.3811	0.38110003	28.276396
Regular	0	0	160	0.3802	0.38019997	28.391922
Regular	0	0	161	0.3739	0.37390003	28.507446
Regular	0	0	162	0.3726	0.37260002	28.622972
Regular	0	0	163	0.3782	0.3782	28.738499
Regular	0	0	164	0.3806	0.38059998	28.854023
Regular	0	0	165	0.3825	0.3825	28.96955
Regular	0	0	166	0.3795	0.3795	29.085073
Regular	0	0	167	0.3867	0.38670003	29.2006
Regular	0	0	168	0.3702	0.37019998	29.316126
Regular	0	0	169	0.3851	0.38510004	29.43165
Regular	0	0	170	0.3832	0.3832	29.547176
Regular	0	0	171	0.3751	0.3751	29.6627
Regular	0	0	172	0.379	0.379	29.778227
Regular	0	0	173	0.3791	0.3791	29.893753
Regular	0	0	174	0.3883	0.3883	30.009277
Regular	0	0	175	0.3764	0.37639996	30.124804
Regular	0	0	176	0.3692	0.3692	30.240328
Regular	0	0	177	0.3895	0.3895	30.355854
Regular	0	0	178	0.3841	0.38410002	30.47138
Regular	0	0	179	0.3847	0.3847	30.586905
Regular	0	0	180	0.3842	0.38420004	30.70243
Regular	0	0	181	0.3861	0.38610002	30.817955
Regular	0	0	182	0.3836	0.38360006	30.933481
Regular	0	0	183	0.3816	0.3816	31.049007
Regular	0	0	184	0.3757	0.37570003	31.164532
Regular	0	0	185	0.3833	0.3833	31.280058
Regular	0	0	186	0.3926	0.3926	31.395582
Regular	0	0	187	0.3783	0.3783	31.511108
Regular	0	0	188	0.3782	0.3782	31.626635
Regular	0	0	189	0.387	0.387	31.742159
Regular	0	0	190	0.3932	0.39319998	31.857685
Regular	0	0	191	0.3825	0.3825	31.97321
Regular	0	0	192	0.3829	0.38290003	32.088737
Regular	0	0	193	0.3864	0.3864	32.20426
Regular	0	0	194	0.3875	0.3875	32.319786
Regular	0	0	195	0.3772	0.37719998	32.43531
Regular	0	0	196	0.3888	0.3888	32.55084
Regular	0	0	197	0.3855	0.3855	32.666363
Regular	0	0	198	0.3834	0.38340002	32.781887
Regular	0	0	199	0.3858	0.38579997	32.897415
Regular	0	1	0	0.1	0.1	2.2285588
Regular	0	1	1	0.1	0.1	2.808192
Regular	0	1	2	0.1	0.1	3.2770145
Regular	0	1	3	0.1	0.1	3.687295
Regular	0	1	4	0.1058	0.105799995	4.058282
Regular	0	1	5	0.1264	0.1264	4.40355
Regular	0	1	6	0.1575	0.1575	4.7272
Regular	0	1	7	0.1842	0.1842	5.033085
Regular	0	1	8	0.1912	0.1912	5.3249297
Regular	0	1	9	0.1983	0.1983	5.606444
Regular	0	1	10	0.211	0.21100001	5.8786554
Regular	0	1	11	0.2163	0.21629998	6.1389904
Regular	0	1	12	0.2284	0.22839999	6.3965387
Regular	0	1	13	0.2341	0.23410001	6.6412
Regular	0	1	14	0.232	0.232	6.884811
Regular	0	1	15	0.2368	0.2368	7.1195083
Regular	0	1	16	0.2411	0.24110003	7.349844
Regular	0	1	17	0.2461	0.24609998	7.5801797
Regular	0	1	18	0.25	0.25	7.7983847
Regular	0	1	19	0.252	0.25199997	8.01605
Regular	0	1	20	0.2515	0.2515	8.233716
Regular	0	1	21	0.2511	0.2511	8.443394
Regular	0	1	22	0.2625	0.26250002	8.648945
Regular	0	1	23	0.2631	0.2631	8.854495
Regular	0	1	24	0.2574	0.2574	9.060046
Regular	0	1	25	0.2719	0.2719	9.258508
Regular	0	1	26	0.2598	0.25980002	9.452455
Regular	0	1	27	0.258	0.258	9.6464
Regular	0	1	28	0.2649	0.2649	9.840347
Regular	0	1	29	0.2659	0.2659	10.034294
Regular	0	1	30	0.2671	0.26710004	10.221738
Regular	0	1	31	0.2689	0.26889998	10.4045515
Regular	0	1	32	0.2715	0.2715	10.587365
Regular	0	1	33	0.2647	0.2647	10.77018
Regular	0	1	34	0.2738	0.2738	10.952993
Regular	0	1	35	0.2783	0.2783	11.135808
Regular	0	1	36	0.2836	0.28359997	11.315841
Regular	0	1	37	0.2798	0.2798	11.487958
Regular	0	1	38	0.2821	0.28210002	11.660075
Regular	0	1	39	0.2829	0.28289998	11.832192
Regular	0	1	40	0.2832	0.2832	12.00431
Regular	0	1	41	0.2908	0.2908	12.176428
Regular	0	1	42	0.279	0.279	12.348545
Regular	0	1	43	0.3016	0.3016	12.520662
Regular	0	1	44	0.2825	0.28249997	12.690914
Regular	0	1	45	0.2923	0.29230002	12.852738
Regular	0	1	46	0.2853	0.28530002	13.014564
Regular	0	1	47	0.2872	0.2872	13.176389
Regular	0	1	48	0.2967	0.29670003	13.338214
Regular	0	1	49	0.2973	0.2973	13.500039
Regular	0	1	50	0.284	0.284	13.661863
Regular	0	1	51	0.3025	0.30249998	13.8236885
Regular	0	1	52	0.2925	0.2925	13.985514
Regular	0	1	53	0.2988	0.2988	14.147339
Regular	0	1	54	0.2934	0.2934	14.309164
Regular	0	1	55	0.2956	0.2956	14.464283
Regular	0	1	56	0.3085	0.30850002	14.616192
Regular	0	1	57	0.2847	0.28469998	14.7681
Regular	0	1	58	0.3061	0.3061	14.920009
Regular	0	1	59	0.3003	0.3003	15.071918
Regular	0	1	60	0.2965	0.29650003	15.223825
Regular	0	1	61	0.3027	0.30269998	15.375734
Regular	0	1	62	0.3086	0.3086	15.527643
Regular	0	1	63	0.3059	0.3059	15.679552
Regular	0	1	64	0.3108	0.3108	15.83146
Regular	0	1	65	0.3115	0.3115	15.983369
Regular	0	1	66	0.3108	0.31080002	16.135277
Regular	0	1	67	0.3056	0.3056	16.287186
Regular	0	1	68	0.3106	0.31059998	16.439095
Regular	0	1	69	0.3121	0.3121	16.584053
Regular	0	1	70	0.3084	0.30839998	16.726397
Regular	0	1	71	0.3158	0.3158	16.868738
Regular	0	1	72	0.3172	0.3172	17.011082
Regular	0	1	73	0.3123	0.3123	17.153423
Regular	0	1	74	0.3076	0.30760002	17.295767
Regular	0	1	75	0.3184	0.3184	17.438108
Regular	0	1	76	0.3162	0.3162	17.580452
Regular	0	1	77	0.3088	0.30879998	17.722794
Regular	0	1	78	0.3227	0.32270002	17.865137
Regular	0	1	79	0.3202	0.3202	18.007479
Regular	0	1	80	0.3134	0.31339997	18.149822
Regular	0	1	81	0.3237	0.3237	18.292164
Regular	0	1	82	0.3159	0.3159	18.434507
Regular	0	1	83	0.3126	0.3126	18.576849
Regular	0	1	84	0.3092	0.30920002	18.719193
Regular	0	1	85	0.3266	0.32660002	18.861534
Regular	0	1	86	0.3119	0.3119	19.003878
Regular	0	1	87	0.3231	0.3231	19.14622
Regular	0	1	88	0.3188	0.3188	19.281809
Regular	0	1	89	0.3387	0.3387	19.414913
Regular	0	1	90	0.3091	0.30909997	19.548018
Regular	0	1	91	0.317	0.317	19.68112
Regular	0	1	92	0.3304	0.3304	19.814224
Regular	0	1	93	0.3237	0.3237	19.947329
Regular	0	1	94	0.3198	0.31980002	20.080431
Regular	0	1	95	0.3207	0.3207	20.213535
Regular	0	1	96	0.3254	0.3254	20.34664
Regular	0	1	97	0.3188	0.31880003	20.479742
Regular	0	1	98	0.318	0.31800002	20.612846
Regular	0	1	99	0.3354	0.33540002	20.74595
Regular	0	1	100	0.3145	0.31450003	20.879053
Regular	0	1	101	0.3189	0.3189	21.012157
Regular	0	1	102	0.3322	0.3322	21.145262
Regular	0	1	103	0.3345	0.3345	21.278364
Regular	0	1	104	0.3204	0.3204	21.411469
Regular	0	1	105	0.3269	0.3269	21.544573
Regular	0	1	106	0.3244	0.32440004	21.677677
Regular	0	1	107	0.323	0.323	21.81078
Regular	0	1	108	0.3309	0.3309	21.943884
Regular	0	1	109	0.3286	0.3286	22.076988
Regular	0	1	110	0.3305	0.33049998	22.21009
Regular	0	1	111	0.3294	0.3294	22.343195
Regular	0	1	112	0.3246	0.3246	22.4763
Regular	0	1	113	0.3377	0.3377	22.609402
Regular	0	1	114	0.3282	0.3282	22.741964
Regular	0	1	115	0.3351	0.33510002	22.866137
Regular	0	1	116	0.3271	0.32709998	22.990307
Regular	0	1	117	0.338	0.338	23.114477
Regular	0	1	118	0.3147	0.31470004	23.23865
Regular	0	1	119	0.3488	0.3488	23.36282
Regular	0	1	120	0.3221	0.3221	23.486992
Regular	0	1	121	0.3317	0.33170003	23.611162
Regular	0	1	122	0.3417	0.3417	23.735332
Regular	0	1	123	0.3277	0.32770002	23.859505
Regular	0	1	124	0.3381	0.3381	23.983675
Regular	0	1	125	0.3325	0.3325	24.107845
Regular	0	1	126	0.3317	0.3317	24.232018
Regular	0	1	127	0.3389	0.3389	24.356188
Regular	0	1	128	0.3341	0.3341	24.48036
Regular	0	1	129	0.3397	0.3397	24.60453
Regular	0	1	130	0.337	0.337	24.7287
Regular	0	1	131	0.3361	0.33609998	24.852873
Regular	0	1	132	0.3319	0.33190003	24.977043
Regular	0	1	133	0.3377	0.33769995	25.101215
Regular	0	1	134	0.3206	0.3206	25.225386
Regular	0	1	135	0.3413	0.3413	25.349556
Regular	0	1	136	0.3342	0.33420002	25.473728
Regular	0	1	137	0.3389	0.3389	25.597898
Regular	0	1	138	0.3347	0.33469996	25.722069
Regular	0	1	139	0.3305	0.33049998	25.846241
Regular	0	1	140	0.3271	0.32709998	25.970411
Regular	0	1	141	0.3325	0.3325	26.094584
Regular	0	1	142	0.3313	0.33130002	26.218754
Regular	0	1	143	0.3356	0.3356	26.342924
Regular	0	1	144	0.3343	0.33429998	26.467096
Regular	0	1	145	0.3341	0.3341	26.591267
Regular	0	1	146	0.3423	0.3423	26.715437
Regular	0	1	147	0.3326	0.33260003	26.83961
Regular	0	1	148	0.3455	0.3455	26.96378
Regular	0	1	149	0.3298	0.32979998	27.087952
Regular	0	1	150	0.3353	0.3353	27.212122
Regular	0	1	151	0.3339	0.33389997	27.336292
Regular	0	1	152	0.3334	0.3334	27.460464
Regular	0	1	153	0.3423	0.3423	27.583242
Regular	0	1	154	0.334	0.334	27.698769
Regular	0	1	155	0.3366	0.3366	27.814295
Regular	0	1	156	0.3356	0.3356	27.92982
Regular	0	1	157	0.3296	0.3296	28.045345
Regular	0	1	158	0.3375	0.3375	28.16087
Regular	0	1	159	0.338	0.338	28.276396
Regular	0	1	160	0.339	0.339	28.391922
Regular	0	1	161	0.338	0.338	28.507446
Regular	0	1	162	0.3415	0.3415	28.622972
Regular	0	1	163	0.3339	0.33390003	28.738499
Regular	0	1	164	0.3449	0.34489998	28.854023
Regular	0	1	165	0.3446	0.34460002	28.96955
Regular	0	1	166	0.349	0.349	29.085073
Regular	0	1	167	0.341	0.34100002	29.2006
Regular	0	1	168	0.3384	0.3384	29.316126
Regular	0	1	169	0.3329	0.33289996	29.43165
Regular	0	1	170	0.3365	0.3365	29.547176
Regular	0	1	171	0.3362	0.3362	29.6627
Regular	0	1	172	0.3482	0.3482	29.778227
Regular	0	1	173	0.3284	0.3284	29.893753
Regular	0	1	174	0.3422	0.34219998	30.009277
Regular	0	1	175	0.348	0.348	30.124804
Regular	0	1	176	0.3508	0.35079998	30.240328
Regular	0	1	177	0.336	0.33600003	30.355854
Regular	0	1	178	0.3345	0.3345	30.47138
Regular	0	1	179	0.3408	0.3408	30.586905
Regular	0	1	180	0.332	0.33200002	30.70243
Regular	0	1	181	0.34	0.33999997	30.817955
Regular	0	1	182	0.3512	0.35119998	30.933481
Regular	0	1	183	0.3385	0.33850002	31.049007
Regular	0	1	184	0.3248	0.32479998	31.164532
Regular	0	1	185	0.348	0.348	31.280058
Regular	0	1	186	0.3563	0.35629997	31.395582
Regular	0	1	187	0.3362	0.33619997	31.511108
Regular	0	1	188	0.3497	0.34969997	31.626635
Regular	0	1	189	0.3527	0.3527	31.742159
Regular	0	1	190	0.3405	0.3405	31.857685
Regular	0	1	191	0.3584	0.3584	31.97321
Regular	0	1	192	0.3475	0.3475	32.088737
Regular	0	1	193	0.3414	0.3414	32.20426
Regular	0	1	194	0.341	0.341	32.319786
Regular	0	1	195	0.3486	0.34860003	32.43531
Regular	0	1	196	0.3383	0.33830002	32.55084
Regular	0	1	197	0.3403	0.34030002	32.666363
Regular	0	1	198	0.3429	0.3429	32.781887
Regular	0	1	199	0.3445	0.3445	32.897415
Regular	0	2	0	0.1	0.1	2.2285588
Regular	0	2	1	0.1	0.1	2.808192
Regular	0	2	2	0.1	0.1	3.2770145
Regular	0	2	3	0.1	0.1	3.687295
Regular	0	2	4	0.1001	0.1001	4.058282
Regular	0	2	5	0.1025	0.1025	4.40355
Regular	0	2	6	0.12	0.120000005	4.7272
Regular	0	2	7	0.1467	0.1467	5.033085
Regular	0	2	8	0.1512	0.1512	5.3249297
Regular	0	2	9	0.162	0.162	5.606444
Regular	0	2	10	0.176	0.176	5.8786554
Regular	0	2	11	0.1855	0.1855	6.1389904
Regular	0	2	12	0.2052	0.2052	6.3965387
Regular	0	2	13	0.2254	0.2254	6.6412
Regular	0	2	14	0.2202	0.22020002	6.884811
Regular	0	2	15	0.2306	0.2306	7.1195083
Regular	0	2	16	0.2415	0.24150002	7.349844
Regular	0	2	17	0.257	0.257	7.5801797
Regular	0	2	18	0.255	0.255	7.7983847
Regular	0	2	19	0.2549	0.2549	8.01605
Regular	0	2	20	0.2568	0.25680003	8.233716
Regular	0	2	21	0.2675	0.2675	8.443394
Regular	0	2	22	0.2687	0.26869997	8.648945
Regular	0	2	23	0.2681	0.2681	8.854495
Regular	0	2	24	0.2586	0.2586	9.060046
Regular	0	2	25	0.2888	0.2888	9.258508
Regular	0	2	26	0.2662	0.2662	9.452455
Regular	0	2	27	0.2874	0.28739998	9.6464
Regular	0	2	28	0.2788	0.2788	9.840347
Regular	0	2	29	0.2747	0.2747	10.034294
Regular	0	2	30	0.287	0.287	10.221738
Regular	0	2	31	0.2877	0.2877	10.4045515
Regular	0	2	32	0.2887	0.2887	10.587365
Regular	0	2	33	0.3015	0.3015	10.77018
Regular	0	2	34	0.2888	0.2888	10.952993
Regular	0	2	35	0.2955	0.29549998	11.135808
Regular	0	2	36	0.2898	0.28980002	11.315841
Regular	0	2	37	0.2905	0.2905	11.487958
Regular	0	2	38	0.3059	0.3059	11.660075
Regular	0	2	39	0.2878	0.2878	11.832192
Regular	0	2	40	0.2975	0.29749998	12.00431
Regular	0	2	41	0.3052	0.3052	12.176428
Regular	0	2	42	0.3016	0.3016	12.348545
Regular	0	2	43	0.3186	0.3186	12.520662
Regular	0	2	44	0.3018	0.30179998	12.690914
Regular	0	2	45	0.3114	0.3114	12.852738
Regular	0	2	46	0.298	0.298	13.014564
Regular	0	2	47	0.3174	0.3174	13.176389
Regular	0	2	48	0.3035	0.3035	13.338214
Regular	0	2	49	0.312	0.31199998	13.500039
Regular	0	2	50	0.316	0.31599998	13.661863
Regular	0	2	51	0.3222	0.32219997	13.8236885
Regular	0	2	52	0.3177	0.3177	13.985514
Regular	0	2	53	0.311	0.311	14.147339
Regular	0	2	54	0.3186	0.3186	14.309164
Regular	0	2	55	0.3203	0.32029998	14.464283
Regular	0	2	56	0.3104	0.3104	14.616192
Regular	0	2	57	0.3264	0.32639998	14.7681
Regular	0	2	58	0.3125	0.31250003	14.920009
Regular	0	2	59	0.3168	0.31680003	15.071918
Regular	0	2	60	0.322	0.32200003	15.223825
Regular	0	2	61	0.3128	0.31280002	15.375734
Regular	0	2	62	0.3309	0.3309	15.527643
Regular	0	2	63	0.3199	0.3199	15.679552
Regular	0	2	64	0.3248	0.3248	15.83146
Regular	0	2	65	0.331	0.331	15.983369
Regular	0	2	66	0.3277	0.3277	16.135277
Regular	0	2	67	0.3209	0.32090002	16.287186
Regular	0	2	68	0.3392	0.3392	16.439095
Regular	0	2	69	0.3323	0.3323	16.584053
Regular	0	2	70	0.3291	0.3291	16.726397
Regular	0	2	71	0.3327	0.3327	16.868738
Regular	0	2	72	0.3417	0.34170002	17.011082
Regular	0	2	73	0.3279	0.3279	17.153423
Regular	0	2	74	0.3275	0.32750002	17.295767
Regular	0	2	75	0.3358	0.3358	17.438108
Regular	0	2	76	0.3335	0.3335	17.580452
Regular	0	2	77	0.3332	0.33319998	17.722794
Regular	0	2	78	0.3431	0.3431	17.865137
Regular	0	2	79	0.3239	0.3239	18.007479
Regular	0	2	80	0.3484	0.34839997	18.149822
Regular	0	2	81	0.332	0.33199996	18.292164
Regular	0	2	82	0.3455	0.3455	18.434507
Regular	0	2	83	0.3426	0.34260002	18.576849
Regular	0	2	84	0.3335	0.3335	18.719193
Regular	0	2	85	0.3474	0.3474	18.861534
Regular	0	2	86	0.3446	0.34460002	19.003878
Regular	0	2	87	0.3476	0.34759998	19.14622
Regular	0	2	88	0.3426	0.34260002	19.281809
Regular	0	2	89	0.3483	0.3483	19.414913
Regular	0	2	90	0.3425	0.34250003	19.548018
Regular	0	2	91	0.3416	0.3416	19.68112
Regular	0	2	92	0.3511	0.3511	19.814224
Regular	0	2	93	0.341	0.341	19.947329
Regular	0	2	94	0.3529	0.3529	20.080431
Regular	0	2	95	0.3454	0.3454	20.213535
Regular	0	2	96	0.3556	0.3556	20.34664
Regular	0	2	97	0.3502	0.3502	20.479742
Regular	0	2	98	0.358	0.35799998	20.612846
Regular	0	2	99	0.3496	0.34960002	20.74595
Regular	0	2	100	0.3506	0.3506	20.879053
Regular	0	2	101	0.3475	0.34750003	21.012157
Regular	0	2	102	0.3614	0.3614	21.145262
Regular	0	2	103	0.345	0.345	21.278364
Regular	0	2	104	0.3594	0.35939997	21.411469
Regular	0	2	105	0.3528	0.3528	21.544573
Regular	0	2	106	0.3505	0.35050005	21.677677
Regular	0	2	107	0.3594	0.35939997	21.81078
Regular	0	2	108	0.3603	0.36029997	21.943884
Regular	0	2	109	0.3542	0.35419998	22.076988
Regular	0	2	110	0.3544	0.3544	22.21009
Regular	0	2	111	0.3522	0.35219997	22.343195
Regular	0	2	112	0.3564	0.3564	22.4763
Regular	0	2	113	0.36	0.36	22.609402
Regular	0	2	114	0.3529	0.35290003	22.741964
Regular	0	2	115	0.3523	0.3523	22.866137
Regular	0	2	116	0.3644	0.36440003	22.990307
Regular	0	2	117	0.3579	0.3579	23.114477
Regular	0	2	118	0.355	0.355	23.23865
Regular	0	2	119	0.3624	0.3624	23.36282
Regular	0	2	120	0.3647	0.36470002	23.486992
Regular	0	2	121	0.3566	0.3566	23.611162
Regular	0	2	122	0.3628	0.36279997	23.735332
Regular	0	2	123	0.3497	0.34970003	23.859505
Regular	0	2	124	0.3566	0.3566	23.983675
Regular	0	2	125	0.3595	0.3595	24.107845
Regular	0	2	126	0.3548	0.35480002	24.232018
Regular	0	2	127	0.3637	0.3637	24.356188
Regular	0	2	128	0.3632	0.3632	24.48036
Regular	0	2	129	0.3606	0.3606	24.60453
Regular	0	2	130	0.359	0.35899997	24.7287
Regular	0	2	131	0.3644	0.36439997	24.852873
Regular	0	2	132	0.3715	0.37149996	24.977043
Regular	0	2	133	0.3611	0.36110002	25.101215
Regular	0	2	134	0.3709	0.3709	25.225386
Regular	0	2	135	0.3662	0.36620003	25.349556
Regular	0	2	136	0.3691	0.36909997	25.473728
Regular	0	2	137	0.372	0.37200004	25.597898
Regular	0	2	138	0.3639	0.3639	25.722069
Regular	0	2	139	0.3734	0.37339997	25.846241
Regular	0	2	140	0.3536	0.35359997	25.970411
Regular	0	2	141	0.3749	0.3749	26.094584
Regular	0	2	142	0.3744	0.37440005	26.218754
Regular	0	2	143	0.3647	0.36470002	26.342924
Regular	0	2	144	0.3753	0.3753	26.467096
Regular	0	2	145	0.3672	0.36720002	26.591267
Regular	0	2	146	0.373	0.373	26.715437
Regular	0	2	147	0.3726	0.37260002	26.83961
Regular	0	2	148	0.3711	0.37109998	26.96378
Regular	0	2	149	0.3737	0.37370005	27.087952
Regular	0	2	150	0.3781	0.37809998	27.212122
Regular	0	2	151	0.376	0.376	27.336292
Regular	0	2	152	0.3695	0.3695	27.460464
Regular	0	2	153	0.3737	0.3737	27.583242
Regular	0	2	154	0.3804	0.3804	27.698769
Regular	0	2	155	0.3712	0.3712	27.814295
Regular	0	2	156	0.3772	0.37719998	27.92982
Regular	0	2	157	0.3832	0.3832	28.045345
Regular	0	2	158	0.3747	0.3747	28.16087
Regular	0	2	159	0.3832	0.3832	28.276396
Regular	0	2	160	0.3666	0.36659998	28.391922
Regular	0	2	161	0.3908	0.3908	28.507446
Regular	0	2	162	0.3788	0.3788	28.622972
Regular	0	2	163	0.381	0.381	28.738499
Regular	0	2	164	0.379	0.379	28.854023
Regular	0	2	165	0.3825	0.38250002	28.96955
Regular	0	2	166	0.3729	0.3729	29.085073
Regular	0	2	167	0.3796	0.37960002	29.2006
Regular	0	2	168	0.3765	0.37649998	29.316126
Regular	0	2	169	0.373	0.373	29.43165
Regular	0	2	170	0.3661	0.3661	29.547176
Regular	0	2	171	0.3783	0.37829998	29.6627
Regular	0	2	172	0.3795	0.3795	29.778227
Regular	0	2	173	0.3802	0.38020003	29.893753
Regular	0	2	174	0.3758	0.37579998	30.009277
Regular	0	2	175	0.3751	0.37510005	30.124804
Regular	0	2	176	0.3818	0.38180003	30.240328
Regular	0	2	177	0.3842	0.3842	30.355854
Regular	0	2	178	0.3745	0.37449998	30.47138
Regular	0	2	179	0.381	0.38100004	30.586905
Regular	0	2	180	0.377	0.377	30.70243
Regular	0	2	181	0.3846	0.38459998	30.817955
Regular	0	2	182	0.3805	0.38050002	30.933481
Regular	0	2	183	0.3849	0.3849	31.049007
Regular	0	2	184	0.3743	0.37430003	31.164532
Regular	0	2	185	0.3914	0.39139995	31.280058
Regular	0	2	186	0.3815	0.3815	31.395582
Regular	0	2	187	0.3839	0.3839	31.511108
Regular	0	2	188	0.3723	0.3723	31.626635
Regular	0	2	189	0.3855	0.3855	31.742159
Regular	0	2	190	0.3692	0.36919996	31.857685
Regular	0	2	191	0.3785	0.37849998	31.97321
Regular	0	2	192	0.3802	0.3802	32.088737
Regular	0	2	193	0.3797	0.3797	32.20426
Regular	0	2	194	0.3767	0.37669998	32.319786
Regular	0	2	195	0.3812	0.3812	32.43531
Regular	0	2	196	0.3872	0.3872	32.55084
Regular	0	2	197	0.3819	0.38189998	32.666363
Regular	0	2	198	0.3881	0.3881	32.781887
Regular	0	2	199	0.3759	0.3759	32.897415
Regular	0	3	0	0.1	0.1	2.2285588
Regular	0	3	1	0.1	0.1	2.808192
Regular	0	3	2	0.1	0.1	3.2770145
Regular	0	3	3	0.1	0.1	3.687295
Regular	0	3	4	0.1014	0.1014	4.058282
Regular	0	3	5	0.1091	0.1091	4.40355
Regular	0	3	6	0.1282	0.1282	4.7272
Regular	0	3	7	0.1355	0.1355	5.033085
Regular	0	3	8	0.1514	0.1514	5.3249297
Regular	0	3	9	0.1606	0.16059999	5.606444
Regular	0	3	10	0.1702	0.1702	5.8786554
Regular	0	3	11	0.1747	0.17469999	6.1389904
Regular	0	3	12	0.1801	0.1801	6.3965387
Regular	0	3	13	0.1859	0.1859	6.6412
Regular	0	3	14	0.1913	0.1913	6.884811
Regular	0	3	15	0.197	0.197	7.1195083
Regular	0	3	16	0.2107	0.2107	7.349844
Regular	0	3	17	0.202	0.20199999	7.5801797
Regular	0	3	18	0.2055	0.20550004	7.7983847
Regular	0	3	19	0.2277	0.22770002	8.01605
Regular	0	3	20	0.2072	0.2072	8.233716
Regular	0	3	21	0.2226	0.22260001	8.443394
Regular	0	3	22	0.2268	0.22680001	8.648945
Regular	0	3	23	0.2265	0.22649999	8.854495
Regular	0	3	24	0.2273	0.22730002	9.060046
Regular	0	3	25	0.2319	0.2319	9.258508
Regular	0	3	26	0.2485	0.24849999	9.452455
Regular	0	3	27	0.2261	0.2261	9.6464
Regular	0	3	28	0.2368	0.2368	9.840347
Regular	0	3	29	0.2411	0.24109998	10.034294
Regular	0	3	30	0.2468	0.24679999	10.221738
Regular	0	3	31	0.2365	0.23650002	10.4045515
Regular	0	3	32	0.2519	0.25190002	10.587365
Regular	0	3	33	0.2593	0.25930002	10.77018
Regular	0	3	34	0.2452	0.24520001	10.952993
Regular	0	3	35	0.248	0.248	11.135808
Regular	0	3	36	0.2643	0.26430002	11.315841
Regular	0	3	37	0.2646	0.26459998	11.487958
Regular	0	3	38	0.276	0.27600002	11.660075
Regular	0	3	39	0.2547	0.2547	11.832192
Regular	0	3	40	0.2884	0.2884	12.00431
Regular	0	3	41	0.2704	0.2704	12.176428
Regular	0	3	42	0.2823	0.2823	12.348545
Regular	0	3	43	0.2752	0.2752	12.520662
Regular	0	3	44	0.2777	0.2777	12.690914
Regular	0	3	45	0.2842	0.2842	12.852738
Regular	0	3	46	0.2807	0.28070003	13.014564
Regular	0	3	47	0.3047	0.3047	13.176389
Regular	0	3	48	0.2789	0.27890003	13.338214
Regular	0	3	49	0.3021	0.3021	13.500039
Regular	0	3	50	0.2928	0.29279998	13.661863
Regular	0	3	51	0.2833	0.28329998	13.8236885
Regular	0	3	52	0.3003	0.30030003	13.985514
Regular	0	3	53	0.3071	0.30709997	14.147339
Regular	0	3	54	0.2887	0.2887	14.309164
Regular	0	3	55	0.3068	0.30679998	14.464283
Regular	0	3	56	0.2938	0.29380003	14.616192
Regular	0	3	57	0.3073	0.30730003	14.7681
Regular	0	3	58	0.3019	0.30189997	14.920009
Regular	0	3	59	0.3111	0.31109998	15.071918
Regular	0	3	60	0.3112	0.3112	15.223825
Regular	0	3	61	0.3044	0.30440003	15.375734
Regular	0	3	62	0.3189	0.3189	15.527643
Regular	0	3	63	0.3016	0.30160004	15.679552
Regular	0	3	64	0.329	0.329	15.83146
Regular	0	3	65	0.3056	0.3056	15.983369
Regular	0	3	66	0.31	0.31	16.135277
Regular	0	3	67	0.3166	0.31660002	16.287186
Regular	0	3	68	0.3241	0.32410002	16.439095
Regular	0	3	69	0.3187	0.31870002	16.584053
Regular	0	3	70	0.3213	0.3213	16.726397
Regular	0	3	71	0.3243	0.3243	16.868738
Regular	0	3	72	0.3147	0.3147	17.011082
Regular	0	3	73	0.32	0.32	17.153423
Regular	0	3	74	0.3284	0.3284	17.295767
Regular	0	3	75	0.3167	0.31670004	17.438108
Regular	0	3	76	0.3235	0.32349998	17.580452
Regular	0	3	77	0.3225	0.3225	17.722794
Regular	0	3	78	0.333	0.333	17.865137
Regular	0	3	79	0.3277	0.32770002	18.007479
Regular	0	3	80	0.3383	0.33830002	18.149822
Regular	0	3	81	0.3215	0.3215	18.292164
Regular	0	3	82	0.3278	0.32779998	18.434507
Regular	0	3	83	0.3232	0.3232	18.576849
Regular	0	3	84	0.3303	0.33029997	18.719193
Regular	0	3	85	0.3311	0.3311	18.861534
Regular	0	3	86	0.3307	0.33069998	19.003878
Regular	0	3	87	0.3336	0.3336	19.14622
Regular	0	3	88	0.3456	0.3456	19.281809
Regular	0	3	89	0.3421	0.3421	19.414913
Regular	0	3	90	0.3414	0.34139997	19.548018
Regular	0	3	91	0.3428	0.3428	19.68112
Regular	0	3	92	0.3387	0.3387	19.814224
Regular	0	3	93	0.3338	0.3338	19.947329
Regular	0	3	94	0.3279	0.3279	20.080431
Regular	0	3	95	0.3338	0.33380002	20.213535
Regular	0	3	96	0.3504	0.3504	20.34664
Regular	0	3	97	0.3285	0.3285	20.479742
Regular	0	3	98	0.3504	0.3504	20.612846
Regular	0	3	99	0.3402	0.3402	20.74595
Regular	0	3	100	0.3421	0.3421	20.879053
Regular	0	3	101	0.3437	0.34370002	21.012157
Regular	0	3	102	0.3436	0.34359998	21.145262
Regular	0	3	103	0.3513	0.35129997	21.278364
Regular	0	3	104	0.3341	0.33409998	21.411469
Regular	0	3	105	0.3481	0.3481	21.544573
Regular	0	3	106	0.3505	0.3505	21.677677
Regular	0	3	107	0.3391	0.3391	21.81078
Regular	0	3	108	0.3549	0.35490003	21.943884
Regular	0	3	109	0.3513	0.35129997	22.076988
Regular	0	3	110	0.341	0.34100002	22.21009
Regular	0	3	111	0.3595	0.35950002	22.343195
Regular	0	3	112	0.347	0.34699997	22.4763
Regular	0	3	113	0.353	0.353	22.609402
Regular	0	3	114	0.3487	0.3487	22.741964
Regular	0	3	115	0.3565	0.3565	22.866137
Regular	0	3	116	0.35	0.35	22.990307
Regular	0	3	117	0.3584	0.35840002	23.114477
Regular	0	3	118	0.355	0.355	23.23865
Regular	0	3	119	0.349	0.349	23.36282
Regular	0	3	120	0.3582	0.3582	23.486992
Regular	0	3	121	0.3496	0.34960002	23.611162
Regular	0	3	122	0.3538	0.3538	23.735332
Regular	0	3	123	0.3535	0.35349998	23.859505
Regular	0	3	124	0.3676	0.36760002	23.983675
Regular	0	3	125	0.3494	0.34939998	24.107845
Regular	0	3	126	0.3585	0.3585	24.232018
Regular	0	3	127	0.3583	0.3583	24.356188
Regular	0	3	128	0.3556	0.35560003	24.48036
Regular	0	3	129	0.3542	0.35419998	24.60453
Regular	0	3	130	0.3499	0.34990004	24.7287
Regular	0	3	131	0.3594	0.35939997	24.852873
Regular	0	3	132	0.3556	0.3556	24.977043
Regular	0	3	133	0.3528	0.35280004	25.101215
Regular	0	3	134	0.3641	0.3641	25.225386
Regular	0	3	135	0.3511	0.3511	25.349556
Regular	0	3	136	0.3622	0.3622	25.473728
Regular	0	3	137	0.3509	0.3509	25.597898
Regular	0	3	138	0.3644	0.3644	25.722069
Regular	0	3	139	0.3563	0.35629997	25.846241
Regular	0	3	140	0.3615	0.36149997	25.970411
Regular	0	3	141	0.3617	0.3617	26.094584
Regular	0	3	142	0.3484	0.3484	26.218754
Regular	0	3	143	0.3532	0.35320002	26.342924
Regular	0	3	144	0.367	0.36699998	26.467096
Regular	0	3	145	0.3552	0.35520002	26.591267
Regular	0	3	146	0.3679	0.36789998	26.715437
Regular	0	3	147	0.3651	0.3651	26.83961
Regular	0	3	148	0.3538	0.3538	26.96378
Regular	0	3	149	0.3668	0.3668	27.087952
Regular	0	3	150	0.3613	0.3613	27.212122
Regular	0	3	151	0.3568	0.35680002	27.336292
Regular	0	3	152	0.37	0.37000003	27.460464
Regular	0	3	153	0.3612	0.3612	27.583242
Regular	0	3	154	0.3589	0.3589	27.698769
Regular	0	3	155	0.3583	0.3583	27.814295
Regular	0	3	156	0.3601	0.3601	27.92982
Regular	0	3	157	0.3618	0.3618	28.045345
Regular	0	3	158	0.3639	0.3639	28.16087
Regular	0	3	159	0.361	0.361	28.276396
Regular	0	3	160	0.3648	0.36480004	28.391922
Regular	0	3	161	0.3535	0.35349998	28.507446
Regular	0	3	162	0.3625	0.3625	28.622972
Regular	0	3	163	0.3699	0.36990002	28.738499
Regular	0	3	164	0.3613	0.36130002	28.854023
Regular	0	3	165	0.3673	0.3673	28.96955
Regular	0	3	166	0.3744	0.37440002	29.085073
Regular	0	3	167	0.3634	0.3634	29.2006
Regular	0	3	168	0.3547	0.35469997	29.316126
Regular	0	3	169	0.366	0.366	29.43165
Regular	0	3	170	0.3696	0.36959997	29.547176
Regular	0	3	171	0.3656	0.3656	29.6627
Regular	0	3	172	0.3637	0.36369997	29.778227
Regular	0	3	173	0.3652	0.36519998	29.893753
Regular	0	3	174	0.3612	0.3612	30.009277
Regular	0	3	175	0.371	0.371	30.124804
Regular	0	3	176	0.361	0.361	30.240328
Regular	0	3	177	0.3573	0.35729998	30.355854
Regular	0	3	178	0.3691	0.3691	30.47138
Regular	0	3	179	0.3611	0.36110002	30.586905
Regular	0	3	180	0.3654	0.3654	30.70243
Regular	0	3	181	0.3575	0.35750002	30.817955
Regular	0	3	182	0.3587	0.3587	30.933481
Regular	0	3	183	0.3728	0.3728	31.049007
Regular	0	3	184	0.3571	0.3571	31.164532
Regular	0	3	185	0.3662	0.3662	31.280058
Regular	0	3	186	0.3676	0.36760002	31.395582
Regular	0	3	187	0.3738	0.37379998	31.511108
Regular	0	3	188	0.3562	0.3562	31.626635
Regular	0	3	189	0.3735	0.3735	31.742159
Regular	0	3	190	0.3682	0.3682	31.857685
Regular	0	3	191	0.3682	0.3682	31.97321
Regular	0	3	192	0.3632	0.3632	32.088737
Regular	0	3	193	0.3654	0.36540002	32.20426
Regular	0	3	194	0.3599	0.3599	32.319786
Regular	0	3	195	0.3768	0.3768	32.43531
Regular	0	3	196	0.3766	0.37660003	32.55084
Regular	0	3	197	0.3652	0.36519998	32.666363
Regular	0	3	198	0.3619	0.3619	32.781887
Regular	0	3	199	0.3646	0.3646	32.897415
Regular	0	4	0	0.1	0.1	2.2285588
Regular	0	4	1	0.1	0.1	2.808192
Regular	0	4	2	0.1	0.1	3.2770145
Regular	0	4	3	0.1017	0.10169999	3.687295
Regular	0	4	4	0.1224	0.1224	4.058282
Regular	0	4	5	0.1494	0.1494	4.40355
Regular	0	4	6	0.1741	0.1741	4.7272
Regular	0	4	7	0.1896	0.18959999	5.033085
Regular	0	4	8	0.1978	0.19780001	5.3249297
Regular	0	4	9	0.2047	0.2047	5.606444
Regular	0	4	10	0.2088	0.2088	5.8786554
Regular	0	4	11	0.2245	0.22449999	6.1389904
Regular	0	4	12	0.2304	0.23040001	6.3965387
Regular	0	4	13	0.2321	0.23209998	6.6412
Regular	0	4	14	0.241	0.24100001	6.884811
Regular	0	4	15	0.2468	0.24679999	7.1195083
Regular	0	4	16	0.2478	0.24779996	7.349844
Regular	0	4	17	0.25	0.25000003	7.5801797
Regular	0	4	18	0.2488	0.2488	7.7983847
Regular	0	4	19	0.2533	0.2533	8.01605
Regular	0	4	20	0.2567	0.2567	8.233716
Regular	0	4	21	0.2629	0.26290005	8.443394
Regular	0	4	22	0.2528	0.25280002	8.648945
Regular	0	4	23	0.2626	0.2626	8.854495
Regular	0	4	24	0.2635	0.26350003	9.060046
Regular	0	4	25	0.2719	0.2719	9.258508
Regular	0	4	26	0.2643	0.2643	9.452455
Regular	0	4	27	0.2723	0.2723	9.6464
Regular	0	4	28	0.2669	0.2669	9.840347
Regular	0	4	29	0.2768	0.27679998	10.034294
Regular	0	4	30	0.2749	0.2749	10.221738
Regular	0	4	31	0.2683	0.2683	10.4045515
Regular	0	4	32	0.2775	0.2775	10.587365
Regular	0	4	33	0.2698	0.2698	10.77018
Regular	0	4	34	0.2853	0.2853	10.952993
Regular	0	4	35	0.282	0.282	11.135808
Regular	0	4	36	0.2854	0.28539997	11.315841
Regular	0	4	37	0.2809	0.2809	11.487958
Regular	0	4	38	0.2799	0.27989998	11.660075
Regular	0	4	39	0.2867	0.2867	11.832192
Regular	0	4	40	0.2862	0.2862	12.00431
Regular	0	4	41	0.2992	0.2992	12.176428
Regular	0	4	42	0.286	0.286	12.348545
Regular	0	4	43	0.286	0.28599998	12.520662
Regular	0	4	44	0.2921	0.2921	12.690914
Regular	0	4	45	0.2922	0.2922	12.852738
Regular	0	4	46	0.2963	0.2963	13.014564
Regular	0	4	47	0.2931	0.2931	13.176389
Regular	0	4	48	0.2976	0.2976	13.338214
Regular	0	4	49	0.2842	0.2842	13.500039
Regular	0	4	50	0.3053	0.30530003	13.661863
Regular	0	4	51	0.2937	0.2937	13.8236885
Regular	0	4	52	0.3084	0.30839998	13.985514
Regular	0	4	53	0.2912	0.29119998	14.147339
Regular	0	4	54	0.3056	0.3056	14.309164
Regular	0	4	55	0.3086	0.30859998	14.464283
Regular	0	4	56	0.3013	0.3013	14.616192
Regular	0	4	57	0.3074	0.3074	14.7681
Regular	0	4	58	0.3163	0.31629997	14.920009
Regular	0	4	59	0.3127	0.3127	15.071918
Regular	0	4	60	0.3136	0.3136	15.223825
Regular	0	4	61	0.3104	0.3104	15.375734
Regular	0	4	62	0.309	0.30900002	15.527643
Regular	0	4	63	0.3028	0.3028	15.679552
Regular	0	4	64	0.3155	0.3155	15.83146
Regular	0	4	65	0.3221	0.32209998	15.983369
Regular	0	4	66	0.3155	0.3155	16.135277
Regular	0	4	67	0.3231	0.32310003	16.287186
Regular	0	4	68	0.3113	0.3113	16.439095
Regular	0	4	69	0.3273	0.3273	16.584053
Regular	0	4	70	0.3116	0.3116	16.726397
Regular	0	4	71	0.3134	0.31340003	16.868738
Regular	0	4	72	0.3074	0.30740002	17.011082
Regular	0	4	73	0.3341	0.33409998	17.153423
Regular	0	4	74	0.3112	0.3112	17.295767
Regular	0	4	75	0.3188	0.31880003	17.438108
Regular	0	4	76	0.3231	0.3231	17.580452
Regular	0	4	77	0.3279	0.3279	17.722794
Regular	0	4	78	0.3186	0.3186	17.865137
Regular	0	4	79	0.3197	0.31970003	18.007479
Regular	0	4	80	0.3245	0.32450002	18.149822
Regular	0	4	81	0.3138	0.31380004	18.292164
Regular	0	4	82	0.3371	0.3371	18.434507
Regular	0	4	83	0.3141	0.31409997	18.576849
Regular	0	4	84	0.3263	0.32630002	18.719193
Regular	0	4	85	0.3369	0.33689994	18.861534
Regular	0	4	86	0.3254	0.3254	19.003878
Regular	0	4	87	0.3296	0.3296	19.14622
Regular	0	4	88	0.3274	0.3274	19.281809
Regular	0	4	89	0.329	0.32900003	19.414913
Regular	0	4	90	0.342	0.34199998	19.548018
Regular	0	4	91	0.3239	0.3239	19.68112
Regular	0	4	92	0.3345	0.3345	19.814224
Regular	0	4	93	0.3312	0.3312	19.947329
Regular	0	4	94	0.3384	0.33839998	20.080431
Regular	0	4	95	0.3349	0.3349	20.213535
Regular	0	4	96	0.3287	0.32870004	20.34664
Regular	0	4	97	0.3365	0.3365	20.479742
Regular	0	4	98	0.3292	0.32919997	20.612846
Regular	0	4	99	0.3319	0.3319	20.74595
Regular	0	4	100	0.3355	0.33549997	20.879053
Regular	0	4	101	0.3362	0.3362	21.012157
Regular	0	4	102	0.3412	0.3412	21.145262
Regular	0	4	103	0.3417	0.34170002	21.278364
Regular	0	4	104	0.3339	0.3339	21.411469
Regular	0	4	105	0.3405	0.34050003	21.544573
Regular	0	4	106	0.3392	0.3392	21.677677
Regular	0	4	107	0.3454	0.34540004	21.81078
Regular	0	4	108	0.3423	0.3423	21.943884
Regular	0	4	109	0.3318	0.3318	22.076988
Regular	0	4	110	0.3445	0.3445	22.21009
Regular	0	4	111	0.3455	0.3455	22.343195
Regular	0	4	112	0.3421	0.3421	22.4763
Regular	0	4	113	0.3523	0.3523	22.609402
Regular	0	4	114	0.3317	0.3317	22.741964
Regular	0	4	115	0.3471	0.3471	22.866137
Regular	0	4	116	0.3472	0.3472	22.990307
Regular	0	4	117	0.3336	0.3336	23.114477
Regular	0	4	118	0.3506	0.35059997	23.23865
Regular	0	4	119	0.3429	0.34289998	23.36282
Regular	0	4	120	0.3494	0.34939998	23.486992
Regular	0	4	121	0.3508	0.35079998	23.611162
Regular	0	4	122	0.3357	0.33569998	23.735332
Regular	0	4	123	0.3477	0.3477	23.859505
Regular	0	4	124	0.3527	0.35269997	23.983675
Regular	0	4	125	0.3418	0.3418	24.107845
Regular	0	4	126	0.3395	0.33949998	24.232018
Regular	0	4	127	0.359	0.35900003	24.356188
Regular	0	4	128	0.3464	0.34639996	24.48036
Regular	0	4	129	0.3502	0.3502	24.60453
Regular	0	4	130	0.3334	0.3334	24.7287
Regular	0	4	131	0.3488	0.3488	24.852873
Regular	0	4	132	0.3528	0.35279995	24.977043
Regular	0	4	133	0.3433	0.34329998	25.101215
Regular	0	4	134	0.3453	0.34530002	25.225386
Regular	0	4	135	0.3451	0.3451	25.349556
Regular	0	4	136	0.3459	0.3459	25.473728
Regular	0	4	137	0.345	0.34499997	25.597898
Regular	0	4	138	0.3532	0.35320002	25.722069
Regular	0	4	139	0.3385	0.3385	25.846241
Regular	0	4	140	0.3464	0.3464	25.970411
Regular	0	4	141	0.3488	0.3488	26.094584
Regular	0	4	142	0.3368	0.3368	26.218754
Regular	0	4	143	0.3588	0.3588	26.342924
Regular	0	4	144	0.3426	0.34260002	26.467096
Regular	0	4	145	0.3393	0.33929998	26.591267
Regular	0	4	146	0.3495	0.3495	26.715437
Regular	0	4	147	0.3552	0.3552	26.83961
Regular	0	4	148	0.3364	0.33639997	26.96378
Regular	0	4	149	0.3521	0.35209998	27.087952
Regular	0	4	150	0.3474	0.3474	27.212122
Regular	0	4	151	0.3487	0.3487	27.336292
Regular	0	4	152	0.3511	0.35110003	27.460464
Regular	0	4	153	0.3487	0.3487	27.583242
Regular	0	4	154	0.3482	0.3482	27.698769
Regular	0	4	155	0.3491	0.34910002	27.814295
Regular	0	4	156	0.3519	0.3519	27.92982
Regular	0	4	157	0.3528	0.35279998	28.045345
Regular	0	4	158	0.3556	0.35560003	28.16087
Regular	0	4	159	0.3478	0.34780002	28.276396
Regular	0	4	160	0.3479	0.34789997	28.391922
Regular	0	4	161	0.3556	0.3556	28.507446
Regular	0	4	162	0.3557	0.3557	28.622972
Regular	0	4	163	0.3411	0.34109998	28.738499
Regular	0	4	164	0.3573	0.35729998	28.854023
Regular	0	4	165	0.3587	0.35869998	28.96955
Regular	0	4	166	0.3523	0.3523	29.085073
Regular	0	4	167	0.3543	0.3543	29.2006
Regular	0	4	168	0.3606	0.36060002	29.316126
Regular	0	4	169	0.352	0.35200003	29.43165
Regular	0	4	170	0.3595	0.3595	29.547176
Regular	0	4	171	0.3451	0.34510002	29.6627
Regular	0	4	172	0.3557	0.35570002	29.778227
Regular	0	4	173	0.3549	0.3549	29.893753
Regular	0	4	174	0.3573	0.35729998	30.009277
Regular	0	4	175	0.3525	0.35250002	30.124804
Regular	0	4	176	0.362	0.362	30.240328
Regular	0	4	177	0.3463	0.3463	30.355854
Regular	0	4	178	0.3463	0.3463	30.47138
Regular	0	4	179	0.3593	0.3593	30.586905
Regular	0	4	180	0.3574	0.3574	30.70243
Regular	0	4	181	0.3518	0.3518	30.817955
Regular	0	4	182	0.3568	0.35680002	30.933481
Regular	0	4	183	0.3545	0.3545	31.049007
Regular	0	4	184	0.3482	0.3482	31.164532
Regular	0	4	185	0.3596	0.3596	31.280058
Regular	0	4	186	0.3567	0.3567	31.395582
Regular	0	4	187	0.3497	0.34969997	31.511108
Regular	0	4	188	0.3587	0.35869998	31.626635
Regular	0	4	189	0.3583	0.35830003	31.742159
Regular	0	4	190	0.3586	0.35860002	31.857685
Regular	0	4	191	0.3591	0.3591	31.97321
Regular	0	4	192	0.3697	0.3697	32.088737
Regular	0	4	193	0.3652	0.3652	32.20426
Regular	0	4	194	0.3554	0.35540003	32.319786
Regular	0	4	195	0.3502	0.3502	32.43531
Regular	0	4	196	0.3676	0.36759996	32.55084
Regular	0	4	197	0.3599	0.3599	32.666363
Regular	0	4	198	0.3463	0.3463	32.781887
Regular	0	4	199	0.3678	0.36780003	32.897415
Regular	0	5	0	0.1	0.1	2.2285588
Regular	0	5	1	0.1	0.1	2.808192
Regular	0	5	2	0.1	0.1	3.2770145
Regular	0	5	3	0.1	0.1	3.687295
Regular	0	5	4	0.1001	0.1001	4.058282
Regular	0	5	5	0.1021	0.1021	4.40355
Regular	0	5	6	0.1208	0.120799996	4.7272
Regular	0	5	7	0.147	0.147	5.033085
Regular	0	5	8	0.1685	0.16849999	5.3249297
Regular	0	5	9	0.1808	0.18079999	5.606444
Regular	0	5	10	0.1862	0.1862	5.8786554
Regular	0	5	11	0.2064	0.2064	6.1389904
Regular	0	5	12	0.2077	0.20770001	6.3965387
Regular	0	5	13	0.2107	0.2107	6.6412
Regular	0	5	14	0.2275	0.2275	6.884811
Regular	0	5	15	0.218	0.21800002	7.1195083
Regular	0	5	16	0.2239	0.22389999	7.349844
Regular	0	5	17	0.2349	0.2349	7.5801797
Regular	0	5	18	0.242	0.24200001	7.7983847
Regular	0	5	19	0.2385	0.23849997	8.01605
Regular	0	5	20	0.2449	0.24490002	8.233716
Regular	0	5	21	0.2511	0.2511	8.443394
Regular	0	5	22	0.2502	0.2502	8.648945
Regular	0	5	23	0.2469	0.2469	8.854495
Regular	0	5	24	0.2612	0.2612	9.060046
Regular	0	5	25	0.2521	0.25210002	9.258508
Regular	0	5	26	0.2629	0.26290002	9.452455
Regular	0	5	27	0.2627	0.2627	9.6464
Regular	0	5	28	0.2682	0.26819998	9.840347
Regular	0	5	29	0.2574	0.2574	10.034294
Regular	0	5	30	0.276	0.27599996	10.221738
Regular	0	5	31	0.2716	0.2716	10.4045515
Regular	0	5	32	0.2754	0.2754	10.587365
Regular	0	5	33	0.2743	0.2743	10.77018
Regular	0	5	34	0.2794	0.27940002	10.952993
Regular	0	5	35	0.2756	0.27560002	11.135808
Regular	0	5	36	0.2828	0.2828	11.315841
Regular	0	5	37	0.2782	0.2782	11.487958
Regular	0	5	38	0.2749	0.2749	11.660075
Regular	0	5	39	0.2844	0.2844	11.832192
Regular	0	5	40	0.2798	0.2798	12.00431
Regular	0	5	41	0.2859	0.2859	12.176428
Regular	0	5	42	0.2857	0.28570002	12.348545
Regular	0	5	43	0.284	0.284	12.520662
Regular	0	5	44	0.2862	0.2862	12.690914
Regular	0	5	45	0.283	0.283	12.852738
Regular	0	5	46	0.2945	0.29450002	13.014564
Regular	0	5	47	0.2906	0.2906	13.176389
Regular	0	5	48	0.3001	0.30010003	13.338214
Regular	0	5	49	0.2982	0.29819998	13.500039
Regular	0	5	50	0.2928	0.2928	13.661863
Regular	0	5	51	0.3029	0.30290002	13.8236885
Regular	0	5	52	0.2968	0.29680002	13.985514
Regular	0	5	53	0.3066	0.30660003	14.147339
Regular	0	5	54	0.3063	0.30629998	14.309164
Regular	0	5	55	0.3151	0.3151	14.464283
Regular	0	5	56	0.3001	0.3001	14.616192
Regular	0	5	57	0.3248	0.32479998	14.7681
Regular	0	5	58	0.3015	0.30149996	14.920009
Regular	0	5	59	0.3158	0.31579998	15.071918
Regular	0	5	60	0.3261	0.3261	15.223825
Regular	0	5	61	0.314	0.314	15.375734
Regular	0	5	62	0.3218	0.32180002	15.527643
Regular	0	5	63	0.3225	0.32250002	15.679552
Regular	0	5	64	0.3257	0.32569999	15.83146
Regular	0	5	65	0.3308	0.3308	15.983369
Regular	0	5	66	0.3205	0.32050002	16.135277
Regular	0	5	67	0.3339	0.3339	16.287186
Regular	0	5	68	0.3254	0.32540002	16.439095
Regular	0	5	69	0.3224	0.32240003	16.584053
Regular	0	5	70	0.3211	0.3211	16.726397
Regular	0	5	71	0.3305	0.33050004	16.868738
Regular	0	5	72	0.3325	0.3325	17.011082
Regular	0	5	73	0.3289	0.32889998	17.153423
Regular	0	5	74	0.3358	0.3358	17.295767
Regular	0	5	75	0.3355	0.33550003	17.438108
Regular	0	5	76	0.3349	0.3349	17.580452
Regular	0	5	77	0.3305	0.3305	17.722794
Regular	0	5	78	0.3338	0.33380002	17.865137
Regular	0	5	79	0.3264	0.32639998	18.007479
Regular	0	5	80	0.3377	0.33769998	18.149822
Regular	0	5	81	0.336	0.336	18.292164
Regular	0	5	82	0.3392	0.3392	18.434507
Regular	0	5	83	0.3332	0.33319998	18.576849
Regular	0	5	84	0.3424	0.3424	18.719193
Regular	0	5	85	0.341	0.341	18.861534
Regular	0	5	86	0.3401	0.3401	19.003878
Regular	0	5	87	0.3371	0.33709997	19.14622
Regular	0	5	88	0.3435	0.3435	19.281809
Regular	0	5	89	0.3434	0.34340003	19.414913
Regular	0	5	90	0.3397	0.33969998	19.548018
Regular	0	5	91	0.3475	0.3475	19.68112
Regular	0	5	92	0.3426	0.3426	19.814224
Regular	0	5	93	0.3478	0.34780002	19.947329
Regular	0	5	94	0.3532	0.35320002	20.080431
Regular	0	5	95	0.3428	0.3428	20.213535
Regular	0	5	96	0.3428	0.3428	20.34664
Regular	0	5	97	0.354	0.354	20.479742
Regular	0	5	98	0.3441	0.3441	20.612846
Regular	0	5	99	0.3605	0.36049998	20.74595
Regular	0	5	100	0.3422	0.34219998	20.879053
Regular	0	5	101	0.3516	0.3516	21.012157
Regular	0	5	102	0.3515	0.35149997	21.145262
Regular	0	5	103	0.3534	0.3534	21.278364
Regular	0	5	104	0.3595	0.3595	21.411469
Regular	0	5	105	0.3474	0.3474	21.544573
Regular	0	5	106	0.3599	0.35990003	21.677677
Regular	0	5	107	0.3549	0.35489997	21.81078
Regular	0	5	108	0.351	0.351	21.943884
Regular	0	5	109	0.3521	0.35209998	22.076988
Regular	0	5	110	0.3641	0.3641	22.21009
Regular	0	5	111	0.3615	0.36149997	22.343195
Regular	0	5	112	0.3422	0.34220004	22.4763
Regular	0	5	113	0.3598	0.35979998	22.609402
Regular	0	5	114	0.3539	0.3539	22.741964
Regular	0	5	115	0.3621	0.3621	22.866137
Regular	0	5	116	0.3545	0.3545	22.990307
Regular	0	5	117	0.3678	0.3678	23.114477
Regular	0	5	118	0.3594	0.3594	23.23865
Regular	0	5	119	0.3493	0.3493	23.36282
Regular	0	5	120	0.3602	0.3602	23.486992
Regular	0	5	121	0.3644	0.3644	23.611162
Regular	0	5	122	0.3636	0.3636	23.735332
Regular	0	5	123	0.3609	0.36089998	23.859505
Regular	0	5	124	0.3651	0.3651	23.983675
Regular	0	5	125	0.3612	0.3612	24.107845
Regular	0	5	126	0.357	0.357	24.232018
Regular	0	5	127	0.3629	0.36290002	24.356188
Regular	0	5	128	0.3681	0.3681	24.48036
Regular	0	5	129	0.3686	0.3686	24.60453
Regular	0	5	130	0.359	0.35900003	24.7287
Regular	0	5	131	0.36	0.36	24.852873
Regular	0	5	132	0.3659	0.36589998	24.977043
Regular	0	5	133	0.3697	0.3697	25.101215
Regular	0	5	134	0.3568	0.3568	25.225386
Regular	0	5	135	0.3714	0.37140006	25.349556
Regular	0	5	136	0.3654	0.3654	25.473728
Regular	0	5	137	0.3598	0.35979998	25.597898
Regular	0	5	138	0.3666	0.36659998	25.722069
Regular	0	5	139	0.3729	0.37290004	25.846241
Regular	0	5	140	0.3586	0.3586	25.970411
Regular	0	5	141	0.3649	0.3649	26.094584
Regular	0	5	142	0.3676	0.36760002	26.218754
Regular	0	5	143	0.3702	0.37019998	26.342924
Regular	0	5	144	0.3677	0.36770004	26.467096
Regular	0	5	145	0.3657	0.36569998	26.591267
Regular	0	5	146	0.3723	0.3723	26.715437
Regular	0	5	147	0.3715	0.37150002	26.83961
Regular	0	5	148	0.3667	0.3667	26.96378
Regular	0	5	149	0.364	0.364	27.087952
Regular	0	5	150	0.377	0.37700003	27.212122
Regular	0	5	151	0.3673	0.36729997	27.336292
Regular	0	5	152	0.3604	0.36040002	27.460464
Regular	0	5	153	0.3655	0.36550003	27.583242
Regular	0	5	154	0.3756	0.3756	27.698769
Regular	0	5	155	0.3673	0.36729997	27.814295
Regular	0	5	156	0.3615	0.3615	27.92982
Regular	0	5	157	0.3695	0.36950004	28.045345
Regular	0	5	158	0.3646	0.3646	28.16087
Regular	0	5	159	0.3675	0.3675	28.276396
Regular	0	5	160	0.3659	0.3659	28.391922
Regular	0	5	161	0.367	0.367	28.507446
Regular	0	5	162	0.3688	0.36879998	28.622972
Regular	0	5	163	0.3739	0.3739	28.738499
Regular	0	5	164	0.374	0.374	28.854023
Regular	0	5	165	0.3712	0.3712	28.96955
Regular	0	5	166	0.3599	0.35990003	29.085073
Regular	0	5	167	0.3718	0.3718	29.2006
Regular	0	5	168	0.3714	0.3714	29.316126
Regular	0	5	169	0.3788	0.37879997	29.43165
Regular	0	5	170	0.3703	0.3703	29.547176
Regular	0	5	171	0.3656	0.36560002	29.6627
Regular	0	5	172	0.371	0.371	29.778227
Regular	0	5	173	0.3748	0.37479997	29.893753
Regular	0	5	174	0.3737	0.3737	30.009277
Regular	0	5	175	0.3776	0.3776	30.124804
Regular	0	5	176	0.3748	0.37480003	30.240328
Regular	0	5	177	0.3673	0.36729997	30.355854
Regular	0	5	178	0.3775	0.37750003	30.47138
Regular	0	5	179	0.3775	0.3775	30.586905
Regular	0	5	180	0.3698	0.36980003	30.70243
Regular	0	5	181	0.3724	0.37240002	30.817955
Regular	0	5	182	0.3784	0.3784	30.933481
Regular	0	5	183	0.3702	0.3702	31.049007
Regular	0	5	184	0.3709	0.3709	31.164532
Regular	0	5	185	0.3633	0.3633	31.280058
Regular	0	5	186	0.3756	0.3756	31.395582
Regular	0	5	187	0.3728	0.3728	31.511108
Regular	0	5	188	0.3633	0.36330003	31.626635
Regular	0	5	189	0.3724	0.37240002	31.742159
Regular	0	5	190	0.3807	0.3807	31.857685
Regular	0	5	191	0.3761	0.3761	31.97321
Regular	0	5	192	0.3698	0.3698	32.088737
Regular	0	5	193	0.3717	0.37169996	32.20426
Regular	0	5	194	0.3757	0.3757	32.319786
Regular	0	5	195	0.3738	0.37379998	32.43531
Regular	0	5	196	0.3734	0.3734	32.55084
Regular	0	5	197	0.3759	0.3759	32.666363
Regular	0	5	198	0.3713	0.3713	32.781887
Regular	0	5	199	0.3806	0.38060004	32.897415
Regular	0	6	0	0.1	0.1	2.2285588
Regular	0	6	1	0.1	0.1	2.808192
Regular	0	6	2	0.1	0.1	3.2770145
Regular	0	6	3	0.1137	0.113699995	3.687295
Regular	0	6	4	0.1608	0.16080001	4.058282
Regular	0	6	5	0.1735	0.1735	4.40355
Regular	0	6	6	0.1866	0.1866	4.7272
Regular	0	6	7	0.1907	0.19070001	5.033085
Regular	0	6	8	0.1997	0.1997	5.3249297
Regular	0	6	9	0.2121	0.2121	5.606444
Regular	0	6	10	0.2171	0.21710002	5.8786554
Regular	0	6	11	0.2336	0.23359999	6.1389904
Regular	0	6	12	0.2397	0.2397	6.3965387
Regular	0	6	13	0.2531	0.2531	6.6412
Regular	0	6	14	0.2625	0.26250002	6.884811
Regular	0	6	15	0.2618	0.2618	7.1195083
Regular	0	6	16	0.2624	0.2624	7.349844
Regular	0	6	17	0.271	0.271	7.5801797
Regular	0	6	18	0.277	0.27699998	7.7983847
Regular	0	6	19	0.2753	0.2753	8.01605
Regular	0	6	20	0.2796	0.2796	8.233716
Regular	0	6	21	0.2778	0.2778	8.443394
Regular	0	6	22	0.2815	0.2815	8.648945
Regular	0	6	23	0.2899	0.28989998	8.854495
Regular	0	6	24	0.2844	0.28440002	9.060046
Regular	0	6	25	0.2948	0.2948	9.258508
Regular	0	6	26	0.2952	0.29519996	9.452455
Regular	0	6	27	0.2989	0.29889998	9.6464
Regular	0	6	28	0.3009	0.30089998	9.840347
Regular	0	6	29	0.3025	0.3025	10.034294
Regular	0	6	30	0.3013	0.3013	10.221738
Regular	0	6	31	0.2964	0.2964	10.4045515
Regular	0	6	32	0.3052	0.3052	10.587365
Regular	0	6	33	0.3059	0.3059	10.77018
Regular	0	6	34	0.3115	0.3115	10.952993
Regular	0	6	35	0.3166	0.31660002	11.135808
Regular	0	6	36	0.316	0.316	11.315841
Regular	0	6	37	0.3122	0.3122	11.487958
Regular	0	6	38	0.3133	0.31329998	11.660075
Regular	0	6	39	0.3192	0.31919998	11.832192
Regular	0	6	40	0.3119	0.3119	12.00431
Regular	0	6	41	0.3241	0.32410002	12.176428
Regular	0	6	42	0.3211	0.3211	12.348545
Regular	0	6	43	0.3236	0.3236	12.520662
Regular	0	6	44	0.3265	0.32649997	12.690914
Regular	0	6	45	0.3237	0.32369998	12.852738
Regular	0	6	46	0.3297	0.32969996	13.014564
Regular	0	6	47	0.3227	0.3227	13.176389
Regular	0	6	48	0.3313	0.33130002	13.338214
Regular	0	6	49	0.3285	0.32849997	13.500039
Regular	0	6	50	0.3366	0.3366	13.661863
Regular	0	6	51	0.3302	0.33020002	13.8236885
Regular	0	6	52	0.3329	0.3329	13.985514
Regular	0	6	53	0.3308	0.3308	14.147339
Regular	0	6	54	0.3329	0.3329	14.309164
Regular	0	6	55	0.3385	0.3385	14.464283
Regular	0	6	56	0.3367	0.3367	14.616192
Regular	0	6	57	0.3432	0.34320003	14.7681
Regular	0	6	58	0.3358	0.3358	14.920009
Regular	0	6	59	0.3384	0.3384	15.071918
Regular	0	6	60	0.337	0.33699998	15.223825
Regular	0	6	61	0.346	0.34600002	15.375734
Regular	0	6	62	0.3392	0.33920002	15.527643
Regular	0	6	63	0.3446	0.3446	15.679552
Regular	0	6	64	0.3439	0.3439	15.83146
Regular	0	6	65	0.339	0.33900002	15.983369
Regular	0	6	66	0.3466	0.3466	16.135277
Regular	0	6	67	0.3437	0.3437	16.287186
Regular	0	6	68	0.3434	0.34340003	16.439095
Regular	0	6	69	0.3473	0.3473	16.584053
Regular	0	6	70	0.3472	0.3472	16.726397
Regular	0	6	71	0.3533	0.3533	16.868738
Regular	0	6	72	0.3427	0.3427	17.011082
Regular	0	6	73	0.3546	0.3546	17.153423
Regular	0	6	74	0.3515	0.35150003	17.295767
Regular	0	6	75	0.3539	0.35390002	17.438108
Regular	0	6	76	0.352	0.35200003	17.580452
Regular	0	6	77	0.3477	0.34770003	17.722794
Regular	0	6	78	0.3527	0.35270005	17.865137
Regular	0	6	79	0.3493	0.3493	18.007479
Regular	0	6	80	0.3587	0.35870004	18.149822
Regular	0	6	81	0.3566	0.35660002	18.292164
Regular	0	6	82	0.3617	0.3617	18.434507
Regular	0	6	83	0.348	0.348	18.576849
Regular	0	6	84	0.3633	0.36330003	18.719193
Regular	0	6	85	0.3564	0.3564	18.861534
Regular	0	6	86	0.3568	0.3568	19.003878
Regular	0	6	87	0.3607	0.36069998	19.14622
Regular	0	6	88	0.3581	0.3581	19.281809
Regular	0	6	89	0.3573	0.35729998	19.414913
Regular	0	6	90	0.3658	0.3658	19.548018
Regular	0	6	91	0.3597	0.3597	19.68112
Regular	0	6	92	0.3579	0.35790002	19.814224
Regular	0	6	93	0.3597	0.35970002	19.947329
Regular	0	6	94	0.3585	0.35849997	20.080431
Regular	0	6	95	0.3625	0.36249998	20.213535
Regular	0	6	96	0.3585	0.3585	20.34664
Regular	0	6	97	0.3652	0.3652	20.479742
Regular	0	6	98	0.3575	0.3575	20.612846
Regular	0	6	99	0.3618	0.36180001	20.74595
Regular	0	6	100	0.3571	0.35709998	20.879053
Regular	0	6	101	0.368	0.36799997	21.012157
Regular	0	6	102	0.3572	0.35719997	21.145262
Regular	0	6	103	0.3682	0.3682	21.278364
Regular	0	6	104	0.3552	0.3552	21.411469
Regular	0	6	105	0.3592	0.3592	21.544573
Regular	0	6	106	0.364	0.36400002	21.677677
Regular	0	6	107	0.3553	0.3553	21.81078
Regular	0	6	108	0.3629	0.3629	21.943884
Regular	0	6	109	0.3617	0.3617	22.076988
Regular	0	6	110	0.3669	0.36690003	22.21009
Regular	0	6	111	0.3634	0.3634	22.343195
Regular	0	6	112	0.3653	0.3653	22.4763
Regular	0	6	113	0.3659	0.3659	22.609402
Regular	0	6	114	0.3725	0.3725	22.741964
Regular	0	6	115	0.3591	0.3591	22.866137
Regular	0	6	116	0.3697	0.3697	22.990307
Regular	0	6	117	0.3708	0.37080002	23.114477
Regular	0	6	118	0.3681	0.3681	23.23865
Regular	0	6	119	0.3658	0.3658	23.36282
Regular	0	6	120	0.3698	0.3698	23.486992
Regular	0	6	121	0.3672	0.3672	23.611162
Regular	0	6	122	0.3706	0.37060001	23.735332
Regular	0	6	123	0.366	0.366	23.859505
Regular	0	6	124	0.3718	0.3718	23.983675
Regular	0	6	125	0.3691	0.36909997	24.107845
Regular	0	6	126	0.3695	0.3695	24.232018
Regular	0	6	127	0.3725	0.3725	24.356188
Regular	0	6	128	0.3728	0.3728	24.48036
Regular	0	6	129	0.3708	0.3708	24.60453
Regular	0	6	130	0.3675	0.36749998	24.7287
Regular	0	6	131	0.3762	0.3762	24.852873
Regular	0	6	132	0.3654	0.36540002	24.977043
Regular	0	6	133	0.3744	0.37440002	25.101215
Regular	0	6	134	0.37	0.37	25.225386
Regular	0	6	135	0.3678	0.36780003	25.349556
Regular	0	6	136	0.3721	0.37210003	25.473728
Regular	0	6	137	0.3736	0.37359998	25.597898
Regular	0	6	138	0.3676	0.36760002	25.722069
Regular	0	6	139	0.3778	0.37780002	25.846241
Regular	0	6	140	0.3674	0.36740002	25.970411
Regular	0	6	141	0.3732	0.3732	26.094584
Regular	0	6	142	0.3751	0.3751	26.218754
Regular	0	6	143	0.3734	0.37339994	26.342924
Regular	0	6	144	0.3739	0.3739	26.467096
Regular	0	6	145	0.3718	0.3718	26.591267
Regular	0	6	146	0.374	0.374	26.715437
Regular	0	6	147	0.3724	0.3724	26.83961
Regular	0	6	148	0.3812	0.38120002	26.96378
Regular	0	6	149	0.3725	0.3725	27.087952
Regular	0	6	150	0.3716	0.3716	27.212122
Regular	0	6	151	0.3779	0.37789997	27.336292
Regular	0	6	152	0.3756	0.3756	27.460464
Regular	0	6	153	0.3756	0.3756	27.583242
Regular	0	6	154	0.3785	0.37849998	27.698769
Regular	0	6	155	0.3763	0.37629998	27.814295
Regular	0	6	156	0.3771	0.3771	27.92982
Regular	0	6	157	0.3778	0.37780005	28.045345
Regular	0	6	158	0.38	0.38	28.16087
Regular	0	6	159	0.3802	0.38019997	28.276396
Regular	0	6	160	0.3826	0.38259998	28.391922
Regular	0	6	161	0.3781	0.3781	28.507446
Regular	0	6	162	0.3794	0.37939996	28.622972
Regular	0	6	163	0.3832	0.3832	28.738499
Regular	0	6	164	0.387	0.38700002	28.854023
Regular	0	6	165	0.3831	0.38310003	28.96955
Regular	0	6	166	0.3768	0.3768	29.085073
Regular	0	6	167	0.3767	0.37669998	29.2006
Regular	0	6	168	0.3776	0.3776	29.316126
Regular	0	6	169	0.3875	0.3875	29.43165
Regular	0	6	170	0.3794	0.3794	29.547176
Regular	0	6	171	0.381	0.381	29.6627
Regular	0	6	172	0.3771	0.3771	29.778227
Regular	0	6	173	0.3825	0.3825	29.893753
Regular	0	6	174	0.3725	0.3725	30.009277
Regular	0	6	175	0.3834	0.3834	30.124804
Regular	0	6	176	0.3803	0.3803	30.240328
Regular	0	6	177	0.3805	0.3805	30.355854
Regular	0	6	178	0.3905	0.3905	30.47138
Regular	0	6	179	0.3913	0.39130002	30.586905
Regular	0	6	180	0.3821	0.38210005	30.70243
Regular	0	6	181	0.3771	0.3771	30.817955
Regular	0	6	182	0.3964	0.39640003	30.933481
Regular	0	6	183	0.3814	0.3814	31.049007
Regular	0	6	184	0.3887	0.3887	31.164532
Regular	0	6	185	0.3869	0.3869	31.280058
Regular	0	6	186	0.3835	0.3835	31.395582
Regular	0	6	187	0.3924	0.39240003	31.511108
Regular	0	6	188	0.3824	0.3824	31.626635
Regular	0	6	189	0.3844	0.38439998	31.742159
Regular	0	6	190	0.382	0.382	31.857685
Regular	0	6	191	0.3901	0.3901	31.97321
Regular	0	6	192	0.3887	0.3887	32.088737
Regular	0	6	193	0.3874	0.38739997	32.20426
Regular	0	6	194	0.3836	0.38359997	32.319786
Regular	0	6	195	0.3932	0.39319998	32.43531
Regular	0	6	196	0.3838	0.3838	32.55084
Regular	0	6	197	0.3904	0.3904	32.666363
Regular	0	6	198	0.3916	0.3916	32.781887
Regular	0	6	199	0.3905	0.3905	32.897415
Regular	0	7	0	0.1	0.1	2.2285588
Regular	0	7	1	0.1	0.1	2.808192
Regular	0	7	2	0.1	0.1	3.2770145
Regular	0	7	3	0.1	0.1	3.687295
Regular	0	7	4	0.1039	0.10389999	4.058282
Regular	0	7	5	0.1257	0.1257	4.40355
Regular	0	7	6	0.1505	0.15050001	4.7272
Regular	0	7	7	0.1764	0.1764	5.033085
Regular	0	7	8	0.1828	0.1828	5.3249297
Regular	0	7	9	0.1877	0.18770002	5.606444
Regular	0	7	10	0.197	0.19700001	5.8786554
Regular	0	7	11	0.2053	0.2053	6.1389904
Regular	0	7	12	0.2139	0.2139	6.3965387
Regular	0	7	13	0.2209	0.22090001	6.6412
Regular	0	7	14	0.2233	0.22329998	6.884811
Regular	0	7	15	0.2252	0.22520001	7.1195083
Regular	0	7	16	0.2292	0.22919998	7.349844
Regular	0	7	17	0.2458	0.24579999	7.5801797
Regular	0	7	18	0.2488	0.24880001	7.7983847
Regular	0	7	19	0.2469	0.2469	8.01605
Regular	0	7	20	0.2469	0.2469	8.233716
Regular	0	7	21	0.2493	0.24929997	8.443394
Regular	0	7	22	0.2588	0.2588	8.648945
Regular	0	7	23	0.2525	0.2525	8.854495
Regular	0	7	24	0.2539	0.2539	9.060046
Regular	0	7	25	0.2561	0.2561	9.258508
Regular	0	7	26	0.2614	0.26139998	9.452455
Regular	0	7	27	0.2556	0.25560004	9.6464
Regular	0	7	28	0.263	0.263	9.840347
Regular	0	7	29	0.257	0.257	10.034294
Regular	0	7	30	0.2715	0.2715	10.221738
Regular	0	7	31	0.2678	0.26780003	10.4045515
Regular	0	7	32	0.2711	0.27109998	10.587365
Regular	0	7	33	0.2593	0.25930002	10.77018
Regular	0	7	34	0.2714	0.2714	10.952993
Regular	0	7	35	0.272	0.27199998	11.135808
Regular	0	7	36	0.2761	0.27609998	11.315841
Regular	0	7	37	0.281	0.281	11.487958
Regular	0	7	38	0.2819	0.2819	11.660075
Regular	0	7	39	0.2851	0.28509998	11.832192
Regular	0	7	40	0.2813	0.2813	12.00431
Regular	0	7	41	0.2837	0.2837	12.176428
Regular	0	7	42	0.2907	0.29070002	12.348545
Regular	0	7	43	0.2842	0.2842	12.520662
Regular	0	7	44	0.2863	0.2863	12.690914
Regular	0	7	45	0.2939	0.2939	12.852738
Regular	0	7	46	0.2966	0.29659998	13.014564
Regular	0	7	47	0.2902	0.2902	13.176389
Regular	0	7	48	0.3028	0.3028	13.338214
Regular	0	7	49	0.2911	0.2911	13.500039
Regular	0	7	50	0.2951	0.29509997	13.661863
Regular	0	7	51	0.3023	0.3023	13.8236885
Regular	0	7	52	0.2977	0.29770002	13.985514
Regular	0	7	53	0.3047	0.3047	14.147339
Regular	0	7	54	0.3041	0.30409998	14.309164
Regular	0	7	55	0.2992	0.2992	14.464283
Regular	0	7	56	0.317	0.31700003	14.616192
Regular	0	7	57	0.3065	0.30650002	14.7681
Regular	0	7	58	0.3169	0.3169	14.920009
Regular	0	7	59	0.3093	0.3093	15.071918
Regular	0	7	60	0.3194	0.3194	15.223825
Regular	0	7	61	0.3112	0.3112	15.375734
Regular	0	7	62	0.3195	0.31950003	15.527643
Regular	0	7	63	0.3214	0.3214	15.679552
Regular	0	7	64	0.3048	0.30479997	15.83146
Regular	0	7	65	0.3224	0.32240003	15.983369
Regular	0	7	66	0.3098	0.3098	16.135277
Regular	0	7	67	0.3155	0.3155	16.287186
Regular	0	7	68	0.3238	0.32380003	16.439095
Regular	0	7	69	0.3254	0.3254	16.584053
Regular	0	7	70	0.3217	0.3217	16.726397
Regular	0	7	71	0.3155	0.3155	16.868738
Regular	0	7	72	0.3218	0.32180002	17.011082
Regular	0	7	73	0.315	0.315	17.153423
Regular	0	7	74	0.3335	0.3335	17.295767
Regular	0	7	75	0.3204	0.32040003	17.438108
Regular	0	7	76	0.3351	0.3351	17.580452
Regular	0	7	77	0.3311	0.33110005	17.722794
Regular	0	7	78	0.3182	0.31820002	17.865137
Regular	0	7	79	0.3356	0.33559996	18.007479
Regular	0	7	80	0.33	0.32999998	18.149822
Regular	0	7	81	0.333	0.333	18.292164
Regular	0	7	82	0.3301	0.3301	18.434507
Regular	0	7	83	0.3378	0.33779997	18.576849
Regular	0	7	84	0.3339	0.3339	18.719193
Regular	0	7	85	0.3326	0.3326	18.861534
Regular	0	7	86	0.3439	0.34389997	19.003878
Regular	0	7	87	0.3328	0.33279997	19.14622
Regular	0	7	88	0.3361	0.33610004	19.281809
Regular	0	7	89	0.3404	0.3404	19.414913
Regular	0	7	90	0.3444	0.34440002	19.548018
Regular	0	7	91	0.3429	0.3429	19.68112
Regular	0	7	92	0.3377	0.33769998	19.814224
Regular	0	7	93	0.3517	0.3517	19.947329
Regular	0	7	94	0.3397	0.3397	20.080431
Regular	0	7	95	0.3486	0.3486	20.213535
Regular	0	7	96	0.3407	0.3407	20.34664
Regular	0	7	97	0.3461	0.3461	20.479742
Regular	0	7	98	0.3461	0.34610003	20.612846
Regular	0	7	99	0.3423	0.3423	20.74595
Regular	0	7	100	0.3465	0.3465	20.879053
Regular	0	7	101	0.3552	0.3552	21.012157
Regular	0	7	102	0.3356	0.3356	21.145262
Regular	0	7	103	0.3535	0.3535	21.278364
Regular	0	7	104	0.349	0.34899998	21.411469
Regular	0	7	105	0.3492	0.3492	21.544573
Regular	0	7	106	0.3497	0.34969997	21.677677
Regular	0	7	107	0.352	0.352	21.81078
Regular	0	7	108	0.342	0.34199998	21.943884
Regular	0	7	109	0.3471	0.3471	22.076988
Regular	0	7	110	0.3409	0.3409	22.21009
Regular	0	7	111	0.3548	0.3548	22.343195
Regular	0	7	112	0.3499	0.34989998	22.4763
Regular	0	7	113	0.3428	0.34279996	22.609402
Regular	0	7	114	0.3544	0.35439998	22.741964
Regular	0	7	115	0.3578	0.35779998	22.866137
Regular	0	7	116	0.3401	0.3401	22.990307
Regular	0	7	117	0.3568	0.35680002	23.114477
Regular	0	7	118	0.359	0.35900003	23.23865
Regular	0	7	119	0.3681	0.3681	23.36282
Regular	0	7	120	0.3472	0.34719998	23.486992
Regular	0	7	121	0.365	0.36499998	23.611162
Regular	0	7	122	0.3552	0.3552	23.735332
Regular	0	7	123	0.3557	0.3557	23.859505
Regular	0	7	124	0.3608	0.36079997	23.983675
Regular	0	7	125	0.3578	0.35779998	24.107845
Regular	0	7	126	0.366	0.366	24.232018
Regular	0	7	127	0.3498	0.34979996	24.356188
Regular	0	7	128	0.3512	0.3512	24.48036
Regular	0	7	129	0.3634	0.36339998	24.60453
Regular	0	7	130	0.3449	0.34489998	24.7287
Regular	0	7	131	0.3685	0.36850002	24.852873
Regular	0	7	132	0.3546	0.3546	24.977043
Regular	0	7	133	0.3636	0.36359996	25.101215
Regular	0	7	134	0.3461	0.3461	25.225386
Regular	0	7	135	0.3727	0.3727	25.349556
Regular	0	7	136	0.3486	0.3486	25.473728
Regular	0	7	137	0.3606	0.3606	25.597898
Regular	0	7	138	0.3591	0.3591	25.722069
Regular	0	7	139	0.3648	0.36479998	25.846241
Regular	0	7	140	0.3619	0.3619	25.970411
Regular	0	7	141	0.3513	0.3513	26.094584
Regular	0	7	142	0.3708	0.37080002	26.218754
Regular	0	7	143	0.3695	0.36949998	26.342924
Regular	0	7	144	0.3555	0.3555	26.467096
Regular	0	7	145	0.3648	0.36479998	26.591267
Regular	0	7	146	0.3697	0.36969998	26.715437
Regular	0	7	147	0.3641	0.36410004	26.83961
Regular	0	7	148	0.3572	0.35719997	26.96378
Regular	0	7	149	0.374	0.374	27.087952
Regular	0	7	150	0.3646	0.3646	27.212122
Regular	0	7	151	0.3591	0.35909998	27.336292
Regular	0	7	152	0.3741	0.37410003	27.460464
Regular	0	7	153	0.3658	0.3658	27.583242
Regular	0	7	154	0.35	0.35000005	27.698769
Regular	0	7	155	0.3682	0.3682	27.814295
Regular	0	7	156	0.3637	0.36369994	27.92982
Regular	0	7	157	0.3633	0.36330003	28.045345
Regular	0	7	158	0.3701	0.37010002	28.16087
Regular	0	7	159	0.3607	0.36069998	28.276396
Regular	0	7	160	0.375	0.375	28.391922
Regular	0	7	161	0.366	0.36600003	28.507446
Regular	0	7	162	0.3613	0.3613	28.622972
Regular	0	7	163	0.3681	0.36810002	28.738499
Regular	0	7	164	0.3781	0.3781	28.854023
Regular	0	7	165	0.3601	0.36009997	28.96955
Regular	0	7	166	0.3714	0.37139997	29.085073
Regular	0	7	167	0.3765	0.37650004	29.2006
Regular	0	7	168	0.3616	0.3616	29.316126
Regular	0	7	169	0.373	0.37300006	29.43165
Regular	0	7	170	0.3704	0.3704	29.547176
Regular	0	7	171	0.3708	0.3708	29.6627
Regular	0	7	172	0.3733	0.37330002	29.778227
Regular	0	7	173	0.3668	0.3668	29.893753
Regular	0	7	174	0.3773	0.3773	30.009277
Regular	0	7	175	0.3769	0.37690002	30.124804
Regular	0	7	176	0.3766	0.3766	30.240328
Regular	0	7	177	0.3711	0.3711	30.355854
Regular	0	7	178	0.3758	0.37579998	30.47138
Regular	0	7	179	0.3693	0.36930004	30.586905
Regular	0	7	180	0.3732	0.37319997	30.70243
Regular	0	7	181	0.3743	0.37429997	30.817955
Regular	0	7	182	0.3746	0.3746	30.933481
Regular	0	7	183	0.3749	0.37490004	31.049007
Regular	0	7	184	0.3688	0.36879998	31.164532
Regular	0	7	185	0.3753	0.3753	31.280058
Regular	0	7	186	0.371	0.37100002	31.395582
Regular	0	7	187	0.386	0.38599998	31.511108
Regular	0	7	188	0.3762	0.3762	31.626635
Regular	0	7	189	0.368	0.368	31.742159
Regular	0	7	190	0.3789	0.3789	31.857685
Regular	0	7	191	0.3818	0.38180003	31.97321
Regular	0	7	192	0.3782	0.3782	32.088737
Regular	0	7	193	0.3804	0.3804	32.20426
Regular	0	7	194	0.3755	0.37550002	32.319786
Regular	0	7	195	0.373	0.373	32.43531
Regular	0	7	196	0.3804	0.3804	32.55084
Regular	0	7	197	0.38	0.38000005	32.666363
Regular	0	7	198	0.3734	0.3734	32.781887
Regular	0	7	199	0.3833	0.3833	32.897415
Regular	1	0	0	0.1	0.1	2.2285588
Regular	1	0	1	0.1	0.1	2.808192
Regular	1	0	2	0.1	0.1	3.2770145
Regular	1	0	3	0.1	0.1	3.687295
Regular	1	0	4	0.1	0.1	4.058282
Regular	1	0	5	0.1	0.1	4.40355
Regular	1	0	6	0.1	0.1	4.7272
Regular	1	0	7	0.111	0.111	5.033085
Regular	1	0	8	0.1223	0.12230001	5.3249297
Regular	1	0	9	0.1398	0.1398	5.606444
Regular	1	0	10	0.1551	0.1551	5.8786554
Regular	1	0	11	0.1575	0.1575	6.1389904
Regular	1	0	12	0.1643	0.1643	6.3965387
Regular	1	0	13	0.1725	0.1725	6.6412
Regular	1	0	14	0.1828	0.18280001	6.884811
Regular	1	0	15	0.1817	0.1817	7.1195083
Regular	1	0	16	0.1854	0.1854	7.349844
Regular	1	0	17	0.1875	0.18750001	7.5801797
Regular	1	0	18	0.2016	0.2016	7.7983847
Regular	1	0	19	0.1916	0.1916	8.01605
Regular	1	0	20	0.1871	0.18710001	8.233716
Regular	1	0	21	0.2181	0.2181	8.443394
Regular	1	0	22	0.2006	0.2006	8.648945
Regular	1	0	23	0.2005	0.20050001	8.854495
Regular	1	0	24	0.2196	0.21959999	9.060046
Regular	1	0	25	0.2237	0.2237	9.258508
Regular	1	0	26	0.2231	0.22309999	9.452455
Regular	1	0	27	0.2261	0.2261	9.6464
Regular	1	0	28	0.2325	0.2325	9.840347
Regular	1	0	29	0.2325	0.2325	10.034294
Regular	1	0	30	0.2305	0.23049998	10.221738
Regular	1	0	31	0.2389	0.23890002	10.4045515
Regular	1	0	32	0.2362	0.2362	10.587365
Regular	1	0	33	0.2525	0.2525	10.77018
Regular	1	0	34	0.2426	0.2426	10.952993
Regular	1	0	35	0.2497	0.24969998	11.135808
Regular	1	0	36	0.2535	0.2535	11.315841
Regular	1	0	37	0.2552	0.2552	11.487958
Regular	1	0	38	0.2538	0.25379997	11.660075
Regular	1	0	39	0.2608	0.2608	11.832192
Regular	1	0	40	0.2569	0.2569	12.00431
Regular	1	0	41	0.2685	0.26850003	12.176428
Regular	1	0	42	0.2553	0.2553	12.348545
Regular	1	0	43	0.2523	0.25230002	12.520662
Regular	1	0	44	0.2709	0.2709	12.690914
Regular	1	0	45	0.265	0.26500002	12.852738
Regular	1	0	46	0.2687	0.26869997	13.014564
Regular	1	0	47	0.2721	0.27209997	13.176389
Regular	1	0	48	0.2574	0.2574	13.338214
Regular	1	0	49	0.2709	0.2709	13.500039
Regular	1	0	50	0.2692	0.26920003	13.661863
Regular	1	0	51	0.2775	0.2775	13.8236885
Regular	1	0	52	0.2666	0.26659998	13.985514
Regular	1	0	53	0.2759	0.2759	14.147339
Regular	1	0	54	0.2621	0.2621	14.309164
Regular	1	0	55	0.2802	0.2802	14.464283
Regular	1	0	56	0.269	0.269	14.616192
Regular	1	0	57	0.282	0.282	14.7681
Regular	1	0	58	0.2719	0.2719	14.920009
Regular	1	0	59	0.2691	0.2691	15.071918
Regular	1	0	60	0.2879	0.2879	15.223825
Regular	1	0	61	0.2885	0.28849998	15.375734
Regular	1	0	62	0.2778	0.27780002	15.527643
Regular	1	0	63	0.2923	0.29230002	15.679552
Regular	1	0	64	0.271	0.271	15.83146
Regular	1	0	65	0.2881	0.2881	15.983369
Regular	1	0	66	0.3029	0.30290002	16.135277
Regular	1	0	67	0.2758	0.2758	16.287186
Regular	1	0	68	0.2996	0.2996	16.439095
Regular	1	0	69	0.2855	0.2855	16.584053
Regular	1	0	70	0.3004	0.30039996	16.726397
Regular	1	0	71	0.2879	0.28790003	16.868738
Regular	1	0	72	0.2962	0.29619998	17.011082
Regular	1	0	73	0.2925	0.2925	17.153423
Regular	1	0	74	0.2931	0.2931	17.295767
Regular	1	0	75	0.3056	0.3056	17.438108
Regular	1	0	76	0.3047	0.3047	17.580452
Regular	1	0	77	0.2954	0.2954	17.722794
Regular	1	0	78	0.2954	0.29540002	17.865137
Regular	1	0	79	0.3092	0.3092	18.007479
Regular	1	0	80	0.2963	0.2963	18.149822
Regular	1	0	81	0.3057	0.3057	18.292164
Regular	1	0	82	0.3067	0.3067	18.434507
Regular	1	0	83	0.2994	0.2994	18.576849
Regular	1	0	84	0.3115	0.3115	18.719193
Regular	1	0	85	0.3093	0.3093	18.861534
Regular	1	0	86	0.3161	0.3161	19.003878
Regular	1	0	87	0.3032	0.3032	19.14622
Regular	1	0	88	0.3145	0.3145	19.281809
Regular	1	0	89	0.2986	0.2986	19.414913
Regular	1	0	90	0.318	0.31800002	19.548018
Regular	1	0	91	0.2922	0.2922	19.68112
Regular	1	0	92	0.3042	0.30420002	19.814224
Regular	1	0	93	0.3154	0.3154	19.947329
Regular	1	0	94	0.3059	0.3059	20.080431
Regular	1	0	95	0.317	0.31699997	20.213535
Regular	1	0	96	0.3181	0.3181	20.34664
Regular	1	0	97	0.3116	0.31160003	20.479742
Regular	1	0	98	0.3108	0.31080002	20.612846
Regular	1	0	99	0.321	0.32099998	20.74595
Regular	1	0	100	0.3044	0.3044	20.879053
Regular	1	0	101	0.3204	0.3204	21.012157
Regular	1	0	102	0.3084	0.3084	21.145262
Regular	1	0	103	0.3262	0.32619998	21.278364
Regular	1	0	104	0.315	0.315	21.411469
Regular	1	0	105	0.3122	0.3122	21.544573
Regular	1	0	106	0.3226	0.3226	21.677677
Regular	1	0	107	0.3153	0.31530002	21.81078
Regular	1	0	108	0.3249	0.3249	21.943884
Regular	1	0	109	0.3263	0.3263	22.076988
Regular	1	0	110	0.3135	0.3135	22.21009
Regular	1	0	111	0.3302	0.33020002	22.343195
Regular	1	0	112	0.3266	0.32660002	22.4763
Regular	1	0	113	0.3231	0.3231	22.609402
Regular	1	0	114	0.3186	0.3186	22.741964
Regular	1	0	115	0.3256	0.3256	22.866137
Regular	1	0	116	0.3252	0.3252	22.990307
Regular	1	0	117	0.3369	0.3369	23.114477
Regular	1	0	118	0.3267	0.3267	23.23865
Regular	1	0	119	0.3309	0.33089998	23.36282
Regular	1	0	120	0.3325	0.3325	23.486992
Regular	1	0	121	0.3274	0.32740003	23.611162
Regular	1	0	122	0.3354	0.33540002	23.735332
Regular	1	0	123	0.3254	0.32539997	23.859505
Regular	1	0	124	0.3342	0.33419997	23.983675
Regular	1	0	125	0.3252	0.3252	24.107845
Regular	1	0	126	0.3328	0.3328	24.232018
Regular	1	0	127	0.3308	0.3308	24.356188
Regular	1	0	128	0.3252	0.3252	24.48036
Regular	1	0	129	0.3222	0.3222	24.60453
Regular	1	0	130	0.3308	0.3308	24.7287
Regular	1	0	131	0.3238	0.32380003	24.852873
Regular	1	0	132	0.3365	0.33650002	24.977043
Regular	1	0	133	0.3311	0.33110002	25.101215
Regular	1	0	134	0.323	0.323	25.225386
Regular	1	0	135	0.3386	0.3386	25.349556
Regular	1	0	136	0.3239	0.32389995	25.473728
Regular	1	0	137	0.3291	0.32909998	25.597898
Regular	1	0	138	0.3258	0.3258	25.722069
Regular	1	0	139	0.3401	0.3401	25.846241
Regular	1	0	140	0.3393	0.3393	25.970411
Regular	1	0	141	0.3384	0.3384	26.094584
Regular	1	0	142	0.3387	0.3387	26.218754
Regular	1	0	143	0.3327	0.3327	26.342924
Regular	1	0	144	0.3366	0.3366	26.467096
Regular	1	0	145	0.3357	0.33570004	26.591267
Regular	1	0	146	0.3295	0.32950002	26.715437
Regular	1	0	147	0.3424	0.3424	26.83961
Regular	1	0	148	0.3247	0.32469997	26.96378
Regular	1	0	149	0.3461	0.3461	27.087952
Regular	1	0	150	0.3337	0.3337	27.212122
Regular	1	0	151	0.3391	0.3391	27.336292
Regular	1	0	152	0.3418	0.3418	27.460464
Regular	1	0	153	0.3244	0.32439998	27.583242
Regular	1	0	154	0.3435	0.34350002	27.698769
Regular	1	0	155	0.3399	0.3399	27.814295
Regular	1	0	156	0.3355	0.3355	27.92982
Regular	1	0	157	0.3381	0.3381	28.045345
Regular	1	0	158	0.343	0.343	28.16087
Regular	1	0	159	0.3367	0.3367	28.276396
Regular	1	0	160	0.3431	0.34309998	28.391922
Regular	1	0	161	0.3391	0.33909997	28.507446
Regular	1	0	162	0.3477	0.34770003	28.622972
Regular	1	0	163	0.3412	0.3412	28.738499
Regular	1	0	164	0.3467	0.3467	28.854023
Regular	1	0	165	0.3385	0.33849996	28.96955
Regular	1	0	166	0.3457	0.3457	29.085073
Regular	1	0	167	0.3479	0.3479	29.2006
Regular	1	0	168	0.3422	0.3422	29.316126
Regular	1	0	169	0.3444	0.3444	29.43165
Regular	1	0	170	0.3534	0.35340002	29.547176
Regular	1	0	171	0.3301	0.3301	29.6627
Regular	1	0	172	0.3552	0.3552	29.778227
Regular	1	0	173	0.3408	0.3408	29.893753
Regular	1	0	174	0.3461	0.3461	30.009277
Regular	1	0	175	0.3489	0.3489	30.124804
Regular	1	0	176	0.345	0.34500003	30.240328
Regular	1	0	177	0.3505	0.35050002	30.355854
Regular	1	0	178	0.3468	0.34680003	30.47138
Regular	1	0	179	0.3523	0.35230002	30.586905
Regular	1	0	180	0.3524	0.3524	30.70243
Regular	1	0	181	0.3575	0.35750002	30.817955
Regular	1	0	182	0.3293	0.3293	30.933481
Regular	1	0	183	0.355	0.35499996	31.049007
Regular	1	0	184	0.3476	0.34759998	31.164532
Regular	1	0	185	0.3616	0.3616	31.280058
Regular	1	0	186	0.3516	0.3516	31.395582
Regular	1	0	187	0.3523	0.3523	31.511108
Regular	1	0	188	0.3519	0.35189998	31.626635
Regular	1	0	189	0.355	0.35500002	31.742159
Regular	1	0	190	0.3452	0.3452	31.857685
Regular	1	0	191	0.3487	0.3487	31.97321
Regular	1	0	192	0.3607	0.3607	32.088737
Regular	1	0	193	0.3596	0.35960004	32.20426
Regular	1	0	194	0.3608	0.36080003	32.319786
Regular	1	0	195	0.3477	0.3477	32.43531
Regular	1	0	196	0.3589	0.3589	32.55084
Regular	1	0	197	0.3547	0.35470003	32.666363
Regular	1	0	198	0.3566	0.35660005	32.781887
Regular	1	0	199	0.3584	0.35840002	32.897415
Regular	1	1	0	0.1	0.1	2.2285588
Regular	1	1	1	0.1	0.1	2.808192
Regular	1	1	2	0.1	0.1	3.2770145
Regular	1	1	3	0.1	0.1	3.687295
Regular	1	1	4	0.1001	0.1001	4.058282
Regular	1	1	5	0.1121	0.11209999	4.40355
Regular	1	1	6	0.1389	0.1389	4.7272
Regular	1	1	7	0.1588	0.1588	5.033085
Regular	1	1	8	0.1719	0.1719	5.3249297
Regular	1	1	9	0.1785	0.17850001	5.606444
Regular	1	1	10	0.177	0.177	5.8786554
Regular	1	1	11	0.1776	0.1776	6.1389904
Regular	1	1	12	0.1986	0.1986	6.3965387
Regular	1	1	13	0.2022	0.20220001	6.6412
Regular	1	1	14	0.1975	0.19750002	6.884811
Regular	1	1	15	0.211	0.21100001	7.1195083
Regular	1	1	16	0.221	0.22099999	7.349844
Regular	1	1	17	0.2268	0.2268	7.5801797
Regular	1	1	18	0.2295	0.22950001	7.7983847
Regular	1	1	19	0.2243	0.22429998	8.01605
Regular	1	1	20	0.2334	0.23339996	8.233716
Regular	1	1	21	0.2464	0.2464	8.443394
Regular	1	1	22	0.248	0.248	8.648945
Regular	1	1	23	0.2404	0.24039999	8.854495
Regular	1	1	24	0.2504	0.25039998	9.060046
Regular	1	1	25	0.2542	0.2542	9.258508
Regular	1	1	26	0.2505	0.2505	9.452455
Regular	1	1	27	0.2637	0.2637	9.6464
Regular	1	1	28	0.279	0.279	9.840347
Regular	1	1	29	0.2629	0.2629	10.034294
Regular	1	1	30	0.2611	0.2611	10.221738
Regular	1	1	31	0.2609	0.2609	10.4045515
Regular	1	1	32	0.2704	0.2704	10.587365
Regular	1	1	33	0.2734	0.2734	10.77018
Regular	1	1	34	0.2728	0.27279997	10.952993
Regular	1	1	35	0.2745	0.27449998	11.135808
Regular	1	1	36	0.2759	0.27589998	11.315841
Regular	1	1	37	0.2799	0.27989998	11.487958
Regular	1	1	38	0.2934	0.2934	11.660075
Regular	1	1	39	0.2804	0.2804	11.832192
Regular	1	1	40	0.2973	0.2973	12.00431
Regular	1	1	41	0.2866	0.2866	12.176428
Regular	1	1	42	0.2924	0.2924	12.348545
Regular	1	1	43	0.2933	0.29330003	12.520662
Regular	1	1	44	0.2831	0.28309995	12.690914
Regular	1	1	45	0.2908	0.2908	12.852738
Regular	1	1	46	0.2989	0.29889998	13.014564
Regular	1	1	47	0.3037	0.30370003	13.176389
Regular	1	1	48	0.2903	0.29029995	13.338214
Regular	1	1	49	0.3012	0.30119997	13.500039
Regular	1	1	50	0.2958	0.2958	13.661863
Regular	1	1	51	0.2995	0.29950005	13.8236885
Regular	1	1	52	0.3058	0.3058	13.985514
Regular	1	1	53	0.295	0.295	14.147339
Regular	1	1	54	0.3109	0.3109	14.309164
Regular	1	1	55	0.3027	0.3027	14.464283
Regular	1	1	56	0.3094	0.30939996	14.616192
Regular	1	1	57	0.3079	0.3079	14.7681
Regular	1	1	58	0.3135	0.31350002	14.920009
Regular	1	1	59	0.306	0.30600002	15.071918
Regular	1	1	60	0.3109	0.3109	15.223825
Regular	1	1	61	0.3118	0.31180003	15.375734
Regular	1	1	62	0.3196	0.31960005	15.527643
Regular	1	1	63	0.3142	0.3142	15.679552
Regular	1	1	64	0.3152	0.31520003	15.83146
Regular	1	1	65	0.3253	0.32530004	15.983369
Regular	1	1	66	0.3063	0.3063	16.135277
Regular	1	1	67	0.3187	0.3187	16.287186
Regular	1	1	68	0.3213	0.32130003	16.439095
Regular	1	1	69	0.3145	0.3145	16.584053
Regular	1	1	70	0.3173	0.3173	16.726397
Regular	1	1	71	0.3281	0.32810003	16.868738
Regular	1	1	72	0.3128	0.3128	17.011082
Regular	1	1	73	0.3159	0.31590003	17.153423
Regular	1	1	74	0.3302	0.33020002	17.295767
Regular	1	1	75	0.3229	0.3229	17.438108
Regular	1	1	76	0.3211	0.32109997	17.580452
Regular	1	1	77	0.3287	0.3287	17.722794
Regular	1	1	78	0.3225	0.32250002	17.865137
Regular	1	1	79	0.3277	0.3277	18.007479
Regular	1	1	80	0.3261	0.32610002	18.149822
Regular	1	1	81	0.3329	0.3329	18.292164
Regular	1	1	82	0.3253	0.32529998	18.434507
Regular	1	1	83	0.3289	0.3289	18.576849
Regular	1	1	84	0.3374	0.33740002	18.719193
Regular	1	1	85	0.3274	0.3274	18.861534
Regular	1	1	86	0.3306	0.33060002	19.003878
Regular	1	1	87	0.3293	0.3293	19.14622
Regular	1	1	88	0.3351	0.3351	19.281809
Regular	1	1	89	0.3286	0.3286	19.414913
Regular	1	1	90	0.3294	0.3294	19.548018
Regular	1	1	91	0.3334	0.33339998	19.68112
Regular	1	1	92	0.3337	0.3337	19.814224
Regular	1	1	93	0.3372	0.3372	19.947329
Regular	1	1	94	0.3359	0.3359	20.080431
Regular	1	1	95	0.3344	0.3344	20.213535
Regular	1	1	96	0.327	0.327	20.34664
Regular	1	1	97	0.3369	0.3369	20.479742
Regular	1	1	98	0.3346	0.33460003	20.612846
Regular	1	1	99	0.3373	0.33729997	20.74595
Regular	1	1	100	0.3362	0.3362	20.879053
Regular	1	1	101	0.3374	0.33740002	21.012157
Regular	1	1	102	0.3274	0.3274	21.145262
Regular	1	1	103	0.3406	0.3406	21.278364
Regular	1	1	104	0.3261	0.32610002	21.411469
Regular	1	1	105	0.3462	0.3462	21.544573
Regular	1	1	106	0.3341	0.33409998	21.677677
Regular	1	1	107	0.3397	0.33969998	21.81078
Regular	1	1	108	0.3422	0.3422	21.943884
Regular	1	1	109	0.3469	0.34690002	22.076988
Regular	1	1	110	0.3448	0.34479997	22.21009
Regular	1	1	111	0.3443	0.34430003	22.343195
Regular	1	1	112	0.3441	0.3441	22.4763
Regular	1	1	113	0.3402	0.3402	22.609402
Regular	1	1	114	0.3444	0.3444	22.741964
Regular	1	1	115	0.3483	0.3483	22.866137
Regular	1	1	116	0.3434	0.3434	22.990307
Regular	1	1	117	0.3513	0.3513	23.114477
Regular	1	1	118	0.3479	0.34789997	23.23865
Regular	1	1	119	0.3562	0.3562	23.36282
Regular	1	1	120	0.3413	0.3413	23.486992
Regular	1	1	121	0.3585	0.35849994	23.611162
Regular	1	1	122	0.3401	0.34010002	23.735332
Regular	1	1	123	0.3636	0.3636	23.859505
Regular	1	1	124	0.3467	0.3467	23.983675
Regular	1	1	125	0.358	0.35799998	24.107845
Regular	1	1	126	0.3495	0.3495	24.232018
Regular	1	1	127	0.3588	0.3588	24.356188
Regular	1	1	128	0.349	0.34900004	24.48036
Regular	1	1	129	0.3519	0.35190004	24.60453
Regular	1	1	130	0.3631	0.36309996	24.7287
Regular	1	1	131	0.3528	0.35280004	24.852873
Regular	1	1	132	0.3574	0.3574	24.977043
Regular	1	1	133	0.3498	0.3498	25.101215
Regular	1	1	134	0.3571	0.3571	25.225386
Regular	1	1	135	0.3537	0.35369998	25.349556
Regular	1	1	136	0.3505	0.3505	25.473728
Regular	1	1	137	0.368	0.368	25.597898
Regular	1	1	138	0.3654	0.36540002	25.722069
Regular	1	1	139	0.3528	0.35279998	25.846241
Regular	1	1	140	0.3572	0.3572	25.970411
Regular	1	1	141	0.3617	0.3617	26.094584
Regular	1	1	142	0.36	0.36	26.218754
Regular	1	1	143	0.3638	0.3638	26.342924
Regular	1	1	144	0.3598	0.3598	26.467096
Regular	1	1	145	0.3674	0.3674	26.591267
Regular	1	1	146	0.3633	0.3633	26.715437
Regular	1	1	147	0.3683	0.36829996	26.83961
Regular	1	1	148	0.3629	0.36289996	26.96378
Regular	1	1	149	0.3641	0.3641	27.087952
Regular	1	1	150	0.371	0.371	27.212122
Regular	1	1	151	0.3627	0.3627	27.336292
Regular	1	1	152	0.3738	0.37379998	27.460464
Regular	1	1	153	0.3716	0.3716	27.583242
Regular	1	1	154	0.3608	0.36080003	27.698769
Regular	1	1	155	0.3655	0.3655	27.814295
Regular	1	1	156	0.3704	0.3704	27.92982
Regular	1	1	157	0.3738	0.3738	28.045345
Regular	1	1	158	0.3646	0.3646	28.16087
Regular	1	1	159	0.3757	0.37569997	28.276396
Regular	1	1	160	0.3671	0.3671	28.391922
Regular	1	1	161	0.3669	0.3669	28.507446
Regular	1	1	162	0.3707	0.37070006	28.622972
Regular	1	1	163	0.3634	0.3634	28.738499
Regular	1	1	164	0.3653	0.3653	28.854023
Regular	1	1	165	0.3779	0.37789997	28.96955
Regular	1	1	166	0.3657	0.3657	29.085073
Regular	1	1	167	0.3722	0.37219998	29.2006
Regular	1	1	168	0.3701	0.37009996	29.316126
Regular	1	1	169	0.3691	0.3691	29.43165
Regular	1	1	170	0.3744	0.3744	29.547176
Regular	1	1	171	0.3789	0.3789	29.6627
Regular	1	1	172	0.3719	0.37190002	29.778227
Regular	1	1	173	0.3789	0.3789	29.893753
Regular	1	1	174	0.3648	0.36479998	30.009277
Regular	1	1	175	0.3786	0.37859997	30.124804
Regular	1	1	176	0.3802	0.38019997	30.240328
Regular	1	1	177	0.3762	0.37620002	30.355854
Regular	1	1	178	0.3787	0.3787	30.47138
Regular	1	1	179	0.3813	0.38130003	30.586905
Regular	1	1	180	0.3766	0.3766	30.70243
Regular	1	1	181	0.3765	0.37649998	30.817955
Regular	1	1	182	0.3859	0.38590002	30.933481
Regular	1	1	183	0.3769	0.37690002	31.049007
Regular	1	1	184	0.3782	0.3782	31.164532
Regular	1	1	185	0.3791	0.37910002	31.280058
Regular	1	1	186	0.3796	0.3796	31.395582
Regular	1	1	187	0.3852	0.38519996	31.511108
Regular	1	1	188	0.3771	0.3771	31.626635
Regular	1	1	189	0.3835	0.38350004	31.742159
Regular	1	1	190	0.3885	0.3885	31.857685
Regular	1	1	191	0.3808	0.3808	31.97321
Regular	1	1	192	0.3848	0.38480002	32.088737
Regular	1	1	193	0.3782	0.3782	32.20426
Regular	1	1	194	0.3752	0.3752	32.319786
Regular	1	1	195	0.3859	0.38590005	32.43531
Regular	1	1	196	0.3811	0.3811	32.55084
Regular	1	1	197	0.3783	0.3783	32.666363
Regular	1	1	198	0.3881	0.3881	32.781887
[truncated: 63,001 more rows]
