# Supplementary material for: Decentralized federated learning through proxy model sharing
Source: Nat Commun. 2023 May 22;14:2899. doi: 10.1038/s41467-023-38569-4 (PMC10203322; doi:10.1038/s41467-023-38569-4)
Supplement: Supplementary file 4 — Source Data [file 41467_2023_38569_MOESM4_ESM.zip › source_data_fig4.csv]

Algorithm	Seed	Training Time
Regular	0	491.4299113750458
Regular	1	491.2094759941101
Regular	2	488.8734278678894
Regular	3	499.96295714378357
Regular	4	491.49118995666504
Joint	0	824.9924833774567
Joint	1	836.586181640625
Joint	2	837.9928324222565
Joint	3	822.0429978370667
Joint	4	845.1444005966187
FedAvg	0	499.4009783267975
FedAvg	1	482.09412026405334
FedAvg	2	488.3188121318817
FedAvg	3	486.8454031944275
FedAvg	4	490.02686643600464
AvgPush	0	485.08507561683655
AvgPush	1	488.51117730140686
AvgPush	2	489.9607071876526
AvgPush	3	500.47511434555054
AvgPush	4	488.4263918399811
CWT	0	485.894695520401
CWT	1	495.23477602005005
CWT	2	487.61667943000793
CWT	3	486.5029876232147
CWT	4	480.33613538742065
FML	0	702.7875504493713
FML	1	705.0539927482605
FML	2	709.174902677536
FML	3	713.5037758350372
FML	4	711.7548451423645
ProxyFL	0	700.2384247779846
ProxyFL	1	703.9186997413635
ProxyFL	2	701.1149864196777
ProxyFL	3	700.8703725337982
ProxyFL	4	704.7484664916992
