# Supplementary material for: Decentralized federated learning through proxy model sharing
Source: Nat Commun. 2023 May 22;14:2899. doi: 10.1038/s41467-023-38569-4 (PMC10203322; doi:10.1038/s41467-023-38569-4)
Supplement: Supplementary file 4 — Source Data [file 41467_2023_38569_MOESM4_ESM.zip › source_data_fig5center.csv]

Algorithm	Seed	Client	Model	Round	Accuracy
Regular	0	0	MLP	0	0.101
Regular	0	0	MLP	1	0.1009
Regular	0	0	MLP	2	0.1009
Regular	0	0	MLP	3	0.1009
Regular	0	0	MLP	4	0.1009
Regular	0	0	MLP	5	0.1009
Regular	0	0	MLP	6	0.1009
Regular	0	0	MLP	7	0.1009
Regular	0	0	MLP	8	0.1009
Regular	0	0	MLP	9	0.1009
Regular	0	0	MLP	10	0.1009
Regular	0	0	MLP	11	0.1009
Regular	0	0	MLP	12	0.1009
Regular	0	0	MLP	13	0.1009
Regular	0	0	MLP	14	0.1009
Regular	0	0	MLP	15	0.1009
Regular	0	0	MLP	16	0.1009
Regular	0	0	MLP	17	0.1009
Regular	0	0	MLP	18	0.1009
Regular	0	0	MLP	19	0.1009
Regular	0	0	MLP	20	0.1009
Regular	0	0	MLP	21	0.1009
Regular	0	0	MLP	22	0.1009
Regular	0	0	MLP	23	0.1009
Regular	0	0	MLP	24	0.1009
Regular	0	0	MLP	25	0.1009
Regular	0	0	MLP	26	0.1009
Regular	0	0	MLP	27	0.1009
Regular	0	0	MLP	28	0.1009
Regular	0	0	MLP	29	0.1009
Regular	0	0	MLP	30	0.1009
Regular	0	0	MLP	31	0.1009
Regular	0	0	MLP	32	0.1009
Regular	0	0	MLP	33	0.1009
Regular	0	0	MLP	34	0.1009
Regular	0	0	MLP	35	0.1009
Regular	0	0	MLP	36	0.1009
Regular	0	0	MLP	37	0.1009
Regular	0	0	MLP	38	0.1009
Regular	0	0	MLP	39	0.1009
Regular	0	0	MLP	40	0.1009
Regular	0	0	MLP	41	0.1009
Regular	0	0	MLP	42	0.1009
Regular	0	0	MLP	43	0.1009
Regular	0	0	MLP	44	0.1009
Regular	0	0	MLP	45	0.1009
Regular	0	0	MLP	46	0.1009
Regular	0	0	MLP	47	0.1009
Regular	0	0	MLP	48	0.1009
Regular	0	0	MLP	49	0.1009
Regular	0	0	MLP	50	0.1009
Regular	0	0	MLP	51	0.1009
Regular	0	0	MLP	52	0.1009
Regular	0	0	MLP	53	0.1009
Regular	0	0	MLP	54	0.1009
Regular	0	0	MLP	55	0.1009
Regular	0	0	MLP	56	0.1009
Regular	0	0	MLP	57	0.1013
Regular	0	0	MLP	58	0.1022
Regular	0	0	MLP	59	0.1037
Regular	0	0	MLP	60	0.1076
Regular	0	0	MLP	61	0.1116
Regular	0	0	MLP	62	0.1181
Regular	0	0	MLP	63	0.1249
Regular	0	0	MLP	64	0.132
Regular	0	0	MLP	65	0.1396
Regular	0	0	MLP	66	0.1475
Regular	0	0	MLP	67	0.1527
Regular	0	0	MLP	68	0.1619
Regular	0	0	MLP	69	0.1689
Regular	0	0	MLP	70	0.1782
Regular	0	0	MLP	71	0.1891
Regular	0	0	MLP	72	0.1998
Regular	0	0	MLP	73	0.2094
Regular	0	0	MLP	74	0.2174
Regular	0	0	MLP	75	0.2262
Regular	0	0	MLP	76	0.2347
Regular	0	0	MLP	77	0.2426
Regular	0	0	MLP	78	0.2503
Regular	0	0	MLP	79	0.2568
Regular	0	0	MLP	80	0.2632
Regular	0	0	MLP	81	0.2681
Regular	0	0	MLP	82	0.2722
Regular	0	0	MLP	83	0.2764
Regular	0	0	MLP	84	0.279
Regular	0	0	MLP	85	0.2845
Regular	0	0	MLP	86	0.288
Regular	0	0	MLP	87	0.2896
Regular	0	0	MLP	88	0.2908
Regular	0	0	MLP	89	0.2898
Regular	0	0	MLP	90	0.2907
Regular	0	0	MLP	91	0.2912
Regular	0	0	MLP	92	0.2935
Regular	0	0	MLP	93	0.2977
Regular	0	0	MLP	94	0.3043
Regular	0	0	MLP	95	0.3078
Regular	0	0	MLP	96	0.31
Regular	0	0	MLP	97	0.3142
Regular	0	0	MLP	98	0.3178
Regular	0	0	MLP	99	0.3198
Regular	0	0	MLP	100	0.3215
Regular	0	0	MLP	101	0.3232
Regular	0	0	MLP	102	0.3254
Regular	0	0	MLP	103	0.3288
Regular	0	0	MLP	104	0.3306
Regular	0	0	MLP	105	0.331
Regular	0	0	MLP	106	0.3307
Regular	0	0	MLP	107	0.3303
Regular	0	0	MLP	108	0.3301
Regular	0	0	MLP	109	0.3292
Regular	0	0	MLP	110	0.3279
Regular	0	0	MLP	111	0.3296
Regular	0	0	MLP	112	0.3321
Regular	0	0	MLP	113	0.3348
Regular	0	0	MLP	114	0.3386
Regular	0	0	MLP	115	0.3407
Regular	0	0	MLP	116	0.3416
Regular	0	0	MLP	117	0.3422
Regular	0	0	MLP	118	0.3419
Regular	0	0	MLP	119	0.3409
Regular	0	0	MLP	120	0.3405
Regular	0	0	MLP	121	0.3401
Regular	0	0	MLP	122	0.341
Regular	0	0	MLP	123	0.3416
Regular	0	0	MLP	124	0.3422
Regular	0	0	MLP	125	0.3437
Regular	0	0	MLP	126	0.3448
Regular	0	0	MLP	127	0.3454
Regular	0	0	MLP	128	0.3448
Regular	0	0	MLP	129	0.3436
Regular	0	0	MLP	130	0.3435
Regular	0	0	MLP	131	0.3433
Regular	0	0	MLP	132	0.343
Regular	0	0	MLP	133	0.3431
Regular	0	0	MLP	134	0.3433
Regular	0	0	MLP	135	0.3437
Regular	0	0	MLP	136	0.344
Regular	0	0	MLP	137	0.3461
Regular	0	0	MLP	138	0.347
Regular	0	0	MLP	139	0.3481
Regular	0	0	MLP	140	0.3506
Regular	0	0	MLP	141	0.3525
Regular	0	0	MLP	142	0.3544
Regular	0	0	MLP	143	0.3554
Regular	0	0	MLP	144	0.357
Regular	0	0	MLP	145	0.3582
Regular	0	0	MLP	146	0.358
Regular	0	0	MLP	147	0.358
Regular	0	0	MLP	148	0.3584
Regular	0	0	MLP	149	0.3588
Regular	0	0	MLP	150	0.3609
Regular	0	0	MLP	151	0.3636
Regular	0	0	MLP	152	0.3657
Regular	0	0	MLP	153	0.3681
Regular	0	0	MLP	154	0.3704
Regular	0	0	MLP	155	0.3743
Regular	0	0	MLP	156	0.3769
Regular	0	0	MLP	157	0.3785
Regular	0	0	MLP	158	0.379
Regular	0	0	MLP	159	0.3781
Regular	0	0	MLP	160	0.3759
Regular	0	0	MLP	161	0.3755
Regular	0	0	MLP	162	0.374
Regular	0	0	MLP	163	0.3751
Regular	0	0	MLP	164	0.3778
Regular	0	0	MLP	165	0.3797
Regular	0	0	MLP	166	0.3843
Regular	0	0	MLP	167	0.3871
Regular	0	0	MLP	168	0.3896
Regular	0	0	MLP	169	0.3895
Regular	0	0	MLP	170	0.3886
Regular	0	0	MLP	171	0.3886
Regular	0	0	MLP	172	0.3894
Regular	0	0	MLP	173	0.39
Regular	0	0	MLP	174	0.3914
Regular	0	0	MLP	175	0.3919
Regular	0	0	MLP	176	0.3951
Regular	0	0	MLP	177	0.3991
Regular	0	0	MLP	178	0.4027
Regular	0	0	MLP	179	0.4062
Regular	0	0	MLP	180	0.4071
Regular	0	0	MLP	181	0.4068
Regular	0	0	MLP	182	0.4056
Regular	0	0	MLP	183	0.4065
Regular	0	0	MLP	184	0.4081
Regular	0	0	MLP	185	0.4092
Regular	0	0	MLP	186	0.41
Regular	0	0	MLP	187	0.4126
Regular	0	0	MLP	188	0.4135
Regular	0	0	MLP	189	0.4138
Regular	0	0	MLP	190	0.4129
Regular	0	0	MLP	191	0.4125
Regular	0	0	MLP	192	0.4136
Regular	0	0	MLP	193	0.4154
Regular	0	0	MLP	194	0.4161
Regular	0	0	MLP	195	0.4137
Regular	0	0	MLP	196	0.4133
Regular	0	0	MLP	197	0.4147
Regular	0	0	MLP	198	0.4152
Regular	0	0	MLP	199	0.4167
Regular	0	0	MLP	200	0.4192
Regular	0	0	MLP	201	0.422
Regular	0	0	MLP	202	0.4256
Regular	0	0	MLP	203	0.4272
Regular	0	0	MLP	204	0.4278
Regular	0	0	MLP	205	0.4267
Regular	0	0	MLP	206	0.4252
Regular	0	0	MLP	207	0.4257
Regular	0	0	MLP	208	0.4265
Regular	0	0	MLP	209	0.4272
Regular	0	0	MLP	210	0.4253
Regular	0	0	MLP	211	0.4242
Regular	0	0	MLP	212	0.4242
Regular	0	0	MLP	213	0.4239
Regular	0	0	MLP	214	0.4244
Regular	0	0	MLP	215	0.4261
Regular	0	0	MLP	216	0.4288
Regular	0	0	MLP	217	0.4327
Regular	0	0	MLP	218	0.4359
Regular	0	0	MLP	219	0.439
Regular	0	0	MLP	220	0.4381
Regular	0	0	MLP	221	0.4386
Regular	0	0	MLP	222	0.4397
Regular	0	0	MLP	223	0.4435
Regular	0	0	MLP	224	0.4456
Regular	0	0	MLP	225	0.4483
Regular	0	0	MLP	226	0.4471
Regular	0	0	MLP	227	0.448
Regular	0	0	MLP	228	0.449
Regular	0	0	MLP	229	0.451
Regular	0	0	MLP	230	0.452
Regular	0	0	MLP	231	0.4542
Regular	0	0	MLP	232	0.4542
Regular	0	0	MLP	233	0.4528
Regular	0	0	MLP	234	0.4518
Regular	0	0	MLP	235	0.4518
Regular	0	0	MLP	236	0.4521
Regular	0	0	MLP	237	0.4532
Regular	0	0	MLP	238	0.4524
Regular	0	0	MLP	239	0.4524
Regular	0	0	MLP	240	0.4521
Regular	0	0	MLP	241	0.4525
Regular	0	0	MLP	242	0.4551
Regular	0	0	MLP	243	0.4594
Regular	0	0	MLP	244	0.4627
Regular	0	0	MLP	245	0.4642
Regular	0	0	MLP	246	0.4661
Regular	0	0	MLP	247	0.4654
Regular	0	0	MLP	248	0.4643
Regular	0	0	MLP	249	0.4636
Regular	0	0	MLP	250	0.4652
Regular	0	0	MLP	251	0.4663
Regular	0	0	MLP	252	0.4683
Regular	0	0	MLP	253	0.4701
Regular	0	0	MLP	254	0.4708
Regular	0	0	MLP	255	0.473
Regular	0	0	MLP	256	0.4735
Regular	0	0	MLP	257	0.4723
Regular	0	0	MLP	258	0.4729
Regular	0	0	MLP	259	0.4748
Regular	0	0	MLP	260	0.4777
Regular	0	0	MLP	261	0.4783
Regular	0	0	MLP	262	0.4804
Regular	0	0	MLP	263	0.4819
Regular	0	0	MLP	264	0.4835
Regular	0	0	MLP	265	0.487
Regular	0	0	MLP	266	0.4904
Regular	0	0	MLP	267	0.4924
Regular	0	0	MLP	268	0.4941
Regular	0	0	MLP	269	0.493
Regular	0	0	MLP	270	0.4905
Regular	0	0	MLP	271	0.4905
Regular	0	0	MLP	272	0.4913
Regular	0	0	MLP	273	0.4924
Regular	0	0	MLP	274	0.4944
Regular	0	0	MLP	275	0.4952
Regular	0	0	MLP	276	0.4967
Regular	0	0	MLP	277	0.4982
Regular	0	0	MLP	278	0.4979
Regular	0	0	MLP	279	0.4987
Regular	0	0	MLP	280	0.504
Regular	0	0	MLP	281	0.511
Regular	0	0	MLP	282	0.5121
Regular	0	0	MLP	283	0.5105
Regular	0	0	MLP	284	0.508
Regular	0	0	MLP	285	0.5086
Regular	0	0	MLP	286	0.5109
Regular	0	0	MLP	287	0.5139
Regular	0	0	MLP	288	0.5159
Regular	0	0	MLP	289	0.5173
Regular	0	0	MLP	290	0.5157
Regular	0	0	MLP	291	0.5177
Regular	0	0	MLP	292	0.5186
Regular	0	0	MLP	293	0.5195
Regular	0	0	MLP	294	0.5227
Regular	0	0	MLP	295	0.5253
Regular	0	0	MLP	296	0.5284
Regular	0	0	MLP	297	0.5278
Regular	0	0	MLP	298	0.5251
Regular	0	0	MLP	299	0.5208
Regular	0	1	MLP	0	0.0892
Regular	0	1	MLP	1	0.0892
Regular	0	1	MLP	2	0.0892
Regular	0	1	MLP	3	0.0892
Regular	0	1	MLP	4	0.0892
Regular	0	1	MLP	5	0.0892
Regular	0	1	MLP	6	0.0892
Regular	0	1	MLP	7	0.0892
Regular	0	1	MLP	8	0.0892
Regular	0	1	MLP	9	0.0892
Regular	0	1	MLP	10	0.0892
Regular	0	1	MLP	11	0.0892
Regular	0	1	MLP	12	0.0892
Regular	0	1	MLP	13	0.0892
Regular	0	1	MLP	14	0.0892
Regular	0	1	MLP	15	0.0892
Regular	0	1	MLP	16	0.0892
Regular	0	1	MLP	17	0.0892
Regular	0	1	MLP	18	0.0892
Regular	0	1	MLP	19	0.0892
Regular	0	1	MLP	20	0.0892
Regular	0	1	MLP	21	0.0892
Regular	0	1	MLP	22	0.0892
Regular	0	1	MLP	23	0.0892
Regular	0	1	MLP	24	0.0892
Regular	0	1	MLP	25	0.0892
Regular	0	1	MLP	26	0.0892
Regular	0	1	MLP	27	0.0892
Regular	0	1	MLP	28	0.0892
Regular	0	1	MLP	29	0.0892
Regular	0	1	MLP	30	0.0892
Regular	0	1	MLP	31	0.0892
Regular	0	1	MLP	32	0.0892
Regular	0	1	MLP	33	0.0892
Regular	0	1	MLP	34	0.0892
Regular	0	1	MLP	35	0.0892
Regular	0	1	MLP	36	0.0892
Regular	0	1	MLP	37	0.0892
Regular	0	1	MLP	38	0.0892
Regular	0	1	MLP	39	0.0892
Regular	0	1	MLP	40	0.0892
Regular	0	1	MLP	41	0.0892
Regular	0	1	MLP	42	0.0892
Regular	0	1	MLP	43	0.0892
Regular	0	1	MLP	44	0.0892
Regular	0	1	MLP	45	0.0892
Regular	0	1	MLP	46	0.0892
Regular	0	1	MLP	47	0.0892
Regular	0	1	MLP	48	0.0892
Regular	0	1	MLP	49	0.0892
Regular	0	1	MLP	50	0.0892
Regular	0	1	MLP	51	0.0892
Regular	0	1	MLP	52	0.0892
Regular	0	1	MLP	53	0.0892
Regular	0	1	MLP	54	0.0892
Regular	0	1	MLP	55	0.0892
Regular	0	1	MLP	56	0.0892
Regular	0	1	MLP	57	0.0892
Regular	0	1	MLP	58	0.0892
Regular	0	1	MLP	59	0.0892
Regular	0	1	MLP	60	0.0892
Regular	0	1	MLP	61	0.0892
Regular	0	1	MLP	62	0.0892
Regular	0	1	MLP	63	0.0892
Regular	0	1	MLP	64	0.0892
Regular	0	1	MLP	65	0.0892
Regular	0	1	MLP	66	0.0892
Regular	0	1	MLP	67	0.0892
Regular	0	1	MLP	68	0.0892
Regular	0	1	MLP	69	0.0892
Regular	0	1	MLP	70	0.0892
Regular	0	1	MLP	71	0.0892
Regular	0	1	MLP	72	0.0892
Regular	0	1	MLP	73	0.0892
Regular	0	1	MLP	74	0.0892
Regular	0	1	MLP	75	0.0895
Regular	0	1	MLP	76	0.0901
Regular	0	1	MLP	77	0.0916
Regular	0	1	MLP	78	0.0941
Regular	0	1	MLP	79	0.0974
Regular	0	1	MLP	80	0.1013
Regular	0	1	MLP	81	0.104
Regular	0	1	MLP	82	0.1074
Regular	0	1	MLP	83	0.1118
Regular	0	1	MLP	84	0.1171
Regular	0	1	MLP	85	0.1234
Regular	0	1	MLP	86	0.1298
Regular	0	1	MLP	87	0.1369
Regular	0	1	MLP	88	0.1454
Regular	0	1	MLP	89	0.1521
Regular	0	1	MLP	90	0.1595
Regular	0	1	MLP	91	0.1685
Regular	0	1	MLP	92	0.1754
Regular	0	1	MLP	93	0.1828
Regular	0	1	MLP	94	0.1961
Regular	0	1	MLP	95	0.2063
Regular	0	1	MLP	96	0.215
Regular	0	1	MLP	97	0.223
Regular	0	1	MLP	98	0.2296
Regular	0	1	MLP	99	0.2348
Regular	0	1	MLP	100	0.2398
Regular	0	1	MLP	101	0.2442
Regular	0	1	MLP	102	0.2484
Regular	0	1	MLP	103	0.2518
Regular	0	1	MLP	104	0.2556
Regular	0	1	MLP	105	0.2608
Regular	0	1	MLP	106	0.2655
Regular	0	1	MLP	107	0.271
Regular	0	1	MLP	108	0.2775
Regular	0	1	MLP	109	0.2825
Regular	0	1	MLP	110	0.2855
Regular	0	1	MLP	111	0.2884
Regular	0	1	MLP	112	0.2897
Regular	0	1	MLP	113	0.2909
Regular	0	1	MLP	114	0.2922
Regular	0	1	MLP	115	0.2939
Regular	0	1	MLP	116	0.2951
Regular	0	1	MLP	117	0.2973
Regular	0	1	MLP	118	0.2987
Regular	0	1	MLP	119	0.2992
Regular	0	1	MLP	120	0.2994
Regular	0	1	MLP	121	0.2991
Regular	0	1	MLP	122	0.2983
Regular	0	1	MLP	123	0.2992
Regular	0	1	MLP	124	0.3005
Regular	0	1	MLP	125	0.3009
Regular	0	1	MLP	126	0.3015
Regular	0	1	MLP	127	0.3035
Regular	0	1	MLP	128	0.3044
Regular	0	1	MLP	129	0.3054
Regular	0	1	MLP	130	0.3077
Regular	0	1	MLP	131	0.3094
Regular	0	1	MLP	132	0.3122
Regular	0	1	MLP	133	0.3153
Regular	0	1	MLP	134	0.3166
Regular	0	1	MLP	135	0.3175
Regular	0	1	MLP	136	0.3174
Regular	0	1	MLP	137	0.3181
Regular	0	1	MLP	138	0.3191
Regular	0	1	MLP	139	0.3223
Regular	0	1	MLP	140	0.3248
Regular	0	1	MLP	141	0.3286
Regular	0	1	MLP	142	0.3319
Regular	0	1	MLP	143	0.3342
Regular	0	1	MLP	144	0.3363
Regular	0	1	MLP	145	0.3384
Regular	0	1	MLP	146	0.3409
Regular	0	1	MLP	147	0.3424
Regular	0	1	MLP	148	0.3433
Regular	0	1	MLP	149	0.3444
Regular	0	1	MLP	150	0.3461
Regular	0	1	MLP	151	0.3466
Regular	0	1	MLP	152	0.3481
Regular	0	1	MLP	153	0.3501
Regular	0	1	MLP	154	0.3516
Regular	0	1	MLP	155	0.3541
Regular	0	1	MLP	156	0.3563
Regular	0	1	MLP	157	0.3593
Regular	0	1	MLP	158	0.3612
Regular	0	1	MLP	159	0.3631
Regular	0	1	MLP	160	0.3639
Regular	0	1	MLP	161	0.365
Regular	0	1	MLP	162	0.3664
Regular	0	1	MLP	163	0.3661
Regular	0	1	MLP	164	0.3666
Regular	0	1	MLP	165	0.3668
Regular	0	1	MLP	166	0.3683
Regular	0	1	MLP	167	0.3701
Regular	0	1	MLP	168	0.3722
Regular	0	1	MLP	169	0.375
Regular	0	1	MLP	170	0.3784
Regular	0	1	MLP	171	0.3808
Regular	0	1	MLP	172	0.3819
Regular	0	1	MLP	173	0.3833
Regular	0	1	MLP	174	0.3848
Regular	0	1	MLP	175	0.3862
Regular	0	1	MLP	176	0.3867
Regular	0	1	MLP	177	0.3889
Regular	0	1	MLP	178	0.3889
Regular	0	1	MLP	179	0.3908
Regular	0	1	MLP	180	0.3938
Regular	0	1	MLP	181	0.3956
Regular	0	1	MLP	182	0.3992
Regular	0	1	MLP	183	0.4003
Regular	0	1	MLP	184	0.4005
Regular	0	1	MLP	185	0.4027
Regular	0	1	MLP	186	0.4023
Regular	0	1	MLP	187	0.4049
Regular	0	1	MLP	188	0.4049
Regular	0	1	MLP	189	0.4058
Regular	0	1	MLP	190	0.4059
Regular	0	1	MLP	191	0.4072
Regular	0	1	MLP	192	0.4087
Regular	0	1	MLP	193	0.4096
Regular	0	1	MLP	194	0.4119
Regular	0	1	MLP	195	0.4137
Regular	0	1	MLP	196	0.4148
Regular	0	1	MLP	197	0.4149
Regular	0	1	MLP	198	0.4136
Regular	0	1	MLP	199	0.4148
Regular	0	1	MLP	200	0.4175
Regular	0	1	MLP	201	0.4203
Regular	0	1	MLP	202	0.4234
Regular	0	1	MLP	203	0.4251
Regular	0	1	MLP	204	0.4262
Regular	0	1	MLP	205	0.4254
Regular	0	1	MLP	206	0.4246
Regular	0	1	MLP	207	0.4229
Regular	0	1	MLP	208	0.4232
Regular	0	1	MLP	209	0.4238
Regular	0	1	MLP	210	0.4243
Regular	0	1	MLP	211	0.425
Regular	0	1	MLP	212	0.427
Regular	0	1	MLP	213	0.4277
Regular	0	1	MLP	214	0.4268
Regular	0	1	MLP	215	0.4267
Regular	0	1	MLP	216	0.4294
Regular	0	1	MLP	217	0.4313
Regular	0	1	MLP	218	0.4342
Regular	0	1	MLP	219	0.4347
Regular	0	1	MLP	220	0.435
Regular	0	1	MLP	221	0.4352
Regular	0	1	MLP	222	0.4358
Regular	0	1	MLP	223	0.436
Regular	0	1	MLP	224	0.4373
Regular	0	1	MLP	225	0.4376
Regular	0	1	MLP	226	0.4386
Regular	0	1	MLP	227	0.4405
Regular	0	1	MLP	228	0.4437
Regular	0	1	MLP	229	0.4451
Regular	0	1	MLP	230	0.4462
Regular	0	1	MLP	231	0.4484
Regular	0	1	MLP	232	0.4486
Regular	0	1	MLP	233	0.4475
Regular	0	1	MLP	234	0.4476
Regular	0	1	MLP	235	0.4477
Regular	0	1	MLP	236	0.4484
Regular	0	1	MLP	237	0.4501
Regular	0	1	MLP	238	0.4512
Regular	0	1	MLP	239	0.4516
Regular	0	1	MLP	240	0.4513
Regular	0	1	MLP	241	0.4519
Regular	0	1	MLP	242	0.4521
Regular	0	1	MLP	243	0.4518
Regular	0	1	MLP	244	0.4529
Regular	0	1	MLP	245	0.4552
Regular	0	1	MLP	246	0.4582
Regular	0	1	MLP	247	0.4597
Regular	0	1	MLP	248	0.4607
Regular	0	1	MLP	249	0.4618
Regular	0	1	MLP	250	0.4628
Regular	0	1	MLP	251	0.4623
Regular	0	1	MLP	252	0.4637
Regular	0	1	MLP	253	0.4653
Regular	0	1	MLP	254	0.4665
Regular	0	1	MLP	255	0.466
Regular	0	1	MLP	256	0.4655
Regular	0	1	MLP	257	0.4674
Regular	0	1	MLP	258	0.4701
Regular	0	1	MLP	259	0.4747
Regular	0	1	MLP	260	0.4769
Regular	0	1	MLP	261	0.4801
Regular	0	1	MLP	262	0.4818
Regular	0	1	MLP	263	0.4842
Regular	0	1	MLP	264	0.4877
Regular	0	1	MLP	265	0.4885
Regular	0	1	MLP	266	0.4895
Regular	0	1	MLP	267	0.4895
Regular	0	1	MLP	268	0.4885
Regular	0	1	MLP	269	0.4896
Regular	0	1	MLP	270	0.49
Regular	0	1	MLP	271	0.49
Regular	0	1	MLP	272	0.493
Regular	0	1	MLP	273	0.4954
Regular	0	1	MLP	274	0.4945
Regular	0	1	MLP	275	0.4948
Regular	0	1	MLP	276	0.4956
Regular	0	1	MLP	277	0.4972
Regular	0	1	MLP	278	0.5001
Regular	0	1	MLP	279	0.5037
Regular	0	1	MLP	280	0.5084
Regular	0	1	MLP	281	0.5108
Regular	0	1	MLP	282	0.5148
Regular	0	1	MLP	283	0.5179
Regular	0	1	MLP	284	0.5194
Regular	0	1	MLP	285	0.5173
Regular	0	1	MLP	286	0.5174
Regular	0	1	MLP	287	0.5171
Regular	0	1	MLP	288	0.5153
Regular	0	1	MLP	289	0.515
Regular	0	1	MLP	290	0.5158
Regular	0	1	MLP	291	0.5157
Regular	0	1	MLP	292	0.5171
Regular	0	1	MLP	293	0.5174
Regular	0	1	MLP	294	0.517
Regular	0	1	MLP	295	0.5156
Regular	0	1	MLP	296	0.5146
Regular	0	1	MLP	297	0.5184
Regular	0	1	MLP	298	0.5213
Regular	0	1	MLP	299	0.5269
Regular	0	2	LeNet5	0	0.0974
Regular	0	2	LeNet5	1	0.0974
Regular	0	2	LeNet5	2	0.0974
Regular	0	2	LeNet5	3	0.0974
Regular	0	2	LeNet5	4	0.0974
Regular	0	2	LeNet5	5	0.0974
Regular	0	2	LeNet5	6	0.0974
Regular	0	2	LeNet5	7	0.0974
Regular	0	2	LeNet5	8	0.0974
Regular	0	2	LeNet5	9	0.0974
Regular	0	2	LeNet5	10	0.0974
Regular	0	2	LeNet5	11	0.0974
Regular	0	2	LeNet5	12	0.0974
Regular	0	2	LeNet5	13	0.0974
Regular	0	2	LeNet5	14	0.0974
Regular	0	2	LeNet5	15	0.0974
Regular	0	2	LeNet5	16	0.0974
Regular	0	2	LeNet5	17	0.0974
Regular	0	2	LeNet5	18	0.0974
Regular	0	2	LeNet5	19	0.0974
Regular	0	2	LeNet5	20	0.0974
Regular	0	2	LeNet5	21	0.0974
Regular	0	2	LeNet5	22	0.0974
Regular	0	2	LeNet5	23	0.0974
Regular	0	2	LeNet5	24	0.0974
Regular	0	2	LeNet5	25	0.0974
Regular	0	2	LeNet5	26	0.0974
Regular	0	2	LeNet5	27	0.0974
Regular	0	2	LeNet5	28	0.0974
Regular	0	2	LeNet5	29	0.0974
Regular	0	2	LeNet5	30	0.0974
Regular	0	2	LeNet5	31	0.0974
Regular	0	2	LeNet5	32	0.0974
Regular	0	2	LeNet5	33	0.0974
Regular	0	2	LeNet5	34	0.0974
Regular	0	2	LeNet5	35	0.0974
Regular	0	2	LeNet5	36	0.0974
Regular	0	2	LeNet5	37	0.0974
Regular	0	2	LeNet5	38	0.0974
Regular	0	2	LeNet5	39	0.0974
Regular	0	2	LeNet5	40	0.0974
Regular	0	2	LeNet5	41	0.0974
Regular	0	2	LeNet5	42	0.0974
Regular	0	2	LeNet5	43	0.0974
Regular	0	2	LeNet5	44	0.0974
Regular	0	2	LeNet5	45	0.0974
Regular	0	2	LeNet5	46	0.0974
Regular	0	2	LeNet5	47	0.0974
Regular	0	2	LeNet5	48	0.0974
Regular	0	2	LeNet5	49	0.0974
Regular	0	2	LeNet5	50	0.0974
Regular	0	2	LeNet5	51	0.0974
Regular	0	2	LeNet5	52	0.0974
Regular	0	2	LeNet5	53	0.0974
Regular	0	2	LeNet5	54	0.0974
Regular	0	2	LeNet5	55	0.0974
Regular	0	2	LeNet5	56	0.0974
Regular	0	2	LeNet5	57	0.0974
Regular	0	2	LeNet5	58	0.0974
Regular	0	2	LeNet5	59	0.0974
Regular	0	2	LeNet5	60	0.0974
Regular	0	2	LeNet5	61	0.0974
Regular	0	2	LeNet5	62	0.0974
Regular	0	2	LeNet5	63	0.0974
Regular	0	2	LeNet5	64	0.0974
Regular	0	2	LeNet5	65	0.0974
Regular	0	2	LeNet5	66	0.0974
Regular	0	2	LeNet5	67	0.0974
Regular	0	2	LeNet5	68	0.0974
Regular	0	2	LeNet5	69	0.0974
Regular	0	2	LeNet5	70	0.0974
Regular	0	2	LeNet5	71	0.0974
Regular	0	2	LeNet5	72	0.0974
Regular	0	2	LeNet5	73	0.0974
Regular	0	2	LeNet5	74	0.0974
Regular	0	2	LeNet5	75	0.0974
Regular	0	2	LeNet5	76	0.0974
Regular	0	2	LeNet5	77	0.0974
Regular	0	2	LeNet5	78	0.0974
Regular	0	2	LeNet5	79	0.0974
Regular	0	2	LeNet5	80	0.0974
Regular	0	2	LeNet5	81	0.0974
Regular	0	2	LeNet5	82	0.0974
Regular	0	2	LeNet5	83	0.0974
Regular	0	2	LeNet5	84	0.0974
Regular	0	2	LeNet5	85	0.0974
Regular	0	2	LeNet5	86	0.0974
Regular	0	2	LeNet5	87	0.0974
Regular	0	2	LeNet5	88	0.0974
Regular	0	2	LeNet5	89	0.0974
Regular	0	2	LeNet5	90	0.0974
Regular	0	2	LeNet5	91	0.0974
Regular	0	2	LeNet5	92	0.0974
Regular	0	2	LeNet5	93	0.0974
Regular	0	2	LeNet5	94	0.0974
Regular	0	2	LeNet5	95	0.0974
Regular	0	2	LeNet5	96	0.0974
Regular	0	2	LeNet5	97	0.0974
Regular	0	2	LeNet5	98	0.0974
Regular	0	2	LeNet5	99	0.0974
Regular	0	2	LeNet5	100	0.0974
Regular	0	2	LeNet5	101	0.0974
Regular	0	2	LeNet5	102	0.0974
Regular	0	2	LeNet5	103	0.0974
Regular	0	2	LeNet5	104	0.0974
Regular	0	2	LeNet5	105	0.0974
Regular	0	2	LeNet5	106	0.0974
Regular	0	2	LeNet5	107	0.0974
Regular	0	2	LeNet5	108	0.0974
Regular	0	2	LeNet5	109	0.0974
Regular	0	2	LeNet5	110	0.0974
Regular	0	2	LeNet5	111	0.0974
Regular	0	2	LeNet5	112	0.0974
Regular	0	2	LeNet5	113	0.0974
Regular	0	2	LeNet5	114	0.0974
Regular	0	2	LeNet5	115	0.0974
Regular	0	2	LeNet5	116	0.0974
Regular	0	2	LeNet5	117	0.0974
Regular	0	2	LeNet5	118	0.0974
Regular	0	2	LeNet5	119	0.0974
Regular	0	2	LeNet5	120	0.0974
Regular	0	2	LeNet5	121	0.0974
Regular	0	2	LeNet5	122	0.0974
Regular	0	2	LeNet5	123	0.0974
Regular	0	2	LeNet5	124	0.0974
Regular	0	2	LeNet5	125	0.0974
Regular	0	2	LeNet5	126	0.0974
Regular	0	2	LeNet5	127	0.0974
Regular	0	2	LeNet5	128	0.0974
Regular	0	2	LeNet5	129	0.0974
Regular	0	2	LeNet5	130	0.0974
Regular	0	2	LeNet5	131	0.0974
Regular	0	2	LeNet5	132	0.0974
Regular	0	2	LeNet5	133	0.0974
Regular	0	2	LeNet5	134	0.0974
Regular	0	2	LeNet5	135	0.0974
Regular	0	2	LeNet5	136	0.0974
Regular	0	2	LeNet5	137	0.0974
Regular	0	2	LeNet5	138	0.0974
Regular	0	2	LeNet5	139	0.0974
Regular	0	2	LeNet5	140	0.0974
Regular	0	2	LeNet5	141	0.0974
Regular	0	2	LeNet5	142	0.0974
Regular	0	2	LeNet5	143	0.0974
Regular	0	2	LeNet5	144	0.0974
Regular	0	2	LeNet5	145	0.0974
Regular	0	2	LeNet5	146	0.0974
Regular	0	2	LeNet5	147	0.0974
Regular	0	2	LeNet5	148	0.0974
Regular	0	2	LeNet5	149	0.0974
Regular	0	2	LeNet5	150	0.0974
Regular	0	2	LeNet5	151	0.0974
Regular	0	2	LeNet5	152	0.0974
Regular	0	2	LeNet5	153	0.0974
Regular	0	2	LeNet5	154	0.0974
Regular	0	2	LeNet5	155	0.0974
Regular	0	2	LeNet5	156	0.0974
Regular	0	2	LeNet5	157	0.0974
Regular	0	2	LeNet5	158	0.0974
Regular	0	2	LeNet5	159	0.0974
Regular	0	2	LeNet5	160	0.0974
Regular	0	2	LeNet5	161	0.0974
Regular	0	2	LeNet5	162	0.0974
Regular	0	2	LeNet5	163	0.0974
Regular	0	2	LeNet5	164	0.0974
Regular	0	2	LeNet5	165	0.0974
Regular	0	2	LeNet5	166	0.0974
Regular	0	2	LeNet5	167	0.0974
Regular	0	2	LeNet5	168	0.0974
Regular	0	2	LeNet5	169	0.0974
Regular	0	2	LeNet5	170	0.0974
Regular	0	2	LeNet5	171	0.0974
Regular	0	2	LeNet5	172	0.0974
Regular	0	2	LeNet5	173	0.0974
Regular	0	2	LeNet5	174	0.0974
Regular	0	2	LeNet5	175	0.0974
Regular	0	2	LeNet5	176	0.0974
Regular	0	2	LeNet5	177	0.0974
Regular	0	2	LeNet5	178	0.0974
Regular	0	2	LeNet5	179	0.0974
Regular	0	2	LeNet5	180	0.0974
Regular	0	2	LeNet5	181	0.0974
Regular	0	2	LeNet5	182	0.0974
Regular	0	2	LeNet5	183	0.0974
Regular	0	2	LeNet5	184	0.0974
Regular	0	2	LeNet5	185	0.0974
Regular	0	2	LeNet5	186	0.0974
Regular	0	2	LeNet5	187	0.0974
Regular	0	2	LeNet5	188	0.0974
Regular	0	2	LeNet5	189	0.0974
Regular	0	2	LeNet5	190	0.0974
Regular	0	2	LeNet5	191	0.0974
Regular	0	2	LeNet5	192	0.0974
Regular	0	2	LeNet5	193	0.0974
Regular	0	2	LeNet5	194	0.0974
Regular	0	2	LeNet5	195	0.0974
Regular	0	2	LeNet5	196	0.0974
Regular	0	2	LeNet5	197	0.0974
Regular	0	2	LeNet5	198	0.0974
Regular	0	2	LeNet5	199	0.0974
Regular	0	2	LeNet5	200	0.0974
Regular	0	2	LeNet5	201	0.0974
Regular	0	2	LeNet5	202	0.0974
Regular	0	2	LeNet5	203	0.0974
Regular	0	2	LeNet5	204	0.0974
Regular	0	2	LeNet5	205	0.0974
Regular	0	2	LeNet5	206	0.0974
Regular	0	2	LeNet5	207	0.0974
Regular	0	2	LeNet5	208	0.0974
Regular	0	2	LeNet5	209	0.0974
Regular	0	2	LeNet5	210	0.0974
Regular	0	2	LeNet5	211	0.0974
Regular	0	2	LeNet5	212	0.0974
Regular	0	2	LeNet5	213	0.0974
Regular	0	2	LeNet5	214	0.0974
Regular	0	2	LeNet5	215	0.0974
Regular	0	2	LeNet5	216	0.0974
Regular	0	2	LeNet5	217	0.0974
Regular	0	2	LeNet5	218	0.0974
Regular	0	2	LeNet5	219	0.0974
Regular	0	2	LeNet5	220	0.0974
Regular	0	2	LeNet5	221	0.0974
Regular	0	2	LeNet5	222	0.0974
Regular	0	2	LeNet5	223	0.0974
Regular	0	2	LeNet5	224	0.0974
Regular	0	2	LeNet5	225	0.0974
Regular	0	2	LeNet5	226	0.0974
Regular	0	2	LeNet5	227	0.0974
Regular	0	2	LeNet5	228	0.0978
Regular	0	2	LeNet5	229	0.0983
Regular	0	2	LeNet5	230	0.0989
Regular	0	2	LeNet5	231	0.0993
Regular	0	2	LeNet5	232	0.0998
Regular	0	2	LeNet5	233	0.103
Regular	0	2	LeNet5	234	0.1071
Regular	0	2	LeNet5	235	0.1126
Regular	0	2	LeNet5	236	0.1151
Regular	0	2	LeNet5	237	0.1168
Regular	0	2	LeNet5	238	0.1229
Regular	0	2	LeNet5	239	0.1302
Regular	0	2	LeNet5	240	0.1366
Regular	0	2	LeNet5	241	0.1405
Regular	0	2	LeNet5	242	0.1497
Regular	0	2	LeNet5	243	0.1528
Regular	0	2	LeNet5	244	0.1551
Regular	0	2	LeNet5	245	0.1589
Regular	0	2	LeNet5	246	0.164
Regular	0	2	LeNet5	247	0.1676
Regular	0	2	LeNet5	248	0.169
Regular	0	2	LeNet5	249	0.169
Regular	0	2	LeNet5	250	0.1685
Regular	0	2	LeNet5	251	0.1719
Regular	0	2	LeNet5	252	0.1729
Regular	0	2	LeNet5	253	0.174
Regular	0	2	LeNet5	254	0.1737
Regular	0	2	LeNet5	255	0.1739
Regular	0	2	LeNet5	256	0.1766
Regular	0	2	LeNet5	257	0.1794
Regular	0	2	LeNet5	258	0.1808
Regular	0	2	LeNet5	259	0.1812
Regular	0	2	LeNet5	260	0.184
Regular	0	2	LeNet5	261	0.1889
Regular	0	2	LeNet5	262	0.1958
Regular	0	2	LeNet5	263	0.1979
Regular	0	2	LeNet5	264	0.2004
Regular	0	2	LeNet5	265	0.1991
Regular	0	2	LeNet5	266	0.2011
Regular	0	2	LeNet5	267	0.2045
Regular	0	2	LeNet5	268	0.2057
Regular	0	2	LeNet5	269	0.2053
Regular	0	2	LeNet5	270	0.2077
Regular	0	2	LeNet5	271	0.21
Regular	0	2	LeNet5	272	0.211
Regular	0	2	LeNet5	273	0.2147
Regular	0	2	LeNet5	274	0.2188
Regular	0	2	LeNet5	275	0.2204
Regular	0	2	LeNet5	276	0.2221
Regular	0	2	LeNet5	277	0.2266
Regular	0	2	LeNet5	278	0.229
Regular	0	2	LeNet5	279	0.2276
Regular	0	2	LeNet5	280	0.2262
Regular	0	2	LeNet5	281	0.2287
Regular	0	2	LeNet5	282	0.2291
Regular	0	2	LeNet5	283	0.231
Regular	0	2	LeNet5	284	0.2352
Regular	0	2	LeNet5	285	0.2363
Regular	0	2	LeNet5	286	0.2358
Regular	0	2	LeNet5	287	0.2352
Regular	0	2	LeNet5	288	0.244
Regular	0	2	LeNet5	289	0.2523
Regular	0	2	LeNet5	290	0.254
Regular	0	2	LeNet5	291	0.2549
Regular	0	2	LeNet5	292	0.2569
Regular	0	2	LeNet5	293	0.2575
Regular	0	2	LeNet5	294	0.262
Regular	0	2	LeNet5	295	0.2632
Regular	0	2	LeNet5	296	0.256
Regular	0	2	LeNet5	297	0.2538
Regular	0	2	LeNet5	298	0.2544
Regular	0	2	LeNet5	299	0.2565
Regular	0	3	LeNet5	0	0.1135
Regular	0	3	LeNet5	1	0.1135
Regular	0	3	LeNet5	2	0.1135
Regular	0	3	LeNet5	3	0.1135
Regular	0	3	LeNet5	4	0.1135
Regular	0	3	LeNet5	5	0.1135
Regular	0	3	LeNet5	6	0.1135
Regular	0	3	LeNet5	7	0.1135
Regular	0	3	LeNet5	8	0.1135
Regular	0	3	LeNet5	9	0.1135
Regular	0	3	LeNet5	10	0.1135
Regular	0	3	LeNet5	11	0.1135
Regular	0	3	LeNet5	12	0.1135
Regular	0	3	LeNet5	13	0.1135
Regular	0	3	LeNet5	14	0.1135
Regular	0	3	LeNet5	15	0.1135
Regular	0	3	LeNet5	16	0.1135
Regular	0	3	LeNet5	17	0.1135
Regular	0	3	LeNet5	18	0.1135
Regular	0	3	LeNet5	19	0.1135
Regular	0	3	LeNet5	20	0.1135
Regular	0	3	LeNet5	21	0.1135
Regular	0	3	LeNet5	22	0.1135
Regular	0	3	LeNet5	23	0.1135
Regular	0	3	LeNet5	24	0.1135
Regular	0	3	LeNet5	25	0.1135
Regular	0	3	LeNet5	26	0.1135
Regular	0	3	LeNet5	27	0.1135
Regular	0	3	LeNet5	28	0.1135
Regular	0	3	LeNet5	29	0.1135
Regular	0	3	LeNet5	30	0.1135
Regular	0	3	LeNet5	31	0.1135
Regular	0	3	LeNet5	32	0.1135
Regular	0	3	LeNet5	33	0.1135
Regular	0	3	LeNet5	34	0.1135
Regular	0	3	LeNet5	35	0.1135
Regular	0	3	LeNet5	36	0.1135
Regular	0	3	LeNet5	37	0.1135
Regular	0	3	LeNet5	38	0.1135
Regular	0	3	LeNet5	39	0.1135
Regular	0	3	LeNet5	40	0.1135
Regular	0	3	LeNet5	41	0.1135
Regular	0	3	LeNet5	42	0.1135
Regular	0	3	LeNet5	43	0.1135
Regular	0	3	LeNet5	44	0.1135
Regular	0	3	LeNet5	45	0.1135
Regular	0	3	LeNet5	46	0.1135
Regular	0	3	LeNet5	47	0.1135
Regular	0	3	LeNet5	48	0.1135
Regular	0	3	LeNet5	49	0.1135
Regular	0	3	LeNet5	50	0.1135
Regular	0	3	LeNet5	51	0.1135
Regular	0	3	LeNet5	52	0.1135
Regular	0	3	LeNet5	53	0.1135
Regular	0	3	LeNet5	54	0.1135
Regular	0	3	LeNet5	55	0.1135
Regular	0	3	LeNet5	56	0.1135
Regular	0	3	LeNet5	57	0.1138
Regular	0	3	LeNet5	58	0.115
Regular	0	3	LeNet5	59	0.1275
Regular	0	3	LeNet5	60	0.1458
Regular	0	3	LeNet5	61	0.164
Regular	0	3	LeNet5	62	0.1816
Regular	0	3	LeNet5	63	0.1937
Regular	0	3	LeNet5	64	0.2005
Regular	0	3	LeNet5	65	0.2043
Regular	0	3	LeNet5	66	0.2078
Regular	0	3	LeNet5	67	0.2098
Regular	0	3	LeNet5	68	0.2118
Regular	0	3	LeNet5	69	0.2145
Regular	0	3	LeNet5	70	0.2182
Regular	0	3	LeNet5	71	0.2238
Regular	0	3	LeNet5	72	0.229
Regular	0	3	LeNet5	73	0.2326
Regular	0	3	LeNet5	74	0.2353
Regular	0	3	LeNet5	75	0.24
Regular	0	3	LeNet5	76	0.2442
Regular	0	3	LeNet5	77	0.2497
Regular	0	3	LeNet5	78	0.2553
Regular	0	3	LeNet5	79	0.2568
Regular	0	3	LeNet5	80	0.2575
Regular	0	3	LeNet5	81	0.2586
Regular	0	3	LeNet5	82	0.2575
Regular	0	3	LeNet5	83	0.2612
Regular	0	3	LeNet5	84	0.2635
Regular	0	3	LeNet5	85	0.2644
Regular	0	3	LeNet5	86	0.2689
Regular	0	3	LeNet5	87	0.275
Regular	0	3	LeNet5	88	0.2732
Regular	0	3	LeNet5	89	0.2771
Regular	0	3	LeNet5	90	0.2811
Regular	0	3	LeNet5	91	0.2771
Regular	0	3	LeNet5	92	0.2738
Regular	0	3	LeNet5	93	0.2723
Regular	0	3	LeNet5	94	0.2755
Regular	0	3	LeNet5	95	0.2787
Regular	0	3	LeNet5	96	0.2825
Regular	0	3	LeNet5	97	0.2831
Regular	0	3	LeNet5	98	0.2809
Regular	0	3	LeNet5	99	0.2844
Regular	0	3	LeNet5	100	0.2877
Regular	0	3	LeNet5	101	0.2918
Regular	0	3	LeNet5	102	0.3001
Regular	0	3	LeNet5	103	0.3099
Regular	0	3	LeNet5	104	0.3144
Regular	0	3	LeNet5	105	0.3251
Regular	0	3	LeNet5	106	0.341
Regular	0	3	LeNet5	107	0.377
Regular	0	3	LeNet5	108	0.3986
Regular	0	3	LeNet5	109	0.4021
Regular	0	3	LeNet5	110	0.4073
Regular	0	3	LeNet5	111	0.4104
Regular	0	3	LeNet5	112	0.4106
Regular	0	3	LeNet5	113	0.4171
Regular	0	3	LeNet5	114	0.3943
Regular	0	3	LeNet5	115	0.3824
Regular	0	3	LeNet5	116	0.3735
Regular	0	3	LeNet5	117	0.3638
Regular	0	3	LeNet5	118	0.3599
Regular	0	3	LeNet5	119	0.379
Regular	0	3	LeNet5	120	0.4113
Regular	0	3	LeNet5	121	0.4071
Regular	0	3	LeNet5	122	0.3907
Regular	0	3	LeNet5	123	0.3632
Regular	0	3	LeNet5	124	0.3646
Regular	0	3	LeNet5	125	0.3675
Regular	0	3	LeNet5	126	0.3823
Regular	0	3	LeNet5	127	0.4001
Regular	0	3	LeNet5	128	0.4121
Regular	0	3	LeNet5	129	0.4008
Regular	0	3	LeNet5	130	0.3856
Regular	0	3	LeNet5	131	0.3756
Regular	0	3	LeNet5	132	0.3764
Regular	0	3	LeNet5	133	0.3828
Regular	0	3	LeNet5	134	0.403
Regular	0	3	LeNet5	135	0.4245
Regular	0	3	LeNet5	136	0.4308
Regular	0	3	LeNet5	137	0.4193
Regular	0	3	LeNet5	138	0.4098
Regular	0	3	LeNet5	139	0.4063
Regular	0	3	LeNet5	140	0.4045
Regular	0	3	LeNet5	141	0.4238
Regular	0	3	LeNet5	142	0.446
Regular	0	3	LeNet5	143	0.4625
Regular	0	3	LeNet5	144	0.4578
Regular	0	3	LeNet5	145	0.4525
Regular	0	3	LeNet5	146	0.4449
Regular	0	3	LeNet5	147	0.4262
Regular	0	3	LeNet5	148	0.4214
Regular	0	3	LeNet5	149	0.4193
Regular	0	3	LeNet5	150	0.4217
Regular	0	3	LeNet5	151	0.4009
Regular	0	3	LeNet5	152	0.3885
Regular	0	3	LeNet5	153	0.3864
Regular	0	3	LeNet5	154	0.3868
Regular	0	3	LeNet5	155	0.3921
Regular	0	3	LeNet5	156	0.4092
Regular	0	3	LeNet5	157	0.4312
Regular	0	3	LeNet5	158	0.4518
Regular	0	3	LeNet5	159	0.459
Regular	0	3	LeNet5	160	0.4583
Regular	0	3	LeNet5	161	0.4548
Regular	0	3	LeNet5	162	0.4552
Regular	0	3	LeNet5	163	0.4578
Regular	0	3	LeNet5	164	0.4599
Regular	0	3	LeNet5	165	0.4596
Regular	0	3	LeNet5	166	0.4636
Regular	0	3	LeNet5	167	0.4645
Regular	0	3	LeNet5	168	0.4546
Regular	0	3	LeNet5	169	0.4416
Regular	0	3	LeNet5	170	0.4304
Regular	0	3	LeNet5	171	0.4264
Regular	0	3	LeNet5	172	0.4229
Regular	0	3	LeNet5	173	0.4089
Regular	0	3	LeNet5	174	0.4054
Regular	0	3	LeNet5	175	0.413
Regular	0	3	LeNet5	176	0.4279
Regular	0	3	LeNet5	177	0.4323
Regular	0	3	LeNet5	178	0.4342
Regular	0	3	LeNet5	179	0.4338
Regular	0	3	LeNet5	180	0.4396
Regular	0	3	LeNet5	181	0.449
Regular	0	3	LeNet5	182	0.4452
Regular	0	3	LeNet5	183	0.4565
Regular	0	3	LeNet5	184	0.4735
Regular	0	3	LeNet5	185	0.4921
Regular	0	3	LeNet5	186	0.4993
Regular	0	3	LeNet5	187	0.5031
Regular	0	3	LeNet5	188	0.5073
Regular	0	3	LeNet5	189	0.4971
Regular	0	3	LeNet5	190	0.4701
Regular	0	3	LeNet5	191	0.4444
Regular	0	3	LeNet5	192	0.433
Regular	0	3	LeNet5	193	0.4346
Regular	0	3	LeNet5	194	0.445
Regular	0	3	LeNet5	195	0.4572
Regular	0	3	LeNet5	196	0.4667
Regular	0	3	LeNet5	197	0.4687
Regular	0	3	LeNet5	198	0.4697
Regular	0	3	LeNet5	199	0.473
Regular	0	3	LeNet5	200	0.4769
Regular	0	3	LeNet5	201	0.4884
Regular	0	3	LeNet5	202	0.4896
Regular	0	3	LeNet5	203	0.4879
Regular	0	3	LeNet5	204	0.4834
Regular	0	3	LeNet5	205	0.4781
Regular	0	3	LeNet5	206	0.4753
Regular	0	3	LeNet5	207	0.4814
Regular	0	3	LeNet5	208	0.488
Regular	0	3	LeNet5	209	0.4889
Regular	0	3	LeNet5	210	0.5009
Regular	0	3	LeNet5	211	0.5129
Regular	0	3	LeNet5	212	0.513
Regular	0	3	LeNet5	213	0.5136
Regular	0	3	LeNet5	214	0.5186
Regular	0	3	LeNet5	215	0.5217
Regular	0	3	LeNet5	216	0.5237
Regular	0	3	LeNet5	217	0.5274
Regular	0	3	LeNet5	218	0.5336
Regular	0	3	LeNet5	219	0.5395
Regular	0	3	LeNet5	220	0.5407
Regular	0	3	LeNet5	221	0.5317
Regular	0	3	LeNet5	222	0.5207
Regular	0	3	LeNet5	223	0.5032
Regular	0	3	LeNet5	224	0.4922
Regular	0	3	LeNet5	225	0.4889
Regular	0	3	LeNet5	226	0.4885
Regular	0	3	LeNet5	227	0.4831
Regular	0	3	LeNet5	228	0.484
Regular	0	3	LeNet5	229	0.4888
Regular	0	3	LeNet5	230	0.4897
Regular	0	3	LeNet5	231	0.4946
Regular	0	3	LeNet5	232	0.503
Regular	0	3	LeNet5	233	0.5149
Regular	0	3	LeNet5	234	0.5311
Regular	0	3	LeNet5	235	0.5331
Regular	0	3	LeNet5	236	0.5321
Regular	0	3	LeNet5	237	0.5295
Regular	0	3	LeNet5	238	0.5283
Regular	0	3	LeNet5	239	0.5319
Regular	0	3	LeNet5	240	0.5352
Regular	0	3	LeNet5	241	0.5372
Regular	0	3	LeNet5	242	0.5351
Regular	0	3	LeNet5	243	0.5345
Regular	0	3	LeNet5	244	0.5356
Regular	0	3	LeNet5	245	0.5276
Regular	0	3	LeNet5	246	0.5179
Regular	0	3	LeNet5	247	0.5154
Regular	0	3	LeNet5	248	0.5168
Regular	0	3	LeNet5	249	0.5164
Regular	0	3	LeNet5	250	0.525
Regular	0	3	LeNet5	251	0.5306
Regular	0	3	LeNet5	252	0.5349
Regular	0	3	LeNet5	253	0.5367
Regular	0	3	LeNet5	254	0.5361
Regular	0	3	LeNet5	255	0.5328
Regular	0	3	LeNet5	256	0.5287
Regular	0	3	LeNet5	257	0.531
Regular	0	3	LeNet5	258	0.534
Regular	0	3	LeNet5	259	0.5381
Regular	0	3	LeNet5	260	0.5376
Regular	0	3	LeNet5	261	0.5368
Regular	0	3	LeNet5	262	0.5331
Regular	0	3	LeNet5	263	0.5299
Regular	0	3	LeNet5	264	0.532
Regular	0	3	LeNet5	265	0.528
Regular	0	3	LeNet5	266	0.5244
Regular	0	3	LeNet5	267	0.5196
Regular	0	3	LeNet5	268	0.5209
Regular	0	3	LeNet5	269	0.5264
Regular	0	3	LeNet5	270	0.5301
Regular	0	3	LeNet5	271	0.5283
Regular	0	3	LeNet5	272	0.5268
Regular	0	3	LeNet5	273	0.5336
Regular	0	3	LeNet5	274	0.5398
Regular	0	3	LeNet5	275	0.5432
Regular	0	3	LeNet5	276	0.5496
Regular	0	3	LeNet5	277	0.5503
Regular	0	3	LeNet5	278	0.5456
Regular	0	3	LeNet5	279	0.5337
Regular	0	3	LeNet5	280	0.5298
Regular	0	3	LeNet5	281	0.5357
Regular	0	3	LeNet5	282	0.5513
Regular	0	3	LeNet5	283	0.5594
Regular	0	3	LeNet5	284	0.5601
Regular	0	3	LeNet5	285	0.5564
Regular	0	3	LeNet5	286	0.5608
Regular	0	3	LeNet5	287	0.5626
Regular	0	3	LeNet5	288	0.57
Regular	0	3	LeNet5	289	0.5715
Regular	0	3	LeNet5	290	0.5644
Regular	0	3	LeNet5	291	0.5572
Regular	0	3	LeNet5	292	0.5493
Regular	0	3	LeNet5	293	0.5421
Regular	0	3	LeNet5	294	0.5361
Regular	0	3	LeNet5	295	0.5367
Regular	0	3	LeNet5	296	0.5459
Regular	0	3	LeNet5	297	0.5504
Regular	0	3	LeNet5	298	0.5597
Regular	0	3	LeNet5	299	0.5634
Regular	0	4	CNN1	0	0.0974
Regular	0	4	CNN1	1	0.0974
Regular	0	4	CNN1	2	0.0974
Regular	0	4	CNN1	3	0.0974
Regular	0	4	CNN1	4	0.0974
Regular	0	4	CNN1	5	0.0974
Regular	0	4	CNN1	6	0.0974
Regular	0	4	CNN1	7	0.0974
Regular	0	4	CNN1	8	0.0974
Regular	0	4	CNN1	9	0.0974
Regular	0	4	CNN1	10	0.0974
Regular	0	4	CNN1	11	0.0974
Regular	0	4	CNN1	12	0.0974
Regular	0	4	CNN1	13	0.0974
Regular	0	4	CNN1	14	0.0974
Regular	0	4	CNN1	15	0.0974
Regular	0	4	CNN1	16	0.0974
Regular	0	4	CNN1	17	0.0974
Regular	0	4	CNN1	18	0.0974
Regular	0	4	CNN1	19	0.0974
Regular	0	4	CNN1	20	0.0974
Regular	0	4	CNN1	21	0.0974
Regular	0	4	CNN1	22	0.0974
Regular	0	4	CNN1	23	0.0974
Regular	0	4	CNN1	24	0.0974
Regular	0	4	CNN1	25	0.0974
Regular	0	4	CNN1	26	0.0974
Regular	0	4	CNN1	27	0.0974
Regular	0	4	CNN1	28	0.0974
Regular	0	4	CNN1	29	0.0974
Regular	0	4	CNN1	30	0.0974
Regular	0	4	CNN1	31	0.0974
Regular	0	4	CNN1	32	0.0974
Regular	0	4	CNN1	33	0.0974
Regular	0	4	CNN1	34	0.0974
Regular	0	4	CNN1	35	0.0974
Regular	0	4	CNN1	36	0.0974
Regular	0	4	CNN1	37	0.0974
Regular	0	4	CNN1	38	0.0974
Regular	0	4	CNN1	39	0.0974
Regular	0	4	CNN1	40	0.0974
Regular	0	4	CNN1	41	0.0974
Regular	0	4	CNN1	42	0.0974
Regular	0	4	CNN1	43	0.0974
Regular	0	4	CNN1	44	0.0974
Regular	0	4	CNN1	45	0.0974
Regular	0	4	CNN1	46	0.0974
Regular	0	4	CNN1	47	0.0974
Regular	0	4	CNN1	48	0.0974
Regular	0	4	CNN1	49	0.0974
Regular	0	4	CNN1	50	0.0974
Regular	0	4	CNN1	51	0.0974
Regular	0	4	CNN1	52	0.0974
Regular	0	4	CNN1	53	0.0974
Regular	0	4	CNN1	54	0.0974
Regular	0	4	CNN1	55	0.0974
Regular	0	4	CNN1	56	0.0974
Regular	0	4	CNN1	57	0.0974
Regular	0	4	CNN1	58	0.0974
Regular	0	4	CNN1	59	0.0974
Regular	0	4	CNN1	60	0.0974
Regular	0	4	CNN1	61	0.0974
Regular	0	4	CNN1	62	0.0974
Regular	0	4	CNN1	63	0.0974
Regular	0	4	CNN1	64	0.0974
Regular	0	4	CNN1	65	0.0974
Regular	0	4	CNN1	66	0.0974
Regular	0	4	CNN1	67	0.0974
Regular	0	4	CNN1	68	0.0974
Regular	0	4	CNN1	69	0.0974
Regular	0	4	CNN1	70	0.0974
Regular	0	4	CNN1	71	0.0974
Regular	0	4	CNN1	72	0.0974
Regular	0	4	CNN1	73	0.0974
Regular	0	4	CNN1	74	0.0974
Regular	0	4	CNN1	75	0.0974
Regular	0	4	CNN1	76	0.0974
Regular	0	4	CNN1	77	0.0974
Regular	0	4	CNN1	78	0.0974
Regular	0	4	CNN1	79	0.0974
Regular	0	4	CNN1	80	0.0974
Regular	0	4	CNN1	81	0.0974
Regular	0	4	CNN1	82	0.0974
Regular	0	4	CNN1	83	0.0974
Regular	0	4	CNN1	84	0.0974
Regular	0	4	CNN1	85	0.0974
Regular	0	4	CNN1	86	0.0974
Regular	0	4	CNN1	87	0.0974
Regular	0	4	CNN1	88	0.0974
Regular	0	4	CNN1	89	0.0974
Regular	0	4	CNN1	90	0.0974
Regular	0	4	CNN1	91	0.0974
Regular	0	4	CNN1	92	0.0974
Regular	0	4	CNN1	93	0.0974
Regular	0	4	CNN1	94	0.0974
Regular	0	4	CNN1	95	0.0974
Regular	0	4	CNN1	96	0.0974
Regular	0	4	CNN1	97	0.0974
Regular	0	4	CNN1	98	0.0974
Regular	0	4	CNN1	99	0.0974
Regular	0	4	CNN1	100	0.0974
Regular	0	4	CNN1	101	0.0974
Regular	0	4	CNN1	102	0.0974
Regular	0	4	CNN1	103	0.0974
Regular	0	4	CNN1	104	0.0974
Regular	0	4	CNN1	105	0.0974
Regular	0	4	CNN1	106	0.0974
Regular	0	4	CNN1	107	0.0974
Regular	0	4	CNN1	108	0.0974
Regular	0	4	CNN1	109	0.0974
Regular	0	4	CNN1	110	0.0974
Regular	0	4	CNN1	111	0.0974
Regular	0	4	CNN1	112	0.0974
Regular	0	4	CNN1	113	0.0974
Regular	0	4	CNN1	114	0.0974
Regular	0	4	CNN1	115	0.0974
Regular	0	4	CNN1	116	0.0974
Regular	0	4	CNN1	117	0.0974
Regular	0	4	CNN1	118	0.0974
Regular	0	4	CNN1	119	0.0974
Regular	0	4	CNN1	120	0.0974
Regular	0	4	CNN1	121	0.0974
Regular	0	4	CNN1	122	0.0974
Regular	0	4	CNN1	123	0.0974
Regular	0	4	CNN1	124	0.0974
Regular	0	4	CNN1	125	0.0974
Regular	0	4	CNN1	126	0.0974
Regular	0	4	CNN1	127	0.0974
Regular	0	4	CNN1	128	0.0974
Regular	0	4	CNN1	129	0.0974
Regular	0	4	CNN1	130	0.0974
Regular	0	4	CNN1	131	0.0974
Regular	0	4	CNN1	132	0.0974
Regular	0	4	CNN1	133	0.0974
Regular	0	4	CNN1	134	0.0974
Regular	0	4	CNN1	135	0.0974
Regular	0	4	CNN1	136	0.0974
Regular	0	4	CNN1	137	0.0974
Regular	0	4	CNN1	138	0.0974
Regular	0	4	CNN1	139	0.0974
Regular	0	4	CNN1	140	0.0974
Regular	0	4	CNN1	141	0.0974
Regular	0	4	CNN1	142	0.0974
Regular	0	4	CNN1	143	0.0974
Regular	0	4	CNN1	144	0.0974
Regular	0	4	CNN1	145	0.0974
Regular	0	4	CNN1	146	0.0974
Regular	0	4	CNN1	147	0.0974
Regular	0	4	CNN1	148	0.0974
Regular	0	4	CNN1	149	0.0974
Regular	0	4	CNN1	150	0.0974
Regular	0	4	CNN1	151	0.0974
Regular	0	4	CNN1	152	0.0974
Regular	0	4	CNN1	153	0.0974
Regular	0	4	CNN1	154	0.0974
Regular	0	4	CNN1	155	0.0974
Regular	0	4	CNN1	156	0.0974
Regular	0	4	CNN1	157	0.0974
Regular	0	4	CNN1	158	0.0974
Regular	0	4	CNN1	159	0.0974
Regular	0	4	CNN1	160	0.0974
Regular	0	4	CNN1	161	0.0974
Regular	0	4	CNN1	162	0.0974
Regular	0	4	CNN1	163	0.0974
Regular	0	4	CNN1	164	0.0974
Regular	0	4	CNN1	165	0.0975
Regular	0	4	CNN1	166	0.0975
Regular	0	4	CNN1	167	0.0975
Regular	0	4	CNN1	168	0.0975
Regular	0	4	CNN1	169	0.0976
Regular	0	4	CNN1	170	0.0975
Regular	0	4	CNN1	171	0.0975
Regular	0	4	CNN1	172	0.0976
Regular	0	4	CNN1	173	0.0978
Regular	0	4	CNN1	174	0.0981
Regular	0	4	CNN1	175	0.0985
Regular	0	4	CNN1	176	0.0989
Regular	0	4	CNN1	177	0.0996
Regular	0	4	CNN1	178	0.1005
Regular	0	4	CNN1	179	0.1012
Regular	0	4	CNN1	180	0.1024
Regular	0	4	CNN1	181	0.1038
Regular	0	4	CNN1	182	0.1059
Regular	0	4	CNN1	183	0.1082
Regular	0	4	CNN1	184	0.1096
Regular	0	4	CNN1	185	0.1117
Regular	0	4	CNN1	186	0.1161
Regular	0	4	CNN1	187	0.1223
Regular	0	4	CNN1	188	0.1252
Regular	0	4	CNN1	189	0.1263
Regular	0	4	CNN1	190	0.1283
Regular	0	4	CNN1	191	0.1283
Regular	0	4	CNN1	192	0.1286
Regular	0	4	CNN1	193	0.13
Regular	0	4	CNN1	194	0.1326
Regular	0	4	CNN1	195	0.1383
Regular	0	4	CNN1	196	0.1445
Regular	0	4	CNN1	197	0.15
Regular	0	4	CNN1	198	0.1512
Regular	0	4	CNN1	199	0.1522
Regular	0	4	CNN1	200	0.1513
Regular	0	4	CNN1	201	0.1536
Regular	0	4	CNN1	202	0.1591
Regular	0	4	CNN1	203	0.1633
Regular	0	4	CNN1	204	0.1634
Regular	0	4	CNN1	205	0.1671
Regular	0	4	CNN1	206	0.1702
Regular	0	4	CNN1	207	0.1758
Regular	0	4	CNN1	208	0.1868
Regular	0	4	CNN1	209	0.1899
Regular	0	4	CNN1	210	0.1858
Regular	0	4	CNN1	211	0.1801
Regular	0	4	CNN1	212	0.1796
Regular	0	4	CNN1	213	0.1886
Regular	0	4	CNN1	214	0.1967
Regular	0	4	CNN1	215	0.2003
Regular	0	4	CNN1	216	0.2001
Regular	0	4	CNN1	217	0.1962
Regular	0	4	CNN1	218	0.1944
Regular	0	4	CNN1	219	0.1986
Regular	0	4	CNN1	220	0.2075
Regular	0	4	CNN1	221	0.2168
Regular	0	4	CNN1	222	0.2247
Regular	0	4	CNN1	223	0.2214
Regular	0	4	CNN1	224	0.2132
Regular	0	4	CNN1	225	0.2086
Regular	0	4	CNN1	226	0.2134
Regular	0	4	CNN1	227	0.2271
Regular	0	4	CNN1	228	0.2314
Regular	0	4	CNN1	229	0.2282
Regular	0	4	CNN1	230	0.2239
Regular	0	4	CNN1	231	0.224
Regular	0	4	CNN1	232	0.2304
Regular	0	4	CNN1	233	0.238
Regular	0	4	CNN1	234	0.2446
Regular	0	4	CNN1	235	0.247
Regular	0	4	CNN1	236	0.2469
Regular	0	4	CNN1	237	0.2463
Regular	0	4	CNN1	238	0.2448
Regular	0	4	CNN1	239	0.2397
Regular	0	4	CNN1	240	0.2417
Regular	0	4	CNN1	241	0.2483
Regular	0	4	CNN1	242	0.2544
Regular	0	4	CNN1	243	0.2547
Regular	0	4	CNN1	244	0.2527
Regular	0	4	CNN1	245	0.2529
Regular	0	4	CNN1	246	0.2575
Regular	0	4	CNN1	247	0.2633
Regular	0	4	CNN1	248	0.2676
Regular	0	4	CNN1	249	0.2705
Regular	0	4	CNN1	250	0.2718
Regular	0	4	CNN1	251	0.2709
Regular	0	4	CNN1	252	0.2703
Regular	0	4	CNN1	253	0.2758
Regular	0	4	CNN1	254	0.2749
Regular	0	4	CNN1	255	0.277
Regular	0	4	CNN1	256	0.2865
Regular	0	4	CNN1	257	0.2983
Regular	0	4	CNN1	258	0.3013
Regular	0	4	CNN1	259	0.2953
Regular	0	4	CNN1	260	0.2864
Regular	0	4	CNN1	261	0.2897
Regular	0	4	CNN1	262	0.3108
Regular	0	4	CNN1	263	0.3254
Regular	0	4	CNN1	264	0.3299
Regular	0	4	CNN1	265	0.3278
Regular	0	4	CNN1	266	0.3271
Regular	0	4	CNN1	267	0.321
Regular	0	4	CNN1	268	0.3245
Regular	0	4	CNN1	269	0.3336
Regular	0	4	CNN1	270	0.3459
Regular	0	4	CNN1	271	0.3533
Regular	0	4	CNN1	272	0.3543
Regular	0	4	CNN1	273	0.3635
Regular	0	4	CNN1	274	0.3611
Regular	0	4	CNN1	275	0.354
Regular	0	4	CNN1	276	0.3507
Regular	0	4	CNN1	277	0.3606
Regular	0	4	CNN1	278	0.3721
Regular	0	4	CNN1	279	0.3789
Regular	0	4	CNN1	280	0.3854
Regular	0	4	CNN1	281	0.3838
Regular	0	4	CNN1	282	0.3868
Regular	0	4	CNN1	283	0.3887
Regular	0	4	CNN1	284	0.3955
Regular	0	4	CNN1	285	0.3971
Regular	0	4	CNN1	286	0.3885
Regular	0	4	CNN1	287	0.3928
Regular	0	4	CNN1	288	0.4086
Regular	0	4	CNN1	289	0.4069
Regular	0	4	CNN1	290	0.4017
Regular	0	4	CNN1	291	0.3954
Regular	0	4	CNN1	292	0.4115
Regular	0	4	CNN1	293	0.4319
Regular	0	4	CNN1	294	0.4254
Regular	0	4	CNN1	295	0.4184
Regular	0	4	CNN1	296	0.426
Regular	0	4	CNN1	297	0.4465
Regular	0	4	CNN1	298	0.4527
Regular	0	4	CNN1	299	0.438
Regular	0	5	CNN1	0	0.0971
Regular	0	5	CNN1	1	0.101
Regular	0	5	CNN1	2	0.101
Regular	0	5	CNN1	3	0.101
Regular	0	5	CNN1	4	0.101
Regular	0	5	CNN1	5	0.101
Regular	0	5	CNN1	6	0.101
Regular	0	5	CNN1	7	0.101
Regular	0	5	CNN1	8	0.101
Regular	0	5	CNN1	9	0.101
Regular	0	5	CNN1	10	0.101
Regular	0	5	CNN1	11	0.101
Regular	0	5	CNN1	12	0.101
Regular	0	5	CNN1	13	0.101
Regular	0	5	CNN1	14	0.101
Regular	0	5	CNN1	15	0.101
Regular	0	5	CNN1	16	0.101
Regular	0	5	CNN1	17	0.101
Regular	0	5	CNN1	18	0.101
Regular	0	5	CNN1	19	0.101
Regular	0	5	CNN1	20	0.101
Regular	0	5	CNN1	21	0.101
Regular	0	5	CNN1	22	0.101
Regular	0	5	CNN1	23	0.101
Regular	0	5	CNN1	24	0.101
Regular	0	5	CNN1	25	0.101
Regular	0	5	CNN1	26	0.101
Regular	0	5	CNN1	27	0.101
Regular	0	5	CNN1	28	0.101
Regular	0	5	CNN1	29	0.101
Regular	0	5	CNN1	30	0.101
Regular	0	5	CNN1	31	0.101
Regular	0	5	CNN1	32	0.101
Regular	0	5	CNN1	33	0.101
Regular	0	5	CNN1	34	0.101
Regular	0	5	CNN1	35	0.101
Regular	0	5	CNN1	36	0.101
Regular	0	5	CNN1	37	0.101
Regular	0	5	CNN1	38	0.101
Regular	0	5	CNN1	39	0.101
Regular	0	5	CNN1	40	0.101
Regular	0	5	CNN1	41	0.101
Regular	0	5	CNN1	42	0.101
Regular	0	5	CNN1	43	0.101
Regular	0	5	CNN1	44	0.101
Regular	0	5	CNN1	45	0.101
Regular	0	5	CNN1	46	0.101
Regular	0	5	CNN1	47	0.101
Regular	0	5	CNN1	48	0.101
Regular	0	5	CNN1	49	0.101
Regular	0	5	CNN1	50	0.101
Regular	0	5	CNN1	51	0.101
Regular	0	5	CNN1	52	0.101
Regular	0	5	CNN1	53	0.101
Regular	0	5	CNN1	54	0.101
Regular	0	5	CNN1	55	0.101
Regular	0	5	CNN1	56	0.101
Regular	0	5	CNN1	57	0.101
Regular	0	5	CNN1	58	0.101
Regular	0	5	CNN1	59	0.101
Regular	0	5	CNN1	60	0.101
Regular	0	5	CNN1	61	0.101
Regular	0	5	CNN1	62	0.101
Regular	0	5	CNN1	63	0.101
Regular	0	5	CNN1	64	0.101
Regular	0	5	CNN1	65	0.101
Regular	0	5	CNN1	66	0.101
Regular	0	5	CNN1	67	0.101
Regular	0	5	CNN1	68	0.101
Regular	0	5	CNN1	69	0.101
Regular	0	5	CNN1	70	0.101
Regular	0	5	CNN1	71	0.101
Regular	0	5	CNN1	72	0.101
Regular	0	5	CNN1	73	0.101
Regular	0	5	CNN1	74	0.101
Regular	0	5	CNN1	75	0.101
Regular	0	5	CNN1	76	0.101
Regular	0	5	CNN1	77	0.101
Regular	0	5	CNN1	78	0.101
Regular	0	5	CNN1	79	0.101
Regular	0	5	CNN1	80	0.101
Regular	0	5	CNN1	81	0.101
Regular	0	5	CNN1	82	0.101
Regular	0	5	CNN1	83	0.101
Regular	0	5	CNN1	84	0.101
Regular	0	5	CNN1	85	0.101
Regular	0	5	CNN1	86	0.101
Regular	0	5	CNN1	87	0.101
Regular	0	5	CNN1	88	0.101
Regular	0	5	CNN1	89	0.101
Regular	0	5	CNN1	90	0.101
Regular	0	5	CNN1	91	0.101
Regular	0	5	CNN1	92	0.101
Regular	0	5	CNN1	93	0.101
Regular	0	5	CNN1	94	0.101
Regular	0	5	CNN1	95	0.101
Regular	0	5	CNN1	96	0.101
Regular	0	5	CNN1	97	0.101
Regular	0	5	CNN1	98	0.101
Regular	0	5	CNN1	99	0.101
Regular	0	5	CNN1	100	0.101
Regular	0	5	CNN1	101	0.101
Regular	0	5	CNN1	102	0.101
Regular	0	5	CNN1	103	0.101
Regular	0	5	CNN1	104	0.101
Regular	0	5	CNN1	105	0.101
Regular	0	5	CNN1	106	0.101
Regular	0	5	CNN1	107	0.1011
Regular	0	5	CNN1	108	0.1011
Regular	0	5	CNN1	109	0.1013
Regular	0	5	CNN1	110	0.1014
Regular	0	5	CNN1	111	0.1017
Regular	0	5	CNN1	112	0.1021
Regular	0	5	CNN1	113	0.1027
Regular	0	5	CNN1	114	0.104
Regular	0	5	CNN1	115	0.1055
Regular	0	5	CNN1	116	0.1061
Regular	0	5	CNN1	117	0.1064
Regular	0	5	CNN1	118	0.1075
Regular	0	5	CNN1	119	0.1097
Regular	0	5	CNN1	120	0.1115
Regular	0	5	CNN1	121	0.1147
Regular	0	5	CNN1	122	0.1183
Regular	0	5	CNN1	123	0.119
Regular	0	5	CNN1	124	0.1202
Regular	0	5	CNN1	125	0.1229
Regular	0	5	CNN1	126	0.1239
Regular	0	5	CNN1	127	0.125
Regular	0	5	CNN1	128	0.1253
Regular	0	5	CNN1	129	0.1276
Regular	0	5	CNN1	130	0.1322
Regular	0	5	CNN1	131	0.1361
Regular	0	5	CNN1	132	0.1397
Regular	0	5	CNN1	133	0.1421
Regular	0	5	CNN1	134	0.1425
Regular	0	5	CNN1	135	0.1428
Regular	0	5	CNN1	136	0.1435
Regular	0	5	CNN1	137	0.1408
Regular	0	5	CNN1	138	0.1373
Regular	0	5	CNN1	139	0.14
Regular	0	5	CNN1	140	0.1459
Regular	0	5	CNN1	141	0.1548
Regular	0	5	CNN1	142	0.1619
Regular	0	5	CNN1	143	0.172
Regular	0	5	CNN1	144	0.1819
Regular	0	5	CNN1	145	0.1921
Regular	0	5	CNN1	146	0.1985
Regular	0	5	CNN1	147	0.206
Regular	0	5	CNN1	148	0.2041
Regular	0	5	CNN1	149	0.2017
Regular	0	5	CNN1	150	0.2001
Regular	0	5	CNN1	151	0.2014
Regular	0	5	CNN1	152	0.2108
Regular	0	5	CNN1	153	0.2192
Regular	0	5	CNN1	154	0.2223
Regular	0	5	CNN1	155	0.2202
Regular	0	5	CNN1	156	0.2261
Regular	0	5	CNN1	157	0.2337
Regular	0	5	CNN1	158	0.2404
Regular	0	5	CNN1	159	0.2412
Regular	0	5	CNN1	160	0.2381
Regular	0	5	CNN1	161	0.2348
Regular	0	5	CNN1	162	0.2412
Regular	0	5	CNN1	163	0.2463
Regular	0	5	CNN1	164	0.2446
Regular	0	5	CNN1	165	0.2478
Regular	0	5	CNN1	166	0.2565
Regular	0	5	CNN1	167	0.2598
Regular	0	5	CNN1	168	0.2715
Regular	0	5	CNN1	169	0.2753
Regular	0	5	CNN1	170	0.2767
Regular	0	5	CNN1	171	0.2774
Regular	0	5	CNN1	172	0.2758
Regular	0	5	CNN1	173	0.2782
Regular	0	5	CNN1	174	0.2743
Regular	0	5	CNN1	175	0.2722
Regular	0	5	CNN1	176	0.2674
Regular	0	5	CNN1	177	0.2713
Regular	0	5	CNN1	178	0.2834
Regular	0	5	CNN1	179	0.2964
Regular	0	5	CNN1	180	0.305
Regular	0	5	CNN1	181	0.3067
Regular	0	5	CNN1	182	0.3035
Regular	0	5	CNN1	183	0.3006
Regular	0	5	CNN1	184	0.3074
Regular	0	5	CNN1	185	0.3034
Regular	0	5	CNN1	186	0.2976
Regular	0	5	CNN1	187	0.3032
Regular	0	5	CNN1	188	0.3109
Regular	0	5	CNN1	189	0.3198
Regular	0	5	CNN1	190	0.3266
Regular	0	5	CNN1	191	0.3265
Regular	0	5	CNN1	192	0.3233
Regular	0	5	CNN1	193	0.3255
Regular	0	5	CNN1	194	0.3217
Regular	0	5	CNN1	195	0.3157
Regular	0	5	CNN1	196	0.3224
Regular	0	5	CNN1	197	0.3267
Regular	0	5	CNN1	198	0.3284
Regular	0	5	CNN1	199	0.3237
Regular	0	5	CNN1	200	0.3196
Regular	0	5	CNN1	201	0.3217
Regular	0	5	CNN1	202	0.3346
Regular	0	5	CNN1	203	0.3513
Regular	0	5	CNN1	204	0.3608
Regular	0	5	CNN1	205	0.3586
Regular	0	5	CNN1	206	0.3522
Regular	0	5	CNN1	207	0.3472
Regular	0	5	CNN1	208	0.3486
Regular	0	5	CNN1	209	0.3413
Regular	0	5	CNN1	210	0.3392
Regular	0	5	CNN1	211	0.3391
Regular	0	5	CNN1	212	0.3418
Regular	0	5	CNN1	213	0.3387
Regular	0	5	CNN1	214	0.3419
Regular	0	5	CNN1	215	0.3442
Regular	0	5	CNN1	216	0.3471
Regular	0	5	CNN1	217	0.3556
Regular	0	5	CNN1	218	0.3624
Regular	0	5	CNN1	219	0.3624
Regular	0	5	CNN1	220	0.3597
Regular	0	5	CNN1	221	0.3592
Regular	0	5	CNN1	222	0.3645
Regular	0	5	CNN1	223	0.369
Regular	0	5	CNN1	224	0.3708
Regular	0	5	CNN1	225	0.3786
Regular	0	5	CNN1	226	0.3807
Regular	0	5	CNN1	227	0.3858
Regular	0	5	CNN1	228	0.3886
Regular	0	5	CNN1	229	0.3879
Regular	0	5	CNN1	230	0.3877
Regular	0	5	CNN1	231	0.3922
Regular	0	5	CNN1	232	0.4069
Regular	0	5	CNN1	233	0.4209
Regular	0	5	CNN1	234	0.4081
Regular	0	5	CNN1	235	0.3843
Regular	0	5	CNN1	236	0.3815
Regular	0	5	CNN1	237	0.3897
Regular	0	5	CNN1	238	0.4101
Regular	0	5	CNN1	239	0.419
Regular	0	5	CNN1	240	0.4196
Regular	0	5	CNN1	241	0.4199
Regular	0	5	CNN1	242	0.422
Regular	0	5	CNN1	243	0.4223
Regular	0	5	CNN1	244	0.428
Regular	0	5	CNN1	245	0.4404
Regular	0	5	CNN1	246	0.4371
Regular	0	5	CNN1	247	0.424
Regular	0	5	CNN1	248	0.4207
Regular	0	5	CNN1	249	0.4303
Regular	0	5	CNN1	250	0.4432
Regular	0	5	CNN1	251	0.4581
Regular	0	5	CNN1	252	0.4685
Regular	0	5	CNN1	253	0.4609
Regular	0	5	CNN1	254	0.4526
Regular	0	5	CNN1	255	0.4383
Regular	0	5	CNN1	256	0.4313
Regular	0	5	CNN1	257	0.4368
Regular	0	5	CNN1	258	0.4551
Regular	0	5	CNN1	259	0.4627
Regular	0	5	CNN1	260	0.453
Regular	0	5	CNN1	261	0.4443
Regular	0	5	CNN1	262	0.4562
Regular	0	5	CNN1	263	0.4736
Regular	0	5	CNN1	264	0.483
Regular	0	5	CNN1	265	0.4776
Regular	0	5	CNN1	266	0.4591
Regular	0	5	CNN1	267	0.456
Regular	0	5	CNN1	268	0.4624
Regular	0	5	CNN1	269	0.482
Regular	0	5	CNN1	270	0.4927
Regular	0	5	CNN1	271	0.4989
Regular	0	5	CNN1	272	0.5047
Regular	0	5	CNN1	273	0.506
Regular	0	5	CNN1	274	0.5035
Regular	0	5	CNN1	275	0.5109
Regular	0	5	CNN1	276	0.5107
Regular	0	5	CNN1	277	0.5006
Regular	0	5	CNN1	278	0.4931
Regular	0	5	CNN1	279	0.4931
Regular	0	5	CNN1	280	0.4997
Regular	0	5	CNN1	281	0.5154
Regular	0	5	CNN1	282	0.5271
Regular	0	5	CNN1	283	0.5236
Regular	0	5	CNN1	284	0.5121
Regular	0	5	CNN1	285	0.5107
Regular	0	5	CNN1	286	0.5188
Regular	0	5	CNN1	287	0.531
Regular	0	5	CNN1	288	0.539
Regular	0	5	CNN1	289	0.5343
Regular	0	5	CNN1	290	0.5253
Regular	0	5	CNN1	291	0.5289
Regular	0	5	CNN1	292	0.529
Regular	0	5	CNN1	293	0.5332
Regular	0	5	CNN1	294	0.5308
Regular	0	5	CNN1	295	0.5371
Regular	0	5	CNN1	296	0.5424
Regular	0	5	CNN1	297	0.5441
Regular	0	5	CNN1	298	0.5478
Regular	0	5	CNN1	299	0.5557
Regular	0	6	CNN2	0	0.0982
Regular	0	6	CNN2	1	0.0982
Regular	0	6	CNN2	2	0.0982
Regular	0	6	CNN2	3	0.0982
Regular	0	6	CNN2	4	0.0982
Regular	0	6	CNN2	5	0.0982
Regular	0	6	CNN2	6	0.0982
Regular	0	6	CNN2	7	0.0982
Regular	0	6	CNN2	8	0.0982
Regular	0	6	CNN2	9	0.0982
Regular	0	6	CNN2	10	0.0982
Regular	0	6	CNN2	11	0.0982
Regular	0	6	CNN2	12	0.0982
Regular	0	6	CNN2	13	0.0982
Regular	0	6	CNN2	14	0.0982
Regular	0	6	CNN2	15	0.0982
Regular	0	6	CNN2	16	0.0982
Regular	0	6	CNN2	17	0.0982
Regular	0	6	CNN2	18	0.0982
Regular	0	6	CNN2	19	0.0982
Regular	0	6	CNN2	20	0.0982
Regular	0	6	CNN2	21	0.0982
Regular	0	6	CNN2	22	0.0982
Regular	0	6	CNN2	23	0.0982
Regular	0	6	CNN2	24	0.0982
Regular	0	6	CNN2	25	0.0982
Regular	0	6	CNN2	26	0.0982
Regular	0	6	CNN2	27	0.0982
Regular	0	6	CNN2	28	0.0982
Regular	0	6	CNN2	29	0.0982
Regular	0	6	CNN2	30	0.0982
Regular	0	6	CNN2	31	0.0982
Regular	0	6	CNN2	32	0.0982
Regular	0	6	CNN2	33	0.0982
Regular	0	6	CNN2	34	0.0984
Regular	0	6	CNN2	35	0.0989
Regular	0	6	CNN2	36	0.1009
Regular	0	6	CNN2	37	0.1047
Regular	0	6	CNN2	38	0.1132
Regular	0	6	CNN2	39	0.125
Regular	0	6	CNN2	40	0.1379
Regular	0	6	CNN2	41	0.1501
Regular	0	6	CNN2	42	0.1628
Regular	0	6	CNN2	43	0.1914
Regular	0	6	CNN2	44	0.218
Regular	0	6	CNN2	45	0.2335
Regular	0	6	CNN2	46	0.2364
Regular	0	6	CNN2	47	0.2425
Regular	0	6	CNN2	48	0.2673
Regular	0	6	CNN2	49	0.2848
Regular	0	6	CNN2	50	0.3
Regular	0	6	CNN2	51	0.3039
Regular	0	6	CNN2	52	0.2972
Regular	0	6	CNN2	53	0.3145
Regular	0	6	CNN2	54	0.3394
Regular	0	6	CNN2	55	0.3645
Regular	0	6	CNN2	56	0.3693
Regular	0	6	CNN2	57	0.3659
Regular	0	6	CNN2	58	0.3643
Regular	0	6	CNN2	59	0.3693
Regular	0	6	CNN2	60	0.3783
Regular	0	6	CNN2	61	0.3863
Regular	0	6	CNN2	62	0.3988
Regular	0	6	CNN2	63	0.4187
Regular	0	6	CNN2	64	0.4262
Regular	0	6	CNN2	65	0.4342
Regular	0	6	CNN2	66	0.4354
Regular	0	6	CNN2	67	0.4283
Regular	0	6	CNN2	68	0.4224
Regular	0	6	CNN2	69	0.419
Regular	0	6	CNN2	70	0.4251
Regular	0	6	CNN2	71	0.4348
Regular	0	6	CNN2	72	0.4505
Regular	0	6	CNN2	73	0.458
Regular	0	6	CNN2	74	0.4529
Regular	0	6	CNN2	75	0.4433
Regular	0	6	CNN2	76	0.4468
Regular	0	6	CNN2	77	0.4514
Regular	0	6	CNN2	78	0.4607
Regular	0	6	CNN2	79	0.4733
Regular	0	6	CNN2	80	0.4883
Regular	0	6	CNN2	81	0.4932
Regular	0	6	CNN2	82	0.4923
Regular	0	6	CNN2	83	0.4906
Regular	0	6	CNN2	84	0.4827
Regular	0	6	CNN2	85	0.4859
Regular	0	6	CNN2	86	0.5018
Regular	0	6	CNN2	87	0.5171
Regular	0	6	CNN2	88	0.5262
Regular	0	6	CNN2	89	0.5212
Regular	0	6	CNN2	90	0.518
Regular	0	6	CNN2	91	0.516
Regular	0	6	CNN2	92	0.5211
Regular	0	6	CNN2	93	0.5167
Regular	0	6	CNN2	94	0.522
Regular	0	6	CNN2	95	0.5386
Regular	0	6	CNN2	96	0.5413
Regular	0	6	CNN2	97	0.5425
Regular	0	6	CNN2	98	0.5369
Regular	0	6	CNN2	99	0.5365
Regular	0	6	CNN2	100	0.5376
Regular	0	6	CNN2	101	0.5434
Regular	0	6	CNN2	102	0.5483
Regular	0	6	CNN2	103	0.5458
Regular	0	6	CNN2	104	0.5481
Regular	0	6	CNN2	105	0.5583
Regular	0	6	CNN2	106	0.5672
Regular	0	6	CNN2	107	0.5742
Regular	0	6	CNN2	108	0.5837
Regular	0	6	CNN2	109	0.5896
Regular	0	6	CNN2	110	0.5945
Regular	0	6	CNN2	111	0.594
Regular	0	6	CNN2	112	0.5942
Regular	0	6	CNN2	113	0.5982
Regular	0	6	CNN2	114	0.6027
Regular	0	6	CNN2	115	0.6113
Regular	0	6	CNN2	116	0.6106
Regular	0	6	CNN2	117	0.5905
Regular	0	6	CNN2	118	0.5799
Regular	0	6	CNN2	119	0.5855
Regular	0	6	CNN2	120	0.597
Regular	0	6	CNN2	121	0.6112
Regular	0	6	CNN2	122	0.618
Regular	0	6	CNN2	123	0.6174
Regular	0	6	CNN2	124	0.613
Regular	0	6	CNN2	125	0.6103
Regular	0	6	CNN2	126	0.605
Regular	0	6	CNN2	127	0.6006
Regular	0	6	CNN2	128	0.6045
Regular	0	6	CNN2	129	0.6134
Regular	0	6	CNN2	130	0.6218
Regular	0	6	CNN2	131	0.6261
Regular	0	6	CNN2	132	0.6312
Regular	0	6	CNN2	133	0.6322
Regular	0	6	CNN2	134	0.6294
Regular	0	6	CNN2	135	0.6229
Regular	0	6	CNN2	136	0.6203
Regular	0	6	CNN2	137	0.624
Regular	0	6	CNN2	138	0.6323
Regular	0	6	CNN2	139	0.6445
Regular	0	6	CNN2	140	0.6466
Regular	0	6	CNN2	141	0.6411
Regular	0	6	CNN2	142	0.6311
Regular	0	6	CNN2	143	0.6271
Regular	0	6	CNN2	144	0.631
Regular	0	6	CNN2	145	0.6418
Regular	0	6	CNN2	146	0.6505
Regular	0	6	CNN2	147	0.6493
Regular	0	6	CNN2	148	0.6435
Regular	0	6	CNN2	149	0.644
Regular	0	6	CNN2	150	0.6494
Regular	0	6	CNN2	151	0.6575
Regular	0	6	CNN2	152	0.6663
Regular	0	6	CNN2	153	0.6725
Regular	0	6	CNN2	154	0.6698
Regular	0	6	CNN2	155	0.6643
Regular	0	6	CNN2	156	0.6541
Regular	0	6	CNN2	157	0.6471
Regular	0	6	CNN2	158	0.6513
Regular	0	6	CNN2	159	0.6589
Regular	0	6	CNN2	160	0.663
Regular	0	6	CNN2	161	0.6667
Regular	0	6	CNN2	162	0.6672
Regular	0	6	CNN2	163	0.6624
Regular	0	6	CNN2	164	0.659
Regular	0	6	CNN2	165	0.6648
Regular	0	6	CNN2	166	0.6663
Regular	0	6	CNN2	167	0.6684
Regular	0	6	CNN2	168	0.6683
Regular	0	6	CNN2	169	0.6667
Regular	0	6	CNN2	170	0.671
Regular	0	6	CNN2	171	0.6732
Regular	0	6	CNN2	172	0.6745
Regular	0	6	CNN2	173	0.6753
Regular	0	6	CNN2	174	0.6722
Regular	0	6	CNN2	175	0.6725
Regular	0	6	CNN2	176	0.6753
Regular	0	6	CNN2	177	0.6755
Regular	0	6	CNN2	178	0.6704
Regular	0	6	CNN2	179	0.6661
Regular	0	6	CNN2	180	0.671
Regular	0	6	CNN2	181	0.6763
Regular	0	6	CNN2	182	0.6812
Regular	0	6	CNN2	183	0.6761
Regular	0	6	CNN2	184	0.6711
Regular	0	6	CNN2	185	0.6706
Regular	0	6	CNN2	186	0.6788
Regular	0	6	CNN2	187	0.6901
Regular	0	6	CNN2	188	0.6918
Regular	0	6	CNN2	189	0.6842
Regular	0	6	CNN2	190	0.6762
Regular	0	6	CNN2	191	0.6695
Regular	0	6	CNN2	192	0.669
Regular	0	6	CNN2	193	0.676
Regular	0	6	CNN2	194	0.6828
Regular	0	6	CNN2	195	0.6873
Regular	0	6	CNN2	196	0.687
Regular	0	6	CNN2	197	0.6888
Regular	0	6	CNN2	198	0.6868
[truncated: 34,001 more rows]
