# Supplementary material for: Decentralized federated learning through proxy model sharing
Source: Nat Commun. 2023 May 22;14:2899. doi: 10.1038/s41467-023-38569-4 (PMC10203322; doi:10.1038/s41467-023-38569-4)
Supplement: Supplementary file 4 — Source Data [file 41467_2023_38569_MOESM4_ESM.zip › source_data_fig5left.csv]

Major Percentage	Algorithm	Seed	Client	Round	Accuracy
0.1	Regular	0	0	299	0.8749
0.1	Regular	0	1	299	0.8732
0.1	Regular	0	2	299	0.8704
0.1	Regular	0	3	299	0.8763
0.1	Regular	0	4	299	0.8786
0.1	Regular	0	5	299	0.8834
0.1	Regular	0	6	299	0.8762
0.1	Regular	0	7	299	0.8719
0.1	Regular	1	0	299	0.8801
0.1	Regular	1	1	299	0.8814
0.1	Regular	1	2	299	0.8724
0.1	Regular	1	3	299	0.8768
0.1	Regular	1	4	299	0.8727
0.1	Regular	1	5	299	0.8755
0.1	Regular	1	6	299	0.8765
0.1	Regular	1	7	299	0.88
0.1	Regular	2	0	299	0.877
0.1	Regular	2	1	299	0.8685
0.1	Regular	2	2	299	0.8806
0.1	Regular	2	3	299	0.875
0.1	Regular	2	4	299	0.8802
0.1	Regular	2	5	299	0.8713
0.1	Regular	2	6	299	0.8702
0.1	Regular	2	7	299	0.8771
0.1	Regular	3	0	299	0.8661
0.1	Regular	3	1	299	0.882
0.1	Regular	3	2	299	0.874
0.1	Regular	3	3	299	0.8794
0.1	Regular	3	4	299	0.8758
0.1	Regular	3	5	299	0.8771
0.1	Regular	3	6	299	0.8759
0.1	Regular	3	7	299	0.8749
0.1	Regular	4	0	299	0.8837
0.1	Regular	4	1	299	0.8763
0.1	Regular	4	2	299	0.8764
0.1	Regular	4	3	299	0.8846
0.1	Regular	4	4	299	0.8808
0.1	Regular	4	5	299	0.8764
0.1	Regular	4	6	299	0.8669
0.1	Regular	4	7	299	0.881
0.2	Regular	0	0	299	0.8735
0.2	Regular	0	1	299	0.8668
0.2	Regular	0	2	299	0.8748
0.2	Regular	0	3	299	0.8725
0.2	Regular	0	4	299	0.8699
0.2	Regular	0	5	299	0.8757
0.2	Regular	0	6	299	0.8639
0.2	Regular	0	7	299	0.8731
0.2	Regular	1	0	299	0.8707
0.2	Regular	1	1	299	0.8721
0.2	Regular	1	2	299	0.8761
0.2	Regular	1	3	299	0.8712
0.2	Regular	1	4	299	0.8724
0.2	Regular	1	5	299	0.8706
0.2	Regular	1	6	299	0.8677
0.2	Regular	1	7	299	0.8689
0.2	Regular	2	0	299	0.8713
0.2	Regular	2	1	299	0.8665
0.2	Regular	2	2	299	0.8711
0.2	Regular	2	3	299	0.8688
0.2	Regular	2	4	299	0.87
0.2	Regular	2	5	299	0.8713
0.2	Regular	2	6	299	0.8691
0.2	Regular	2	7	299	0.8621
0.2	Regular	3	0	299	0.8621
0.2	Regular	3	1	299	0.8736
0.2	Regular	3	2	299	0.8646
0.2	Regular	3	3	299	0.8745
0.2	Regular	3	4	299	0.8734
0.2	Regular	3	5	299	0.8732
0.2	Regular	3	6	299	0.8712
0.2	Regular	3	7	299	0.8676
0.2	Regular	4	0	299	0.8805
0.2	Regular	4	1	299	0.8643
0.2	Regular	4	2	299	0.8699
0.2	Regular	4	3	299	0.8674
0.2	Regular	4	4	299	0.872
0.2	Regular	4	5	299	0.8697
0.2	Regular	4	6	299	0.869
0.2	Regular	4	7	299	0.88
0.3	Regular	0	0	299	0.8563
0.3	Regular	0	1	299	0.8673
0.3	Regular	0	2	299	0.8602
0.3	Regular	0	3	299	0.8641
0.3	Regular	0	4	299	0.8659
0.3	Regular	0	5	299	0.864
0.3	Regular	0	6	299	0.8581
0.3	Regular	0	7	299	0.8658
0.3	Regular	1	0	299	0.8481
0.3	Regular	1	1	299	0.8638
0.3	Regular	1	2	299	0.8682
0.3	Regular	1	3	299	0.861
0.3	Regular	1	4	299	0.8655
0.3	Regular	1	5	299	0.8616
0.3	Regular	1	6	299	0.8524
0.3	Regular	1	7	299	0.8753
0.3	Regular	2	0	299	0.8576
0.3	Regular	2	1	299	0.855
0.3	Regular	2	2	299	0.856
0.3	Regular	2	3	299	0.8494
0.3	Regular	2	4	299	0.8448
0.3	Regular	2	5	299	0.8476
0.3	Regular	2	6	299	0.8493
0.3	Regular	2	7	299	0.8618
0.3	Regular	3	0	299	0.8476
0.3	Regular	3	1	299	0.8602
0.3	Regular	3	2	299	0.8556
0.3	Regular	3	3	299	0.8668
0.3	Regular	3	4	299	0.8553
0.3	Regular	3	5	299	0.8639
0.3	Regular	3	6	299	0.8572
0.3	Regular	3	7	299	0.8562
0.3	Regular	4	0	299	0.868
0.3	Regular	4	1	299	0.8675
0.3	Regular	4	2	299	0.8589
0.3	Regular	4	3	299	0.8522
0.3	Regular	4	4	299	0.8548
0.3	Regular	4	5	299	0.8574
0.3	Regular	4	6	299	0.8566
0.3	Regular	4	7	299	0.8514
0.4	Regular	0	0	299	0.8304
0.4	Regular	0	1	299	0.8474
0.4	Regular	0	2	299	0.8249
0.4	Regular	0	3	299	0.8538
0.4	Regular	0	4	299	0.8496
0.4	Regular	0	5	299	0.8538
0.4	Regular	0	6	299	0.8359
0.4	Regular	0	7	299	0.8397
0.4	Regular	1	0	299	0.8286
0.4	Regular	1	1	299	0.85
0.4	Regular	1	2	299	0.839
0.4	Regular	1	3	299	0.8547
0.4	Regular	1	4	299	0.8447
0.4	Regular	1	5	299	0.8552
0.4	Regular	1	6	299	0.8388
0.4	Regular	1	7	299	0.8271
0.4	Regular	2	0	299	0.8343
0.4	Regular	2	1	299	0.854
0.4	Regular	2	2	299	0.842
0.4	Regular	2	3	299	0.8486
0.4	Regular	2	4	299	0.8356
0.4	Regular	2	5	299	0.856
0.4	Regular	2	6	299	0.8347
0.4	Regular	2	7	299	0.839
0.4	Regular	3	0	299	0.8276
0.4	Regular	3	1	299	0.8286
0.4	Regular	3	2	299	0.853
0.4	Regular	3	3	299	0.8506
0.4	Regular	3	4	299	0.8375
0.4	Regular	3	5	299	0.8521
0.4	Regular	3	6	299	0.8309
0.4	Regular	3	7	299	0.8333
0.4	Regular	4	0	299	0.8522
0.4	Regular	4	1	299	0.8385
0.4	Regular	4	2	299	0.8475
0.4	Regular	4	3	299	0.8508
0.4	Regular	4	4	299	0.8349
0.4	Regular	4	5	299	0.8467
0.4	Regular	4	6	299	0.8681
0.4	Regular	4	7	299	0.8353
0.5	Regular	0	0	299	0.8075
0.5	Regular	0	1	299	0.8233
0.5	Regular	0	2	299	0.8276
0.5	Regular	0	3	299	0.8459
0.5	Regular	0	4	299	0.8112
0.5	Regular	0	5	299	0.7885
0.5	Regular	0	6	299	0.8103
0.5	Regular	0	7	299	0.814
0.5	Regular	1	0	299	0.7956
0.5	Regular	1	1	299	0.8307
0.5	Regular	1	2	299	0.8051
0.5	Regular	1	3	299	0.8229
0.5	Regular	1	4	299	0.8431
0.5	Regular	1	5	299	0.837
0.5	Regular	1	6	299	0.8282
0.5	Regular	1	7	299	0.8272
0.5	Regular	2	0	299	0.7994
0.5	Regular	2	1	299	0.8394
0.5	Regular	2	2	299	0.8088
0.5	Regular	2	3	299	0.8432
0.5	Regular	2	4	299	0.8183
0.5	Regular	2	5	299	0.7684
0.5	Regular	2	6	299	0.8225
0.5	Regular	2	7	299	0.8257
0.5	Regular	3	0	299	0.7826
0.5	Regular	3	1	299	0.7912
0.5	Regular	3	2	299	0.8552
0.5	Regular	3	3	299	0.8083
0.5	Regular	3	4	299	0.8263
0.5	Regular	3	5	299	0.8267
0.5	Regular	3	6	299	0.8319
0.5	Regular	3	7	299	0.8355
0.5	Regular	4	0	299	0.8305
0.5	Regular	4	1	299	0.8016
0.5	Regular	4	2	299	0.8434
0.5	Regular	4	3	299	0.8211
0.5	Regular	4	4	299	0.8355
0.5	Regular	4	5	299	0.8097
0.5	Regular	4	6	299	0.8141
0.5	Regular	4	7	299	0.8191
0.6	Regular	0	0	299	0.7689
0.6	Regular	0	1	299	0.7895
0.6	Regular	0	2	299	0.7494
0.6	Regular	0	3	299	0.8084
0.6	Regular	0	4	299	0.7677
0.6	Regular	0	5	299	0.7599
0.6	Regular	0	6	299	0.7642
0.6	Regular	0	7	299	0.759
0.6	Regular	1	0	299	0.7492
0.6	Regular	1	1	299	0.8052
0.6	Regular	1	2	299	0.7877
0.6	Regular	1	3	299	0.8109
0.6	Regular	1	4	299	0.8212
0.6	Regular	1	5	299	0.7852
0.6	Regular	1	6	299	0.7495
0.6	Regular	1	7	299	0.769
0.6	Regular	2	0	299	0.7457
0.6	Regular	2	1	299	0.7756
0.6	Regular	2	2	299	0.7951
0.6	Regular	2	3	299	0.7555
0.6	Regular	2	4	299	0.8007
0.6	Regular	2	5	299	0.8111
0.6	Regular	2	6	299	0.7837
0.6	Regular	2	7	299	0.7785
0.6	Regular	3	0	299	0.7558
0.6	Regular	3	1	299	0.7678
0.6	Regular	3	2	299	0.803
0.6	Regular	3	3	299	0.7693
0.6	Regular	3	4	299	0.7487
0.6	Regular	3	5	299	0.8074
0.6	Regular	3	6	299	0.7574
0.6	Regular	3	7	299	0.8122
0.6	Regular	4	0	299	0.8183
0.6	Regular	4	1	299	0.7625
0.6	Regular	4	2	299	0.815
0.6	Regular	4	3	299	0.7913
0.6	Regular	4	4	299	0.7861
0.6	Regular	4	5	299	0.8176
0.6	Regular	4	6	299	0.76
0.6	Regular	4	7	299	0.8077
0.7	Regular	0	0	299	0.6926
0.7	Regular	0	1	299	0.7317
0.7	Regular	0	2	299	0.7254
0.7	Regular	0	3	299	0.7719
0.7	Regular	0	4	299	0.7402
0.7	Regular	0	5	299	0.742
0.7	Regular	0	6	299	0.7072
0.7	Regular	0	7	299	0.671
0.7	Regular	1	0	299	0.6737
0.7	Regular	1	1	299	0.7595
0.7	Regular	1	2	299	0.6695
0.7	Regular	1	3	299	0.7531
0.7	Regular	1	4	299	0.7331
0.7	Regular	1	5	299	0.7937
0.7	Regular	1	6	299	0.8118
0.7	Regular	1	7	299	0.715
0.7	Regular	2	0	299	0.668
0.7	Regular	2	1	299	0.7337
0.7	Regular	2	2	299	0.7578
0.7	Regular	2	3	299	0.7607
0.7	Regular	2	4	299	0.6498
0.7	Regular	2	5	299	0.6886
0.7	Regular	2	6	299	0.6922
0.7	Regular	2	7	299	0.686
0.7	Regular	3	0	299	0.6709
0.7	Regular	3	1	299	0.6837
0.7	Regular	3	2	299	0.7816
0.7	Regular	3	3	299	0.6983
0.7	Regular	3	4	299	0.6513
0.7	Regular	3	5	299	0.7426
0.7	Regular	3	6	299	0.7518
0.7	Regular	3	7	299	0.7595
0.7	Regular	4	0	299	0.7698
0.7	Regular	4	1	299	0.6892
0.7	Regular	4	2	299	0.7621
0.7	Regular	4	3	299	0.7693
0.7	Regular	4	4	299	0.6694
0.7	Regular	4	5	299	0.6769
0.7	Regular	4	6	299	0.7372
0.7	Regular	4	7	299	0.683
0.8	Regular	0	0	299	0.5359
0.8	Regular	0	1	299	0.659
0.8	Regular	0	2	299	0.5474
0.8	Regular	0	3	299	0.6803
0.8	Regular	0	4	299	0.5241
0.8	Regular	0	5	299	0.5547
0.8	Regular	0	6	299	0.6841
0.8	Regular	0	7	299	0.6625
0.8	Regular	1	0	299	0.4949
0.8	Regular	1	1	299	0.6766
0.8	Regular	1	2	299	0.562
0.8	Regular	1	3	299	0.6439
0.8	Regular	1	4	299	0.6596
0.8	Regular	1	5	299	0.5297
0.8	Regular	1	6	299	0.5915
0.8	Regular	1	7	299	0.589
0.8	Regular	2	0	299	0.496
0.8	Regular	2	1	299	0.6734
0.8	Regular	2	2	299	0.5671
0.8	Regular	2	3	299	0.5894
0.8	Regular	2	4	299	0.6401
0.8	Regular	2	5	299	0.6482
0.8	Regular	2	6	299	0.6181
0.8	Regular	2	7	299	0.6587
0.8	Regular	3	0	299	0.5215
0.8	Regular	3	1	299	0.5491
0.8	Regular	3	2	299	0.6539
0.8	Regular	3	3	299	0.5608
0.8	Regular	3	4	299	0.4841
0.8	Regular	3	5	299	0.6091
0.8	Regular	3	6	299	0.5685
0.8	Regular	3	7	299	0.6477
0.8	Regular	4	0	299	0.7132
0.8	Regular	4	1	299	0.4956
0.8	Regular	4	2	299	0.6904
0.8	Regular	4	3	299	0.6812
0.8	Regular	4	4	299	0.4474
0.8	Regular	4	5	299	0.6102
0.8	Regular	4	6	299	0.5572
0.8	Regular	4	7	299	0.5662
0.1	Joint	0	0	299	0.9252
0.1	Joint	1	0	299	0.9259
0.1	Joint	2	0	299	0.9286
0.1	Joint	3	0	299	0.9228
0.1	Joint	4	0	299	0.9242
0.2	Joint	0	0	299	0.9254
0.2	Joint	1	0	299	0.9275
0.2	Joint	2	0	299	0.9266
0.2	Joint	3	0	299	0.9248
0.2	Joint	4	0	299	0.9231
0.3	Joint	0	0	299	0.9237
0.3	Joint	1	0	299	0.925
0.3	Joint	2	0	299	0.9263
0.3	Joint	3	0	299	0.9215
0.3	Joint	4	0	299	0.9206
0.4	Joint	0	0	299	0.9186
0.4	Joint	1	0	299	0.9209
0.4	Joint	2	0	299	0.9246
0.4	Joint	3	0	299	0.9237
0.4	Joint	4	0	299	0.9239
0.5	Joint	0	0	299	0.924
0.5	Joint	1	0	299	0.9172
0.5	Joint	2	0	299	0.9219
0.5	Joint	3	0	299	0.9207
0.5	Joint	4	0	299	0.919
0.6	Joint	0	0	299	0.9093
0.6	Joint	1	0	299	0.9305
0.6	Joint	2	0	299	0.9093
0.6	Joint	3	0	299	0.9157
0.6	Joint	4	0	299	0.9083
0.7	Joint	0	0	299	0.9018
0.7	Joint	1	0	299	0.9076
0.7	Joint	2	0	299	0.9083
0.7	Joint	3	0	299	0.8993
0.7	Joint	4	0	299	0.9168
0.8	Joint	0	0	299	0.8797
0.8	Joint	1	0	299	0.8979
0.8	Joint	2	0	299	0.8803
0.8	Joint	3	0	299	0.8713
0.8	Joint	4	0	299	0.8801
0.1	FedAvg	0	0	299	0.892
0.1	FedAvg	0	1	299	0.8923
0.1	FedAvg	0	2	299	0.8918
0.1	FedAvg	0	3	299	0.8905
0.1	FedAvg	0	4	299	0.8913
0.1	FedAvg	0	5	299	0.8918
0.1	FedAvg	0	6	299	0.8917
0.1	FedAvg	0	7	299	0.8921
0.1	FedAvg	1	0	299	0.8912
0.1	FedAvg	1	1	299	0.8914
0.1	FedAvg	1	2	299	0.8913
0.1	FedAvg	1	3	299	0.8919
0.1	FedAvg	1	4	299	0.8908
0.1	FedAvg	1	5	299	0.8915
0.1	FedAvg	1	6	299	0.8918
0.1	FedAvg	1	7	299	0.8914
0.1	FedAvg	2	0	299	0.8922
0.1	FedAvg	2	1	299	0.8922
0.1	FedAvg	2	2	299	0.8927
0.1	FedAvg	2	3	299	0.8924
0.1	FedAvg	2	4	299	0.892
0.1	FedAvg	2	5	299	0.8916
0.1	FedAvg	2	6	299	0.8911
0.1	FedAvg	2	7	299	0.8926
0.1	FedAvg	3	0	299	0.8913
0.1	FedAvg	3	1	299	0.8916
0.1	FedAvg	3	2	299	0.8921
0.1	FedAvg	3	3	299	0.8928
0.1	FedAvg	3	4	299	0.8923
0.1	FedAvg	3	5	299	0.8926
0.1	FedAvg	3	6	299	0.8929
0.1	FedAvg	3	7	299	0.8929
0.1	FedAvg	4	0	299	0.8922
0.1	FedAvg	4	1	299	0.893
0.1	FedAvg	4	2	299	0.8919
0.1	FedAvg	4	3	299	0.8924
0.1	FedAvg	4	4	299	0.8922
0.1	FedAvg	4	5	299	0.8919
0.1	FedAvg	4	6	299	0.8916
0.1	FedAvg	4	7	299	0.8915
0.2	FedAvg	0	0	299	0.8887
0.2	FedAvg	0	1	299	0.8889
0.2	FedAvg	0	2	299	0.8888
0.2	FedAvg	0	3	299	0.8911
0.2	FedAvg	0	4	299	0.8886
0.2	FedAvg	0	5	299	0.8897
0.2	FedAvg	0	6	299	0.8917
0.2	FedAvg	0	7	299	0.8897
0.2	FedAvg	1	0	299	0.8864
0.2	FedAvg	1	1	299	0.8906
0.2	FedAvg	1	2	299	0.8918
0.2	FedAvg	1	3	299	0.8891
0.2	FedAvg	1	4	299	0.891
0.2	FedAvg	1	5	299	0.8921
0.2	FedAvg	1	6	299	0.8913
0.2	FedAvg	1	7	299	0.8918
0.2	FedAvg	2	0	299	0.8912
0.2	FedAvg	2	1	299	0.8928
0.2	FedAvg	2	2	299	0.8894
0.2	FedAvg	2	3	299	0.8866
0.2	FedAvg	2	4	299	0.8891
0.2	FedAvg	2	5	299	0.8922
0.2	FedAvg	2	6	299	0.8856
0.2	FedAvg	2	7	299	0.888
0.2	FedAvg	3	0	299	0.8907
0.2	FedAvg	3	1	299	0.8887
0.2	FedAvg	3	2	299	0.8866
0.2	FedAvg	3	3	299	0.8899
0.2	FedAvg	3	4	299	0.8876
0.2	FedAvg	3	5	299	0.8908
0.2	FedAvg	3	6	299	0.8899
0.2	FedAvg	3	7	299	0.8894
0.2	FedAvg	4	0	299	0.8864
0.2	FedAvg	4	1	299	0.8881
0.2	FedAvg	4	2	299	0.8892
0.2	FedAvg	4	3	299	0.8878
0.2	FedAvg	4	4	299	0.8885
0.2	FedAvg	4	5	299	0.887
0.2	FedAvg	4	6	299	0.8883
0.2	FedAvg	4	7	299	0.8889
0.3	FedAvg	0	0	299	0.879
0.3	FedAvg	0	1	299	0.8736
0.3	FedAvg	0	2	299	0.8748
0.3	FedAvg	0	3	299	0.888
0.3	FedAvg	0	4	299	0.8849
0.3	FedAvg	0	5	299	0.8791
0.3	FedAvg	0	6	299	0.8875
0.3	FedAvg	0	7	299	0.8858
0.3	FedAvg	1	0	299	0.876
0.3	FedAvg	1	1	299	0.8872
0.3	FedAvg	1	2	299	0.8803
0.3	FedAvg	1	3	299	0.8806
0.3	FedAvg	1	4	299	0.888
0.3	FedAvg	1	5	299	0.8817
0.3	FedAvg	1	6	299	0.8804
0.3	FedAvg	1	7	299	0.8836
0.3	FedAvg	2	0	299	0.8731
0.3	FedAvg	2	1	299	0.8819
0.3	FedAvg	2	2	299	0.8765
0.3	FedAvg	2	3	299	0.8647
0.3	FedAvg	2	4	299	0.8697
0.3	FedAvg	2	5	299	0.8743
0.3	FedAvg	2	6	299	0.8726
0.3	FedAvg	2	7	299	0.8799
0.3	FedAvg	3	0	299	0.8803
0.3	FedAvg	3	1	299	0.8805
0.3	FedAvg	3	2	299	0.8784
0.3	FedAvg	3	3	299	0.8844
0.3	FedAvg	3	4	299	0.8751
0.3	FedAvg	3	5	299	0.8843
0.3	FedAvg	3	6	299	0.8782
0.3	FedAvg	3	7	299	0.8816
0.3	FedAvg	4	0	299	0.8811
0.3	FedAvg	4	1	299	0.8803
0.3	FedAvg	4	2	299	0.8842
0.3	FedAvg	4	3	299	0.8819
0.3	FedAvg	4	4	299	0.8782
0.3	FedAvg	4	5	299	0.8779
0.3	FedAvg	4	6	299	0.8784
0.3	FedAvg	4	7	299	0.8799
0.4	FedAvg	0	0	299	0.811
0.4	FedAvg	0	1	299	0.849
0.4	FedAvg	0	2	299	0.8331
0.4	FedAvg	0	3	299	0.8623
0.4	FedAvg	0	4	299	0.8619
0.4	FedAvg	0	5	299	0.8661
0.4	FedAvg	0	6	299	0.8447
0.4	FedAvg	0	7	299	0.8382
0.4	FedAvg	1	0	299	0.8377
0.4	FedAvg	1	1	299	0.8695
0.4	FedAvg	1	2	299	0.8523
0.4	FedAvg	1	3	299	0.8484
0.4	FedAvg	1	4	299	0.8687
0.4	FedAvg	1	5	299	0.8528
0.4	FedAvg	1	6	299	0.849
0.4	FedAvg	1	7	299	0.8473
0.4	FedAvg	2	0	299	0.8472
0.4	FedAvg	2	1	299	0.8716
0.4	FedAvg	2	2	299	0.8378
0.4	FedAvg	2	3	299	0.8472
0.4	FedAvg	2	4	299	0.8384
0.4	FedAvg	2	5	299	0.8676
0.4	FedAvg	2	6	299	0.8557
0.4	FedAvg	2	7	299	0.8694
0.4	FedAvg	3	0	299	0.839
0.4	FedAvg	3	1	299	0.8194
0.4	FedAvg	3	2	299	0.8661
0.4	FedAvg	3	3	299	0.85
0.4	FedAvg	3	4	299	0.8367
0.4	FedAvg	3	5	299	0.8647
0.4	FedAvg	3	6	299	0.8364
0.4	FedAvg	3	7	299	0.8461
0.4	FedAvg	4	0	299	0.8575
0.4	FedAvg	4	1	299	0.839
0.4	FedAvg	4	2	299	0.869
0.4	FedAvg	4	3	299	0.8634
0.4	FedAvg	4	4	299	0.8423
0.4	FedAvg	4	5	299	0.8463
0.4	FedAvg	4	6	299	0.8597
0.4	FedAvg	4	7	299	0.8499
0.5	FedAvg	0	0	299	0.7457
0.5	FedAvg	0	1	299	0.7798
0.5	FedAvg	0	2	299	0.7914
0.5	FedAvg	0	3	299	0.837
0.5	FedAvg	0	4	299	0.7787
0.5	FedAvg	0	5	299	0.7682
0.5	FedAvg	0	6	299	0.748
0.5	FedAvg	0	7	299	0.8039
0.5	FedAvg	1	0	299	0.7276
0.5	FedAvg	1	1	299	0.8303
0.5	FedAvg	1	2	299	0.772
0.5	FedAvg	1	3	299	0.7904
0.5	FedAvg	1	4	299	0.8101
0.5	FedAvg	1	5	299	0.8157
0.5	FedAvg	1	6	299	0.7877
0.5	FedAvg	1	7	299	0.7613
0.5	FedAvg	2	0	299	0.7668
0.5	FedAvg	2	1	299	0.8429
0.5	FedAvg	2	2	299	0.7815
0.5	FedAvg	2	3	299	0.7993
0.5	FedAvg	2	4	299	0.8371
0.5	FedAvg	2	5	299	0.7774
0.5	FedAvg	2	6	299	0.8105
0.5	FedAvg	2	7	299	0.8266
0.5	FedAvg	3	0	299	0.7656
0.5	FedAvg	3	1	299	0.7678
0.5	FedAvg	3	2	299	0.8361
0.5	FedAvg	3	3	299	0.7797
0.5	FedAvg	3	4	299	0.7917
0.5	FedAvg	3	5	299	0.8357
0.5	FedAvg	3	6	299	0.7894
0.5	FedAvg	3	7	299	0.8418
0.5	FedAvg	4	0	299	0.8001
0.5	FedAvg	4	1	299	0.7781
0.5	FedAvg	4	2	299	0.8422
0.5	FedAvg	4	3	299	0.8402
0.5	FedAvg	4	4	299	0.7854
0.5	FedAvg	4	5	299	0.8371
0.5	FedAvg	4	6	299	0.7758
0.5	FedAvg	4	7	299	0.7825
0.6	FedAvg	0	0	299	0.6383
0.6	FedAvg	0	1	299	0.717
0.6	FedAvg	0	2	299	0.6859
0.6	FedAvg	0	3	299	0.7434
0.6	FedAvg	0	4	299	0.7175
0.6	FedAvg	0	5	299	0.6434
0.6	FedAvg	0	6	299	0.6395
0.6	FedAvg	0	7	299	0.6692
0.6	FedAvg	1	0	299	0.67
0.6	FedAvg	1	1	299	0.7982
0.6	FedAvg	1	2	299	0.7024
0.6	FedAvg	1	3	299	0.7778
0.6	FedAvg	1	4	299	0.8095
0.6	FedAvg	1	5	299	0.7466
0.6	FedAvg	1	6	299	0.7209
0.6	FedAvg	1	7	299	0.7506
0.6	FedAvg	2	0	299	0.6302
0.6	FedAvg	2	1	299	0.7074
0.6	FedAvg	2	2	299	0.6675
0.6	FedAvg	2	3	299	0.6632
0.6	FedAvg	2	4	299	0.6917
0.6	FedAvg	2	5	299	0.7001
0.6	FedAvg	2	6	299	0.6845
0.6	FedAvg	2	7	299	0.6318
0.6	FedAvg	3	0	299	0.6538
0.6	FedAvg	3	1	299	0.6536
0.6	FedAvg	3	2	299	0.7294
0.6	FedAvg	3	3	299	0.705
0.6	FedAvg	3	4	299	0.642
0.6	FedAvg	3	5	299	0.7613
0.6	FedAvg	3	6	299	0.611
0.6	FedAvg	3	7	299	0.7466
0.6	FedAvg	4	0	299	0.7288
0.6	FedAvg	4	1	299	0.6588
0.6	FedAvg	4	2	299	0.7502
0.6	FedAvg	4	3	299	0.746
0.6	FedAvg	4	4	299	0.7344
0.6	FedAvg	4	5	299	0.7246
0.6	FedAvg	4	6	299	0.6563
0.6	FedAvg	4	7	299	0.7279
0.7	FedAvg	0	0	299	0.4142
0.7	FedAvg	0	1	299	0.5671
0.7	FedAvg	0	2	299	0.5696
0.7	FedAvg	0	3	299	0.6608
0.7	FedAvg	0	4	299	0.568
0.7	FedAvg	0	5	299	0.5623
0.7	FedAvg	0	6	299	0.5815
0.7	FedAvg	0	7	299	0.4595
0.7	FedAvg	1	0	299	0.5144
0.7	FedAvg	1	1	299	0.6083
0.7	FedAvg	1	2	299	0.4765
0.7	FedAvg	1	3	299	0.5961
0.7	FedAvg	1	4	299	0.5553
0.7	FedAvg	1	5	299	0.6329
0.7	FedAvg	1	6	299	0.6382
0.7	FedAvg	1	7	299	0.5281
0.7	FedAvg	2	0	299	0.5589
0.7	FedAvg	2	1	299	0.6792
0.7	FedAvg	2	2	299	0.6568
0.7	FedAvg	2	3	299	0.6426
0.7	FedAvg	2	4	299	0.5454
0.7	FedAvg	2	5	299	0.47
0.7	FedAvg	2	6	299	0.5534
0.7	FedAvg	2	7	299	0.6232
0.7	FedAvg	3	0	299	0.5573
0.7	FedAvg	3	1	299	0.5167
0.7	FedAvg	3	2	299	0.6284
0.7	FedAvg	3	3	299	0.6004
0.7	FedAvg	3	4	299	0.5518
0.7	FedAvg	3	5	299	0.6309
0.7	FedAvg	3	6	299	0.6686
0.7	FedAvg	3	7	299	0.6206
0.7	FedAvg	4	0	299	0.6485
0.7	FedAvg	4	1	299	0.5336
0.7	FedAvg	4	2	299	0.6725
0.7	FedAvg	4	3	299	0.655
0.7	FedAvg	4	4	299	0.4751
0.7	FedAvg	4	5	299	0.5756
0.7	FedAvg	4	6	299	0.5789
0.7	FedAvg	4	7	299	0.5325
0.8	FedAvg	0	0	299	0.3608
0.8	FedAvg	0	1	299	0.4438
0.8	FedAvg	0	2	299	0.3646
0.8	FedAvg	0	3	299	0.4628
0.8	FedAvg	0	4	299	0.3981
0.8	FedAvg	0	5	299	0.403
0.8	FedAvg	0	6	299	0.4484
0.8	FedAvg	0	7	299	0.478
0.8	FedAvg	1	0	299	0.4516
0.8	FedAvg	1	1	299	0.5711
0.8	FedAvg	1	2	299	0.3495
0.8	FedAvg	1	3	299	0.4863
0.8	FedAvg	1	4	299	0.5694
0.8	FedAvg	1	5	299	0.4531
0.8	FedAvg	1	6	299	0.444
0.8	FedAvg	1	7	299	0.4755
0.8	FedAvg	2	0	299	0.5019
0.8	FedAvg	2	1	299	0.5623
0.8	FedAvg	2	2	299	0.5471
0.8	FedAvg	2	3	299	0.5482
0.8	FedAvg	2	4	299	0.5344
0.8	FedAvg	2	5	299	0.5355
0.8	FedAvg	2	6	299	0.5769
0.8	FedAvg	2	7	299	0.5771
0.8	FedAvg	3	0	299	0.3335
0.8	FedAvg	3	1	299	0.3468
0.8	FedAvg	3	2	299	0.3479
0.8	FedAvg	3	3	299	0.3239
0.8	FedAvg	3	4	299	0.3322
0.8	FedAvg	3	5	299	0.3261
0.8	FedAvg	3	6	299	0.3395
0.8	FedAvg	3	7	299	0.3591
0.8	FedAvg	4	0	299	0.3558
0.8	FedAvg	4	1	299	0.3279
0.8	FedAvg	4	2	299	0.3675
0.8	FedAvg	4	3	299	0.3735
0.8	FedAvg	4	4	299	0.333
0.8	FedAvg	4	5	299	0.3637
0.8	FedAvg	4	6	299	0.3289
0.8	FedAvg	4	7	299	0.3257
0.1	AvgPush	0	0	299	0.8899
0.1	AvgPush	0	1	299	0.8914
0.1	AvgPush	0	2	299	0.8912
0.1	AvgPush	0	3	299	0.8918
0.1	AvgPush	0	4	299	0.8919
0.1	AvgPush	0	5	299	0.8916
0.1	AvgPush	0	6	299	0.8908
0.1	AvgPush	0	7	299	0.8922
0.1	AvgPush	1	0	299	0.8893
0.1	AvgPush	1	1	299	0.8896
0.1	AvgPush	1	2	299	0.8912
0.1	AvgPush	1	3	299	0.8926
0.1	AvgPush	1	4	299	0.8911
0.1	AvgPush	1	5	299	0.8906
0.1	AvgPush	1	6	299	0.8922
0.1	AvgPush	1	7	299	0.8927
0.1	AvgPush	2	0	299	0.8902
0.1	AvgPush	2	1	299	0.8932
0.1	AvgPush	2	2	299	0.8921
0.1	AvgPush	2	3	299	0.8908
0.1	AvgPush	2	4	299	0.8919
0.1	AvgPush	2	5	299	0.8916
0.1	AvgPush	2	6	299	0.8919
0.1	AvgPush	2	7	299	0.8921
0.1	AvgPush	3	0	299	0.8915
0.1	AvgPush	3	1	299	0.891
0.1	AvgPush	3	2	299	0.8908
0.1	AvgPush	3	3	299	0.8914
0.1	AvgPush	3	4	299	0.8908
0.1	AvgPush	3	5	299	0.8928
0.1	AvgPush	3	6	299	0.8924
0.1	AvgPush	3	7	299	0.8922
0.1	AvgPush	4	0	299	0.8914
0.1	AvgPush	4	1	299	0.8895
0.1	AvgPush	4	2	299	0.8907
0.1	AvgPush	4	3	299	0.8923
0.1	AvgPush	4	4	299	0.892
0.1	AvgPush	4	5	299	0.8915
0.1	AvgPush	4	6	299	0.891
0.1	AvgPush	4	7	299	0.8912
0.2	AvgPush	0	0	299	0.8867
0.2	AvgPush	0	1	299	0.8884
0.2	AvgPush	0	2	299	0.8868
0.2	AvgPush	0	3	299	0.8888
0.2	AvgPush	0	4	299	0.8863
0.2	AvgPush	0	5	299	0.8836
0.2	AvgPush	0	6	299	0.8891
0.2	AvgPush	0	7	299	0.8877
0.2	AvgPush	1	0	299	0.8823
0.2	AvgPush	1	1	299	0.8881
0.2	AvgPush	1	2	299	0.8885
0.2	AvgPush	1	3	299	0.8902
0.2	AvgPush	1	4	299	0.8874
0.2	AvgPush	1	5	299	0.886
0.2	AvgPush	1	6	299	0.8884
0.2	AvgPush	1	7	299	0.8871
0.2	AvgPush	2	0	299	0.8877
0.2	AvgPush	2	1	299	0.886
0.2	AvgPush	2	2	299	0.8914
0.2	AvgPush	2	3	299	0.8926
0.2	AvgPush	2	4	299	0.8814
0.2	AvgPush	2	5	299	0.8887
0.2	AvgPush	2	6	299	0.8841
0.2	AvgPush	2	7	299	0.8898
0.2	AvgPush	3	0	299	0.8884
0.2	AvgPush	3	1	299	0.8868
0.2	AvgPush	3	2	299	0.8889
0.2	AvgPush	3	3	299	0.8885
0.2	AvgPush	3	4	299	0.8807
0.2	AvgPush	3	5	299	0.8889
0.2	AvgPush	3	6	299	0.8882
0.2	AvgPush	3	7	299	0.8889
0.2	AvgPush	4	0	299	0.8885
0.2	AvgPush	4	1	299	0.8903
0.2	AvgPush	4	2	299	0.8865
0.2	AvgPush	4	3	299	0.8877
0.2	AvgPush	4	4	299	0.8878
0.2	AvgPush	4	5	299	0.888
0.2	AvgPush	4	6	299	0.8877
0.2	AvgPush	4	7	299	0.8827
0.3	AvgPush	0	0	299	0.8814
0.3	AvgPush	0	1	299	0.8639
0.3	AvgPush	0	2	299	0.8675
0.3	AvgPush	0	3	299	0.8715
0.3	AvgPush	0	4	299	0.8652
0.3	AvgPush	0	5	299	0.8732
0.3	AvgPush	0	6	299	0.8794
0.3	AvgPush	0	7	299	0.8819
0.3	AvgPush	1	0	299	0.8735
0.3	AvgPush	1	1	299	0.8783
0.3	AvgPush	1	2	299	0.8832
0.3	AvgPush	1	3	299	0.8774
0.3	AvgPush	1	4	299	0.8801
0.3	AvgPush	1	5	299	0.8803
0.3	AvgPush	1	6	299	0.8888
0.3	AvgPush	1	7	299	0.8685
0.3	AvgPush	2	0	299	0.8499
0.3	AvgPush	2	1	299	0.8773
0.3	AvgPush	2	2	299	0.8742
0.3	AvgPush	2	3	299	0.8704
0.3	AvgPush	2	4	299	0.8602
0.3	AvgPush	2	5	299	0.871
0.3	AvgPush	2	6	299	0.8811
0.3	AvgPush	2	7	299	0.8762
0.3	AvgPush	3	0	299	0.8842
0.3	AvgPush	3	1	299	0.8823
0.3	AvgPush	3	2	299	0.8776
0.3	AvgPush	3	3	299	0.8821
0.3	AvgPush	3	4	299	0.8533
0.3	AvgPush	3	5	299	0.8803
0.3	AvgPush	3	6	299	0.8838
0.3	AvgPush	3	7	299	0.8815
0.3	AvgPush	4	0	299	0.8749
0.3	AvgPush	4	1	299	0.8814
0.3	AvgPush	4	2	299	0.88
0.3	AvgPush	4	3	299	0.8813
0.3	AvgPush	4	4	299	0.8773
0.3	AvgPush	4	5	299	0.8834
0.3	AvgPush	4	6	299	0.8763
0.3	AvgPush	4	7	299	0.8703
0.4	AvgPush	0	0	299	0.8338
0.4	AvgPush	0	1	299	0.8452
0.4	AvgPush	0	2	299	0.8418
0.4	AvgPush	0	3	299	0.869
0.4	AvgPush	0	4	299	0.8534
0.4	AvgPush	0	5	299	0.8663
0.4	AvgPush	0	6	299	0.8652
0.4	AvgPush	0	7	299	0.8605
0.4	AvgPush	1	0	299	0.8177
0.4	AvgPush	1	1	299	0.8585
0.4	AvgPush	1	2	299	0.857
0.4	AvgPush	1	3	299	0.8497
0.4	AvgPush	1	4	299	0.8621
0.4	AvgPush	1	5	299	0.8706
0.4	AvgPush	1	6	299	0.8599
0.4	AvgPush	1	7	299	0.8339
0.4	AvgPush	2	0	299	0.8607
0.4	AvgPush	2	1	299	0.8661
0.4	AvgPush	2	2	299	0.8439
0.4	AvgPush	2	3	299	0.8616
0.4	AvgPush	2	4	299	0.8534
0.4	AvgPush	2	5	299	0.8542
0.4	AvgPush	2	6	299	0.8645
0.4	AvgPush	2	7	299	0.8673
0.4	AvgPush	3	0	299	0.8682
0.4	AvgPush	3	1	299	0.8564
0.4	AvgPush	3	2	299	0.8549
0.4	AvgPush	3	3	299	0.8602
0.4	AvgPush	3	4	299	0.8346
0.4	AvgPush	3	5	299	0.8557
0.4	AvgPush	3	6	299	0.8212
0.4	AvgPush	3	7	299	0.8603
0.4	AvgPush	4	0	299	0.8685
0.4	AvgPush	4	1	299	0.8292
0.4	AvgPush	4	2	299	0.8487
0.4	AvgPush	4	3	299	0.8504
0.4	AvgPush	4	4	299	0.8472
0.4	AvgPush	4	5	299	0.8566
0.4	AvgPush	4	6	299	0.8644
0.4	AvgPush	4	7	299	0.8713
0.5	AvgPush	0	0	299	0.8683
0.5	AvgPush	0	1	299	0.8102
0.5	AvgPush	0	2	299	0.7955
0.5	AvgPush	0	3	299	0.7962
0.5	AvgPush	0	4	299	0.8178
0.5	AvgPush	0	5	299	0.8418
0.5	AvgPush	0	6	299	0.8386
0.5	AvgPush	0	7	299	0.8751
0.5	AvgPush	1	0	299	0.7784
0.5	AvgPush	1	1	299	0.7933
0.5	AvgPush	1	2	299	0.829
0.5	AvgPush	1	3	299	0.8466
0.5	AvgPush	1	4	299	0.8388
0.5	AvgPush	1	5	299	0.8096
0.5	AvgPush	1	6	299	0.8058
0.5	AvgPush	1	7	299	0.8252
0.5	AvgPush	2	0	299	0.8433
0.5	AvgPush	2	1	299	0.8211
0.5	AvgPush	2	2	299	0.783
0.5	AvgPush	2	3	299	0.8214
0.5	AvgPush	2	4	299	0.8365
0.5	AvgPush	2	5	299	0.8569
0.5	AvgPush	2	6	299	0.8562
0.5	AvgPush	2	7	299	0.8245
0.5	AvgPush	3	0	299	0.8396
0.5	AvgPush	3	1	299	0.8205
0.5	AvgPush	3	2	299	0.8344
0.5	AvgPush	3	3	299	0.8539
0.5	AvgPush	3	4	299	0.8507
0.5	AvgPush	3	5	299	0.8063
0.5	AvgPush	3	6	299	0.796
0.5	AvgPush	3	7	299	0.8667
0.5	AvgPush	4	0	299	0.8145
0.5	AvgPush	4	1	299	0.7898
0.5	AvgPush	4	2	299	0.8447
0.5	AvgPush	4	3	299	0.8448
0.5	AvgPush	4	4	299	0.8296
0.5	AvgPush	4	5	299	0.8575
0.5	AvgPush	4	6	299	0.8086
0.5	AvgPush	4	7	299	0.8203
0.6	AvgPush	0	0	299	0.7179
0.6	AvgPush	0	1	299	0.792
0.6	AvgPush	0	2	299	0.7864
0.6	AvgPush	0	3	299	0.7471
0.6	AvgPush	0	4	299	0.7454
0.6	AvgPush	0	5	299	0.8019
0.6	AvgPush	0	6	299	0.7508
0.6	AvgPush	0	7	299	0.7455
0.6	AvgPush	1	0	299	0.8527
0.6	AvgPush	1	1	299	0.8583
0.6	AvgPush	1	2	299	0.8222
0.6	AvgPush	1	3	299	0.8197
0.6	AvgPush	1	4	299	0.8199
0.6	AvgPush	1	5	299	0.8466
0.6	AvgPush	1	6	299	0.8373
0.6	AvgPush	1	7	299	0.8187
0.6	AvgPush	2	0	299	0.682
0.6	AvgPush	2	1	299	0.6939
0.6	AvgPush	2	2	299	0.6993
0.6	AvgPush	2	3	299	0.727
0.6	AvgPush	2	4	299	0.708
0.6	AvgPush	2	5	299	0.7141
0.6	AvgPush	2	6	299	0.7176
0.6	AvgPush	2	7	299	0.6778
0.6	AvgPush	3	0	299	0.8005
0.6	AvgPush	3	1	299	0.7679
0.6	AvgPush	3	2	299	0.7722
0.6	AvgPush	3	3	299	0.7327
0.6	AvgPush	3	4	299	0.8079
0.6	AvgPush	3	5	299	0.7653
0.6	AvgPush	3	6	299	0.7875
0.6	AvgPush	3	7	299	0.8064
0.6	AvgPush	4	0	299	0.709
0.6	AvgPush	4	1	299	0.7087
0.6	AvgPush	4	2	299	0.7575
0.6	AvgPush	4	3	299	0.7652
0.6	AvgPush	4	4	299	0.7806
0.6	AvgPush	4	5	299	0.7977
0.6	AvgPush	4	6	299	0.7469
0.6	AvgPush	4	7	299	0.7364
0.7	AvgPush	0	0	299	0.7496
0.7	AvgPush	0	1	299	0.7601
0.7	AvgPush	0	2	299	0.77
0.7	AvgPush	0	3	299	0.6778
0.7	AvgPush	0	4	299	0.6422
0.7	AvgPush	0	5	299	0.7201
0.7	AvgPush	0	6	299	0.7534
0.7	AvgPush	0	7	299	0.7615
0.7	AvgPush	1	0	299	0.6573
0.7	AvgPush	1	1	299	0.6878
0.7	AvgPush	1	2	299	0.6841
0.7	AvgPush	1	3	299	0.696
0.7	AvgPush	1	4	299	0.6656
0.7	AvgPush	1	5	299	0.7154
0.7	AvgPush	1	6	299	0.6582
0.7	AvgPush	1	7	299	0.6456
0.7	AvgPush	2	0	299	0.7175
0.7	AvgPush	2	1	299	0.7076
0.7	AvgPush	2	2	299	0.711
0.7	AvgPush	2	3	299	0.7263
0.7	AvgPush	2	4	299	0.7453
0.7	AvgPush	2	5	299	0.7399
0.7	AvgPush	2	6	299	0.6595
0.7	AvgPush	2	7	299	0.7625
0.7	AvgPush	3	0	299	0.6784
0.7	AvgPush	3	1	299	0.629
0.7	AvgPush	3	2	299	0.6586
0.7	AvgPush	3	3	299	0.6325
0.7	AvgPush	3	4	299	0.6726
0.7	AvgPush	3	5	299	0.6285
0.7	AvgPush	3	6	299	0.6471
0.7	AvgPush	3	7	299	0.6543
0.7	AvgPush	4	0	299	0.7408
0.7	AvgPush	4	1	299	0.7403
0.7	AvgPush	4	2	299	0.7793
0.7	AvgPush	4	3	299	0.7567
0.7	AvgPush	4	4	299	0.7488
0.7	AvgPush	4	5	299	0.7186
0.7	AvgPush	4	6	299	0.7552
0.7	AvgPush	4	7	299	0.7842
0.8	AvgPush	0	0	299	0.4944
0.8	AvgPush	0	1	299	0.45
0.8	AvgPush	0	2	299	0.4548
0.8	AvgPush	0	3	299	0.4814
0.8	AvgPush	0	4	299	0.4893
0.8	AvgPush	0	5	299	0.5291
0.8	AvgPush	0	6	299	0.5196
0.8	AvgPush	0	7	299	0.5341
0.8	AvgPush	1	0	299	0.5705
0.8	AvgPush	1	1	299	0.6307
0.8	AvgPush	1	2	299	0.5974
0.8	AvgPush	1	3	299	0.6055
0.8	AvgPush	1	4	299	0.6309
0.8	AvgPush	1	5	299	0.6293
0.8	AvgPush	1	6	299	0.5597
0.8	AvgPush	1	7	299	0.5459
0.8	AvgPush	2	0	299	0.5886
0.8	AvgPush	2	1	299	0.6446
0.8	AvgPush	2	2	299	0.6357
0.8	AvgPush	2	3	299	0.6005
0.8	AvgPush	2	4	299	0.5416
0.8	AvgPush	2	5	299	0.5818
0.8	AvgPush	2	6	299	0.5977
0.8	AvgPush	2	7	299	0.5965
0.8	AvgPush	3	0	299	0.4654
0.8	AvgPush	3	1	299	0.4768
0.8	AvgPush	3	2	299	0.446
0.8	AvgPush	3	3	299	0.4398
0.8	AvgPush	3	4	299	0.4524
0.8	AvgPush	3	5	299	0.3981
0.8	AvgPush	3	6	299	0.4587
0.8	AvgPush	3	7	299	0.4574
0.8	AvgPush	4	0	299	0.422
0.8	AvgPush	4	1	299	0.3924
0.8	AvgPush	4	2	299	0.4283
0.8	AvgPush	4	3	299	0.4387
0.8	AvgPush	4	4	299	0.4384
0.8	AvgPush	4	5	299	0.434
0.8	AvgPush	4	6	299	0.4171
0.8	AvgPush	4	7	299	0.4226
0.1	CWT	0	0	299	0.8918
0.1	CWT	0	1	299	0.8917
0.1	CWT	0	2	299	0.8917
0.1	CWT	0	3	299	0.8919
0.1	CWT	0	4	299	0.8915
0.1	CWT	0	5	299	0.8928
0.1	CWT	0	6	299	0.8917
0.1	CWT	0	7	299	0.8908
0.1	CWT	1	0	299	0.8897
0.1	CWT	1	1	299	0.8903
0.1	CWT	1	2	299	0.8928
0.1	CWT	1	3	299	0.8918
0.1	CWT	1	4	299	0.8911
0.1	CWT	1	5	299	0.892
0.1	CWT	1	6	299	0.8923
0.1	CWT	1	7	299	0.8914
0.1	CWT	2	0	299	0.8912
0.1	CWT	2	1	299	0.891
0.1	CWT	2	2	299	0.8922
0.1	CWT	2	3	299	0.8909
0.1	CWT	2	4	299	0.89
0.1	CWT	2	5	299	0.8919
0.1	CWT	2	6	299	0.8919
0.1	CWT	2	7	299	0.8922
0.1	CWT	3	0	299	0.8916
0.1	CWT	3	1	299	0.8915
0.1	CWT	3	2	299	0.8926
0.1	CWT	3	3	299	0.8916
0.1	CWT	3	4	299	0.8914
0.1	CWT	3	5	299	0.8917
0.1	CWT	3	6	299	0.8927
0.1	CWT	3	7	299	0.8921
0.1	CWT	4	0	299	0.8919
0.1	CWT	4	1	299	0.8924
0.1	CWT	4	2	299	0.8936
0.1	CWT	4	3	299	0.8916
0.1	CWT	4	4	299	0.8933
0.1	CWT	4	5	299	0.8923
0.1	CWT	4	6	299	0.8928
0.1	CWT	4	7	299	0.891
0.2	CWT	0	0	299	0.8854
0.2	CWT	0	1	299	0.8892
0.2	CWT	0	2	299	0.8878
0.2	CWT	0	3	299	0.8896
0.2	CWT	0	4	299	0.8883
0.2	CWT	0	5	299	0.889
0.2	CWT	0	6	299	0.8904
0.2	CWT	0	7	299	0.8891
0.2	CWT	1	0	299	0.8883
0.2	CWT	1	1	299	0.8899
0.2	CWT	1	2	299	0.8916
0.2	CWT	1	3	299	0.8886
0.2	CWT	1	4	299	0.8921
0.2	CWT	1	5	299	0.8908
0.2	CWT	1	6	299	0.8892
0.2	CWT	1	7	299	0.892
0.2	CWT	2	0	299	0.8892
0.2	CWT	2	1	299	0.8903
0.2	CWT	2	2	299	0.8891
0.2	CWT	2	3	299	0.8879
0.2	CWT	2	4	299	0.8886
0.2	CWT	2	5	299	0.8896
0.2	CWT	2	6	299	0.8875
0.2	CWT	2	7	299	0.8867
0.2	CWT	3	0	299	0.8902
0.2	CWT	3	1	299	0.889
0.2	CWT	3	2	299	0.8862
0.2	CWT	3	3	299	0.8901
0.2	CWT	3	4	299	0.8876
0.2	CWT	3	5	299	0.8929
0.2	CWT	3	6	299	0.8907
0.2	CWT	3	7	299	0.8886
0.2	CWT	4	0	299	0.8882
0.2	CWT	4	1	299	0.8888
0.2	CWT	4	2	299	0.8873
0.2	CWT	4	3	299	0.8876
0.2	CWT	4	4	299	0.889
0.2	CWT	4	5	299	0.8878
0.2	CWT	4	6	299	0.8883
0.2	CWT	4	7	299	0.8896
0.3	CWT	0	0	299	0.8809
0.3	CWT	0	1	299	0.8779
0.3	CWT	0	2	299	0.8729
0.3	CWT	0	3	299	0.8808
0.3	CWT	0	4	299	0.8843
0.3	CWT	0	5	299	0.8783
0.3	CWT	0	6	299	0.8861
0.3	CWT	0	7	299	0.8845
0.3	CWT	1	0	299	0.8763
0.3	CWT	1	1	299	0.8864
0.3	CWT	1	2	299	0.882
0.3	CWT	1	3	299	0.8819
0.3	CWT	1	4	299	0.8884
0.3	CWT	1	5	299	0.8843
0.3	CWT	1	6	299	0.885
0.3	CWT	1	7	299	0.8827
0.3	CWT	2	0	299	0.8789
0.3	CWT	2	1	299	0.8848
0.3	CWT	2	2	299	0.8797
0.3	CWT	2	3	299	0.868
0.3	CWT	2	4	299	0.8698
0.3	CWT	2	5	299	0.8802
0.3	CWT	2	6	299	0.8814
0.3	CWT	2	7	299	0.8826
0.3	CWT	3	0	299	0.8805
0.3	CWT	3	1	299	0.8842
0.3	CWT	3	2	299	0.879
0.3	CWT	3	3	299	0.8876
0.3	CWT	3	4	299	0.8824
0.3	CWT	3	5	299	0.8843
0.3	CWT	3	6	299	0.881
0.3	CWT	3	7	299	0.8858
0.3	CWT	4	0	299	0.8813
0.3	CWT	4	1	299	0.8797
0.3	CWT	4	2	299	0.883
0.3	CWT	4	3	299	0.882
0.3	CWT	4	4	299	0.8802
0.3	CWT	4	5	299	0.8777
0.3	CWT	4	6	299	0.8791
0.3	CWT	4	7	299	0.8794
0.4	CWT	0	0	299	0.8507
0.4	CWT	0	1	299	0.8578
0.4	CWT	0	2	299	0.8646
0.4	CWT	0	3	299	0.8714
0.4	CWT	0	4	299	0.8706
0.4	CWT	0	5	299	0.8726
0.4	CWT	0	6	299	0.8642
0.4	CWT	0	7	299	0.8535
0.4	CWT	1	0	299	0.8621
0.4	CWT	1	1	299	0.8721
0.4	CWT	1	2	299	0.8673
0.4	CWT	1	3	299	0.8633
0.4	CWT	1	4	299	0.8713
0.4	CWT	1	5	299	0.8656
0.4	CWT	1	6	299	0.8557
0.4	CWT	1	7	299	0.8557
0.4	CWT	2	0	299	0.8684
0.4	CWT	2	1	299	0.8787
0.4	CWT	2	2	299	0.8626
0.4	CWT	2	3	299	0.8581
0.4	CWT	2	4	299	0.8684
0.4	CWT	2	5	299	0.8747
0.4	CWT	2	6	299	0.8686
0.4	CWT	2	7	299	0.8748
0.4	CWT	3	0	299	0.8604
0.4	CWT	3	1	299	0.8598
0.4	CWT	3	2	299	0.8739
0.4	CWT	3	3	299	0.8709
0.4	CWT	3	4	299	0.861
0.4	CWT	3	5	299	0.8699
0.4	CWT	3	6	299	0.8563
0.4	CWT	3	7	299	0.8689
0.4	CWT	4	0	299	0.865
0.4	CWT	4	1	299	0.856
0.4	CWT	4	2	299	0.8706
0.4	CWT	4	3	299	0.8704
0.4	CWT	4	4	299	0.859
0.4	CWT	4	5	299	0.8606
0.4	CWT	4	6	299	0.8662
0.4	CWT	4	7	299	0.8661
0.5	CWT	0	0	299	0.8479
0.5	CWT	0	1	299	0.827
0.5	CWT	0	2	299	0.8358
0.5	CWT	0	3	299	0.8523
0.5	CWT	0	4	299	0.8252
0.5	CWT	0	5	299	0.8589
0.5	CWT	0	6	299	0.8477
0.5	CWT	0	7	299	0.8478
0.5	CWT	1	0	299	0.8076
0.5	CWT	1	1	299	0.8456
0.5	CWT	1	2	299	0.8396
0.5	CWT	1	3	299	0.8289
0.5	CWT	1	4	299	0.845
0.5	CWT	1	5	299	0.8518
0.5	CWT	1	6	299	0.8101
0.5	CWT	1	7	299	0.8185
0.5	CWT	2	0	299	0.8346
0.5	CWT	2	1	299	0.8616
0.5	CWT	2	2	299	0.8372
0.5	CWT	2	3	299	0.8385
0.5	CWT	2	4	299	0.8505
0.5	CWT	2	5	299	0.8422
0.5	CWT	2	6	299	0.8539
0.5	CWT	2	7	299	0.851
0.5	CWT	3	0	299	0.8198
0.5	CWT	3	1	299	0.8401
0.5	CWT	3	2	299	0.8561
0.5	CWT	3	3	299	0.8392
0.5	CWT	3	4	299	0.8201
0.5	CWT	3	5	299	0.8485
0.5	CWT	3	6	299	0.8253
0.5	CWT	3	7	299	0.8483
0.5	CWT	4	0	299	0.8177
0.5	CWT	4	1	299	0.8006
0.5	CWT	4	2	299	0.8421
0.5	CWT	4	3	299	0.8564
0.5	CWT	4	4	299	0.812
0.5	CWT	4	5	299	0.8311
0.5	CWT	4	6	299	0.8198
0.5	CWT	4	7	299	0.8086
0.6	CWT	0	0	299	0.7529
0.6	CWT	0	1	299	0.7695
0.6	CWT	0	2	299	0.753
0.6	CWT	0	3	299	0.7749
0.6	CWT	0	4	299	0.7629
0.6	CWT	0	5	299	0.7436
0.6	CWT	0	6	299	0.7271
0.6	CWT	0	7	299	0.7648
0.6	CWT	1	0	299	0.8334
0.6	CWT	1	1	299	0.8656
0.6	CWT	1	2	299	0.8397
0.6	CWT	1	3	299	0.8249
0.6	CWT	1	4	299	0.8446
0.6	CWT	1	5	299	0.8048
0.6	CWT	1	6	299	0.8711
0.6	CWT	1	7	299	0.8435
0.6	CWT	2	0	299	0.6681
0.6	CWT	2	1	299	0.7165
0.6	CWT	2	2	299	0.7198
0.6	CWT	2	3	299	0.7149
0.6	CWT	2	4	299	0.7135
0.6	CWT	2	5	299	0.7286
0.6	CWT	2	6	299	0.7236
0.6	CWT	2	7	299	0.6855
0.6	CWT	3	0	299	0.784
0.6	CWT	3	1	299	0.7539
0.6	CWT	3	2	299	0.7691
0.6	CWT	3	3	299	0.736
0.6	CWT	3	4	299	0.7803
0.6	CWT	3	5	299	0.8026
0.6	CWT	3	6	299	0.7603
0.6	CWT	3	7	299	0.8001
0.6	CWT	4	0	299	0.7435
0.6	CWT	4	1	299	0.6989
0.6	CWT	4	2	299	0.7471
0.6	CWT	4	3	299	0.7726
0.6	CWT	4	4	299	0.7549
0.6	CWT	4	5	299	0.7582
0.6	CWT	4	6	299	0.7138
0.6	CWT	4	7	299	0.729
0.7	CWT	0	0	299	0.7291
0.7	CWT	0	1	299	0.7171
0.7	CWT	0	2	299	0.6961
0.7	CWT	0	3	299	0.72
0.7	CWT	0	4	299	0.6971
0.7	CWT	0	5	299	0.6879
0.7	CWT	0	6	299	0.6769
0.7	CWT	0	7	299	0.6949
0.7	CWT	1	0	299	0.6079
0.7	CWT	1	1	299	0.6651
0.7	CWT	1	2	299	0.6558
0.7	CWT	1	3	299	0.6738
0.7	CWT	1	4	299	0.6464
0.7	CWT	1	5	299	0.6814
0.7	CWT	1	6	299	0.6995
0.7	CWT	1	7	299	0.6508
0.7	CWT	2	0	299	0.6713
0.7	CWT	2	1	299	0.7321
0.7	CWT	2	2	299	0.7207
0.7	CWT	2	3	299	0.71
0.7	CWT	2	4	299	0.6686
0.7	CWT	2	5	299	0.7142
0.7	CWT	2	6	299	0.6848
0.7	CWT	2	7	299	0.7172
0.7	CWT	3	0	299	0.6525
0.7	CWT	3	1	299	0.6235
0.7	CWT	3	2	299	0.6345
0.7	CWT	3	3	299	0.6439
0.7	CWT	3	4	299	0.6731
0.7	CWT	3	5	299	0.6656
0.7	CWT	3	6	299	0.6885
0.7	CWT	3	7	299	0.6746
0.7	CWT	4	0	299	0.7974
0.7	CWT	4	1	299	0.728
0.7	CWT	4	2	299	0.7739
0.7	CWT	4	3	299	0.7651
0.7	CWT	4	4	299	0.7455
0.7	CWT	4	5	299	0.7598
0.7	CWT	4	6	299	0.7059
0.7	CWT	4	7	299	0.7896
0.8	CWT	0	0	299	0.5038
0.8	CWT	0	1	299	0.4652
0.8	CWT	0	2	299	0.4384
0.8	CWT	0	3	299	0.4672
0.8	CWT	0	4	299	0.4832
0.8	CWT	0	5	299	0.4559
0.8	CWT	0	6	299	0.4683
0.8	CWT	0	7	299	0.5109
0.8	CWT	1	0	299	0.565
0.8	CWT	1	1	299	0.5901
0.8	CWT	1	2	299	0.6157
0.8	CWT	1	3	299	0.5992
0.8	CWT	1	4	299	0.6208
0.8	CWT	1	5	299	0.5874
0.8	CWT	1	6	299	0.5839
0.8	CWT	1	7	299	0.5814
0.8	CWT	2	0	299	0.5897
0.8	CWT	2	1	299	0.6162
0.8	CWT	2	2	299	0.6253
0.8	CWT	2	3	299	0.6053
0.8	CWT	2	4	299	0.5844
0.8	CWT	2	5	299	0.5695
0.8	CWT	2	6	299	0.6019
0.8	CWT	2	7	299	0.6136
0.8	CWT	3	0	299	0.3823
0.8	CWT	3	1	299	0.4172
0.8	CWT	3	2	299	0.4259
0.8	CWT	3	3	299	0.397
0.8	CWT	3	4	299	0.3846
0.8	CWT	3	5	299	0.386
0.8	CWT	3	6	299	0.4263
0.8	CWT	3	7	299	0.4434
0.8	CWT	4	0	299	0.4154
0.8	CWT	4	1	299	0.3837
0.8	CWT	4	2	299	0.4071
0.8	CWT	4	3	299	0.4149
0.8	CWT	4	4	299	0.4298
0.8	CWT	4	5	299	0.4271
0.8	CWT	4	6	299	0.4172
0.8	CWT	4	7	299	0.4138
0.1	FML-Proxy	0	0	299	0.8929
0.1	FML-Private	0	0	299	0.9017
0.1	FML-Proxy	0	1	299	0.8937
0.1	FML-Private	0	1	299	0.9032
0.1	FML-Proxy	0	2	299	0.8926
0.1	FML-Private	0	2	299	0.9011
0.1	FML-Proxy	0	3	299	0.8922
0.1	FML-Private	0	3	299	0.9062
0.1	FML-Proxy	0	4	299	0.8926
0.1	FML-Private	0	4	299	0.9028
0.1	FML-Proxy	0	5	299	0.8931
0.1	FML-Private	0	5	299	0.9059
0.1	FML-Proxy	0	6	299	0.8928
0.1	FML-Private	0	6	299	0.9052
0.1	FML-Proxy	0	7	299	0.8927
0.1	FML-Private	0	7	299	0.902
0.1	FML-Proxy	1	0	299	0.8919
0.1	FML-Private	1	0	299	0.9033
0.1	FML-Proxy	1	1	299	0.8934
0.1	FML-Private	1	1	299	0.9063
0.1	FML-Proxy	1	2	299	0.8926
0.1	FML-Private	1	2	299	0.9055
0.1	FML-Proxy	1	3	299	0.8934
0.1	FML-Private	1	3	299	0.9039
0.1	FML-Proxy	1	4	299	0.8924
0.1	FML-Private	1	4	299	0.9032
0.1	FML-Proxy	1	5	299	0.8933
0.1	FML-Private	1	5	299	0.9044
0.1	FML-Proxy	1	6	299	0.8933
0.1	FML-Private	1	6	299	0.901
0.1	FML-Proxy	1	7	299	0.8923
0.1	FML-Private	1	7	299	0.9049
0.1	FML-Proxy	2	0	299	0.8921
0.1	FML-Private	2	0	299	0.9085
0.1	FML-Proxy	2	1	299	0.8928
0.1	FML-Private	2	1	299	0.9054
0.1	FML-Proxy	2	2	299	0.8933
0.1	FML-Private	2	2	299	0.9011
0.1	FML-Proxy	2	3	299	0.893
0.1	FML-Private	2	3	299	0.9074
0.1	FML-Proxy	2	4	299	0.8928
0.1	FML-Private	2	4	299	0.905
0.1	FML-Proxy	2	5	299	0.8928
0.1	FML-Private	2	5	299	0.9048
0.1	FML-Proxy	2	6	299	0.8927
0.1	FML-Private	2	6	299	0.9
0.1	FML-Proxy	2	7	299	0.8934
0.1	FML-Private	2	7	299	0.9067
0.1	FML-Proxy	3	0	299	0.8931
0.1	FML-Private	3	0	299	0.9038
0.1	FML-Proxy	3	1	299	0.8929
0.1	FML-Private	3	1	299	0.9051
0.1	FML-Proxy	3	2	299	0.8932
0.1	FML-Private	3	2	299	0.8983
0.1	FML-Proxy	3	3	299	0.8931
0.1	FML-Private	3	3	299	0.9048
0.1	FML-Proxy	3	4	299	0.8926
0.1	FML-Private	3	4	299	0.9045
0.1	FML-Proxy	3	5	299	0.8937
0.1	FML-Private	3	5	299	0.9045
0.1	FML-Proxy	3	6	299	0.8937
0.1	FML-Private	3	6	299	0.9085
0.1	FML-Proxy	3	7	299	0.8938
0.1	FML-Private	3	7	299	0.904
0.1	FML-Proxy	4	0	299	0.8945
0.1	FML-Private	4	0	299	0.9047
0.1	FML-Proxy	4	1	299	0.8945
0.1	FML-Private	4	1	299	0.9061
0.1	FML-Proxy	4	2	299	0.8936
0.1	FML-Private	4	2	299	0.9048
0.1	FML-Proxy	4	3	299	0.8933
0.1	FML-Private	4	3	299	0.9056
0.1	FML-Proxy	4	4	299	0.8932
0.1	FML-Private	4	4	299	0.9071
0.1	FML-Proxy	4	5	299	0.8931
0.1	FML-Private	4	5	299	0.9024
0.1	FML-Proxy	4	6	299	0.893
0.1	FML-Private	4	6	299	0.9021
0.1	FML-Proxy	4	7	299	0.8933
0.1	FML-Private	4	7	299	0.9064
0.2	FML-Proxy	0	0	299	0.8892
0.2	FML-Private	0	0	299	0.9013
0.2	FML-Proxy	0	1	299	0.8905
0.2	FML-Private	0	1	299	0.8972
0.2	FML-Proxy	0	2	299	0.8884
0.2	FML-Private	0	2	299	0.9004
0.2	FML-Proxy	0	3	299	0.8916
0.2	FML-Private	0	3	299	0.9039
0.2	FML-Proxy	0	4	299	0.8891
0.2	FML-Private	0	4	299	0.8996
0.2	FML-Proxy	0	5	299	0.8901
0.2	FML-Private	0	5	299	0.9008
0.2	FML-Proxy	0	6	299	0.8915
0.2	FML-Private	0	6	299	0.8984
0.2	FML-Proxy	0	7	299	0.891
0.2	FML-Private	0	7	299	0.8953
0.2	FML-Proxy	1	0	299	0.8864
0.2	FML-Private	1	0	299	0.9047
0.2	FML-Proxy	1	1	299	0.8922
0.2	FML-Private	1	1	299	0.9046
0.2	FML-Proxy	1	2	299	0.8927
0.2	FML-Private	1	2	299	0.9054
0.2	FML-Proxy	1	3	299	0.8903
0.2	FML-Private	1	3	299	0.9026
0.2	FML-Proxy	1	4	299	0.8925
0.2	FML-Private	1	4	299	0.9045
0.2	FML-Proxy	1	5	299	0.8928
0.2	FML-Private	1	5	299	0.9018
0.2	FML-Proxy	1	6	299	0.8913
0.2	FML-Private	1	6	299	0.9033
0.2	FML-Proxy	1	7	299	0.8923
0.2	FML-Private	1	7	299	0.9039
0.2	FML-Proxy	2	0	299	0.8919
0.2	FML-Private	2	0	299	0.9028
0.2	FML-Proxy	2	1	299	0.8926
0.2	FML-Private	2	1	299	0.9045
0.2	FML-Proxy	2	2	299	0.8896
0.2	FML-Private	2	2	299	0.9063
0.2	FML-Proxy	2	3	299	0.8877
0.2	FML-Private	2	3	299	0.9023
0.2	FML-Proxy	2	4	299	0.8901
0.2	FML-Private	2	4	299	0.9056
0.2	FML-Proxy	2	5	299	0.8931
0.2	FML-Private	2	5	299	0.9033
0.2	FML-Proxy	2	6	299	0.8859
0.2	FML-Private	2	6	299	0.9015
0.2	FML-Proxy	2	7	299	0.8872
0.2	FML-Private	2	7	299	0.9018
0.2	FML-Proxy	3	0	299	0.8912
0.2	FML-Private	3	0	299	0.8996
0.2	FML-Proxy	3	1	299	0.8893
0.2	FML-Private	3	1	299	0.9014
0.2	FML-Proxy	3	2	299	0.8876
0.2	FML-Private	3	2	299	0.8997
0.2	FML-Proxy	3	3	299	0.8909
0.2	FML-Private	3	3	299	0.9022
0.2	FML-Proxy	3	4	299	0.8882
0.2	FML-Private	3	4	299	0.9041
0.2	FML-Proxy	3	5	299	0.8905
0.2	FML-Private	3	5	299	0.9064
0.2	FML-Proxy	3	6	299	0.8906
0.2	FML-Private	3	6	299	0.903
0.2	FML-Proxy	3	7	299	0.8897
0.2	FML-Private	3	7	299	0.9013
0.2	FML-Proxy	4	0	299	0.8879
0.2	FML-Private	4	0	299	0.8994
0.2	FML-Proxy	4	1	299	0.889
0.2	FML-Private	4	1	299	0.9061
0.2	FML-Proxy	4	2	299	0.8903
0.2	FML-Private	4	2	299	0.8989
0.2	FML-Proxy	4	3	299	0.8888
0.2	FML-Private	4	3	299	0.8984
0.2	FML-Proxy	4	4	299	0.8899
0.2	FML-Private	4	4	299	0.8991
0.2	FML-Proxy	4	5	299	0.8889
0.2	FML-Private	4	5	299	0.8961
0.2	FML-Proxy	4	6	299	0.8904
0.2	FML-Private	4	6	299	0.8972
0.2	FML-Proxy	4	7	299	0.8909
0.2	FML-Private	4	7	299	0.903
0.3	FML-Proxy	0	0	299	0.881
0.3	FML-Private	0	0	299	0.8997
0.3	FML-Proxy	0	1	299	0.8766
0.3	FML-Private	0	1	299	0.8962
0.3	FML-Proxy	0	2	299	0.8774
0.3	FML-Private	0	2	299	0.8912
0.3	FML-Proxy	0	3	299	0.8893
0.3	FML-Private	0	3	299	0.9004
0.3	FML-Proxy	0	4	299	0.8854
0.3	FML-Private	0	4	299	0.8994
0.3	FML-Proxy	0	5	299	0.8808
0.3	FML-Private	0	5	299	0.8965
0.3	FML-Proxy	0	6	299	0.8867
0.3	FML-Private	0	6	299	0.8973
0.3	FML-Proxy	0	7	299	0.8864
0.3	FML-Private	0	7	299	0.8984
0.3	FML-Proxy	1	0	299	0.8761
0.3	FML-Private	1	0	299	0.9029
0.3	FML-Proxy	1	1	299	0.8883
0.3	FML-Private	1	1	299	0.8963
0.3	FML-Proxy	1	2	299	0.8809
0.3	FML-Private	1	2	299	0.8974
0.3	FML-Proxy	1	3	299	0.8813
0.3	FML-Private	1	3	299	0.9023
0.3	FML-Proxy	1	4	299	0.8887
0.3	FML-Private	1	4	299	0.8977
0.3	FML-Proxy	1	5	299	0.8814
0.3	FML-Private	1	5	299	0.8981
0.3	FML-Proxy	1	6	299	0.8822
0.3	FML-Private	1	6	299	0.8981
0.3	FML-Proxy	1	7	299	0.8845
0.3	FML-Private	1	7	299	0.899
0.3	FML-Proxy	2	0	299	0.8773
0.3	FML-Private	2	0	299	0.8916
0.3	FML-Proxy	2	1	299	0.8826
0.3	FML-Private	2	1	299	0.8975
0.3	FML-Proxy	2	2	299	0.8772
0.3	FML-Private	2	2	299	0.8903
0.3	FML-Proxy	2	3	299	0.867
0.3	FML-Private	2	3	299	0.8855
0.3	FML-Proxy	2	4	299	0.8707
0.3	FML-Private	2	4	299	0.8949
0.3	FML-Proxy	2	5	299	0.8761
0.3	FML-Private	2	5	299	0.8988
0.3	FML-Proxy	2	6	299	0.8769
0.3	FML-Private	2	6	299	0.894
0.3	FML-Proxy	2	7	299	0.8823
0.3	FML-Private	2	7	299	0.899
0.3	FML-Proxy	3	0	299	0.8812
0.3	FML-Private	3	0	299	0.897
0.3	FML-Proxy	3	1	299	0.8806
0.3	FML-Private	3	1	299	0.8953
0.3	FML-Proxy	3	2	299	0.879
0.3	FML-Private	3	2	299	0.8957
0.3	FML-Proxy	3	3	299	0.885
0.3	FML-Private	3	3	299	0.898
0.3	FML-Proxy	3	4	299	0.8752
0.3	FML-Private	3	4	299	0.8965
0.3	FML-Proxy	3	5	299	0.886
0.3	FML-Private	3	5	299	0.8946
0.3	FML-Proxy	3	6	299	0.8788
0.3	FML-Private	3	6	299	0.8955
0.3	FML-Proxy	3	7	299	0.8813
0.3	FML-Private	3	7	299	0.8933
0.3	FML-Proxy	4	0	299	0.8827
0.3	FML-Private	4	0	299	0.8964
0.3	FML-Proxy	4	1	299	0.8803
0.3	FML-Private	4	1	299	0.8953
0.3	FML-Proxy	4	2	299	0.8844
0.3	FML-Private	4	2	299	0.8954
0.3	FML-Proxy	4	3	299	0.8822
0.3	FML-Private	4	3	299	0.8978
0.3	FML-Proxy	4	4	299	0.8785
0.3	FML-Private	4	4	299	0.8932
0.3	FML-Proxy	4	5	299	0.8785
0.3	FML-Private	4	5	299	0.8941
0.3	FML-Proxy	4	6	299	0.8789
0.3	FML-Private	4	6	299	0.8967
0.3	FML-Proxy	4	7	299	0.8805
0.3	FML-Private	4	7	299	0.8955
0.4	FML-Proxy	0	0	299	0.8252
0.4	FML-Private	0	0	299	0.8802
0.4	FML-Proxy	0	1	299	0.855
0.4	FML-Private	0	1	299	0.8849
0.4	FML-Proxy	0	2	299	0.8452
0.4	FML-Private	0	2	299	0.8806
0.4	FML-Proxy	0	3	299	0.8679
0.4	FML-Private	0	3	299	0.8812
0.4	FML-Proxy	0	4	299	0.8693
0.4	FML-Private	0	4	299	0.8823
0.4	FML-Proxy	0	5	299	0.8689
0.4	FML-Private	0	5	299	0.8845
0.4	FML-Proxy	0	6	299	0.8506
0.4	FML-Private	0	6	299	0.8739
0.4	FML-Proxy	0	7	299	0.8473
0.4	FML-Private	0	7	299	0.8746
0.4	FML-Proxy	1	0	299	0.8434
0.4	FML-Private	1	0	299	0.8945
0.4	FML-Proxy	1	1	299	0.8715
0.4	FML-Private	1	1	299	0.8901
0.4	FML-Proxy	1	2	299	0.8573
0.4	FML-Private	1	2	299	0.8838
0.4	FML-Proxy	1	3	299	0.8577
0.4	FML-Private	1	3	299	0.8864
0.4	FML-Proxy	1	4	299	0.8707
0.4	FML-Private	1	4	299	0.8875
0.4	FML-Proxy	1	5	299	0.8549
0.4	FML-Private	1	5	299	0.8846
0.4	FML-Proxy	1	6	299	0.8498
0.4	FML-Private	1	6	299	0.8812
0.4	FML-Proxy	1	7	299	0.854
0.4	FML-Private	1	7	299	0.8812
0.4	FML-Proxy	2	0	299	0.8612
0.4	FML-Private	2	0	299	0.8868
0.4	FML-Proxy	2	1	299	0.8743
0.4	FML-Private	2	1	299	0.8935
0.4	FML-Proxy	2	2	299	0.8423
0.4	FML-Private	2	2	299	0.8825
0.4	FML-Proxy	2	3	299	0.8498
0.4	FML-Private	2	3	299	0.8866
0.4	FML-Proxy	2	4	299	0.8503
0.4	FML-Private	2	4	299	0.8907
0.4	FML-Proxy	2	5	299	0.8703
0.4	FML-Private	2	5	299	0.8846
0.4	FML-Proxy	2	6	299	0.8631
0.4	FML-Private	2	6	299	0.8915
0.4	FML-Proxy	2	7	299	0.8723
0.4	FML-Private	2	7	299	0.8838
0.4	FML-Proxy	3	0	299	0.8475
0.4	FML-Private	3	0	299	0.8818
0.4	FML-Proxy	3	1	299	0.8361
0.4	FML-Private	3	1	299	0.8831
0.4	FML-Proxy	3	2	299	0.8677
0.4	FML-Private	3	2	299	0.8867
0.4	FML-Proxy	3	3	299	0.8537
0.4	FML-Private	3	3	299	0.8854
0.4	FML-Proxy	3	4	299	0.8397
0.4	FML-Private	3	4	299	0.8882
0.4	FML-Proxy	3	5	299	0.8677
0.4	FML-Private	3	5	299	0.8881
0.4	FML-Proxy	3	6	299	0.8421
0.4	FML-Private	3	6	299	0.8825
0.4	FML-Proxy	3	7	299	0.8524
0.4	FML-Private	3	7	299	0.8815
0.4	FML-Proxy	4	0	299	0.8618
0.4	FML-Private	4	0	299	0.8843
0.4	FML-Proxy	4	1	299	0.848
0.4	FML-Private	4	1	299	0.8876
0.4	FML-Proxy	4	2	299	0.8715
0.4	FML-Private	4	2	299	0.8871
0.4	FML-Proxy	4	3	299	0.8664
0.4	FML-Private	4	3	299	0.8862
0.4	FML-Proxy	4	4	299	0.8499
0.4	FML-Private	4	4	299	0.8777
0.4	FML-Proxy	4	5	299	0.8535
0.4	FML-Private	4	5	299	0.8866
0.4	FML-Proxy	4	6	299	0.8657
0.4	FML-Private	4	6	299	0.8859
0.4	FML-Proxy	4	7	299	0.8518
0.4	FML-Private	4	7	299	0.8851
0.5	FML-Proxy	0	0	299	0.7762
0.5	FML-Private	0	0	299	0.8779
0.5	FML-Proxy	0	1	299	0.7868
0.5	FML-Private	0	1	299	0.8486
0.5	FML-Proxy	0	2	299	0.8087
0.5	FML-Private	0	2	299	0.8706
0.5	FML-Proxy	0	3	299	0.8408
0.5	FML-Private	0	3	299	0.8662
0.5	FML-Proxy	0	4	299	0.7876
0.5	FML-Private	0	4	299	0.8603
0.5	FML-Proxy	0	5	299	0.8209
0.5	FML-Private	0	5	299	0.879
0.5	FML-Proxy	0	6	299	0.7946
0.5	FML-Private	0	6	299	0.866
0.5	FML-Proxy	0	7	299	0.813
0.5	FML-Private	0	7	299	0.8598
0.5	FML-Proxy	1	0	299	0.7574
0.5	FML-Private	1	0	299	0.8621
0.5	FML-Proxy	1	1	299	0.8418
0.5	FML-Private	1	1	299	0.877
0.5	FML-Proxy	1	2	299	0.7967
0.5	FML-Private	1	2	299	0.8644
0.5	FML-Proxy	1	3	299	0.8001
0.5	FML-Private	1	3	299	0.8586
0.5	FML-Proxy	1	4	299	0.8295
0.5	FML-Private	1	4	299	0.8668
0.5	FML-Proxy	1	5	299	0.8298
0.5	FML-Private	1	5	299	0.8697
0.5	FML-Proxy	1	6	299	0.7946
0.5	FML-Private	1	6	299	0.855
0.5	FML-Proxy	1	7	299	0.7889
0.5	FML-Private	1	7	299	0.8586
0.5	FML-Proxy	2	0	299	0.7986
0.5	FML-Private	2	0	299	0.8681
0.5	FML-Proxy	2	1	299	0.8494
0.5	FML-Private	2	1	299	0.879
0.5	FML-Proxy	2	2	299	0.7987
0.5	FML-Private	2	2	299	0.8617
0.5	FML-Proxy	2	3	299	0.8092
0.5	FML-Private	2	3	299	0.8653
0.5	FML-Proxy	2	4	299	0.8452
0.5	FML-Private	2	4	299	0.8752
0.5	FML-Proxy	2	5	299	0.8128
0.5	FML-Private	2	5	299	0.8697
0.5	FML-Proxy	2	6	299	0.824
0.5	FML-Private	2	6	299	0.8712
0.5	FML-Proxy	2	7	299	0.8362
0.5	FML-Private	2	7	299	0.8795
0.5	FML-Proxy	3	0	299	0.7927
0.5	FML-Private	3	0	299	0.8742
0.5	FML-Proxy	3	1	299	0.804
0.5	FML-Private	3	1	299	0.8731
0.5	FML-Proxy	3	2	299	0.8457
0.5	FML-Private	3	2	299	0.8765
0.5	FML-Proxy	3	3	299	0.7948
0.5	FML-Private	3	3	299	0.8608
0.5	FML-Proxy	3	4	299	0.8011
0.5	FML-Private	3	4	299	0.8584
0.5	FML-Proxy	3	5	299	0.8461
0.5	FML-Private	3	5	299	0.8823
0.5	FML-Proxy	3	6	299	0.8031
0.5	FML-Private	3	6	299	0.858
0.5	FML-Proxy	3	7	299	0.849
0.5	FML-Private	3	7	299	0.8779
0.5	FML-Proxy	4	0	299	0.8132
0.5	FML-Private	4	0	299	0.8647
0.5	FML-Proxy	4	1	299	0.7943
0.5	FML-Private	4	1	299	0.8544
0.5	FML-Proxy	4	2	299	0.8521
0.5	FML-Private	4	2	299	0.8794
0.5	FML-Proxy	4	3	299	0.8498
0.5	FML-Private	4	3	299	0.8713
0.5	FML-Proxy	4	4	299	0.7933
0.5	FML-Private	4	4	299	0.8549
0.5	FML-Proxy	4	5	299	0.848
0.5	FML-Private	4	5	299	0.8675
0.5	FML-Proxy	4	6	299	0.7932
0.5	FML-Private	4	6	299	0.8496
0.5	FML-Proxy	4	7	299	0.7991
0.5	FML-Private	4	7	299	0.8544
0.6	FML-Proxy	0	0	299	0.6599
0.6	FML-Private	0	0	299	0.8033
0.6	FML-Proxy	0	1	299	0.7384
0.6	FML-Private	0	1	299	0.796
0.6	FML-Proxy	0	2	299	0.7268
0.6	FML-Private	0	2	299	0.8123
0.6	FML-Proxy	0	3	299	0.759
0.6	FML-Private	0	3	299	0.8216
0.6	FML-Proxy	0	4	299	0.7414
0.6	FML-Private	0	4	299	0.8111
0.6	FML-Proxy	0	5	299	0.6653
0.6	FML-Private	0	5	299	0.7955
0.6	FML-Proxy	0	6	299	0.6647
0.6	FML-Private	0	6	299	0.8086
0.6	FML-Proxy	0	7	299	0.7367
0.6	FML-Private	0	7	299	0.8466
0.6	FML-Proxy	1	0	299	0.7216
0.6	FML-Private	1	0	299	0.8646
0.6	FML-Proxy	1	1	299	0.8195
0.6	FML-Private	1	1	299	0.8699
0.6	FML-Proxy	1	2	299	0.7746
0.6	FML-Private	1	2	299	0.8686
0.6	FML-Proxy	1	3	299	0.791
0.6	FML-Private	1	3	299	0.8714
0.6	FML-Proxy	1	4	299	0.8273
0.6	FML-Private	1	4	299	0.8683
0.6	FML-Proxy	1	5	299	0.7674
0.6	FML-Private	1	5	299	0.8454
0.6	FML-Proxy	1	6	299	0.7903
0.6	FML-Private	1	6	299	0.8702
0.6	FML-Proxy	1	7	299	0.7773
0.6	FML-Private	1	7	299	0.8529
0.6	FML-Proxy	2	0	299	0.6472
0.6	FML-Private	2	0	299	0.7656
0.6	FML-Proxy	2	1	299	0.7214
0.6	FML-Private	2	1	299	0.8174
0.6	FML-Proxy	2	2	299	0.6849
0.6	FML-Private	2	2	299	0.8088
0.6	FML-Proxy	2	3	299	0.677
0.6	FML-Private	2	3	299	0.7815
0.6	FML-Proxy	2	4	299	0.7072
0.6	FML-Private	2	4	299	0.798
0.6	FML-Proxy	2	5	299	0.7136
0.6	FML-Private	2	5	299	0.81
0.6	FML-Proxy	2	6	299	0.6973
0.6	FML-Private	2	6	299	0.8088
0.6	FML-Proxy	2	7	299	0.6493
0.6	FML-Private	2	7	299	0.7818
0.6	FML-Proxy	3	0	299	0.7055
0.6	FML-Private	3	0	299	0.8352
0.6	FML-Proxy	3	1	299	0.7227
0.6	FML-Private	3	1	299	0.8196
0.6	FML-Proxy	3	2	299	0.7577
0.6	FML-Private	3	2	299	0.8438
0.6	FML-Proxy	3	3	299	0.7525
0.6	FML-Private	3	3	299	0.8409
0.6	FML-Proxy	3	4	299	0.7047
0.6	FML-Private	3	4	299	0.833
0.6	FML-Proxy	3	5	299	0.7867
0.6	FML-Private	3	5	299	0.8503
0.6	FML-Proxy	3	6	299	0.7116
0.6	FML-Private	3	6	299	0.8604
0.6	FML-Proxy	3	7	299	0.7796
0.6	FML-Private	3	7	299	0.8504
0.6	FML-Proxy	4	0	299	0.7426
0.6	FML-Private	4	0	299	0.8251
0.6	FML-Proxy	4	1	299	0.6778
0.6	FML-Private	4	1	299	0.8067
0.6	FML-Proxy	4	2	299	0.7664
0.6	FML-Private	4	2	299	0.8263
0.6	FML-Proxy	4	3	299	0.7574
0.6	FML-Private	4	3	299	0.8335
0.6	FML-Proxy	4	4	299	0.7442
0.6	FML-Private	4	4	299	0.8145
0.6	FML-Proxy	4	5	299	0.7475
0.6	FML-Private	4	5	299	0.8399
0.6	FML-Proxy	4	6	299	0.6807
0.6	FML-Private	4	6	299	0.8066
0.6	FML-Proxy	4	7	299	0.7401
0.6	FML-Private	4	7	299	0.8117
0.7	FML-Proxy	0	0	299	0.5273
0.7	FML-Private	0	0	299	0.7722
0.7	FML-Proxy	0	1	299	0.5994
0.7	FML-Private	0	1	299	0.7423
0.7	FML-Proxy	0	2	299	0.6068
0.7	FML-Private	0	2	299	0.7528
0.7	FML-Proxy	0	3	299	0.6799
0.7	FML-Private	0	3	299	0.7825
0.7	FML-Proxy	0	4	299	0.598
0.7	FML-Private	0	4	299	0.7486
0.7	FML-Proxy	0	5	299	0.593
0.7	FML-Private	0	5	299	0.7296
0.7	FML-Proxy	0	6	299	0.6154
0.7	FML-Private	0	6	299	0.7656
0.7	FML-Proxy	0	7	299	0.5836
0.7	FML-Private	0	7	299	0.7825
0.7	FML-Proxy	1	0	299	0.5462
0.7	FML-Private	1	0	299	0.7259
0.7	FML-Proxy	1	1	299	0.637
0.7	FML-Private	1	1	299	0.7904
0.7	FML-Proxy	1	2	299	0.5863
0.7	FML-Private	1	2	299	0.7626
0.7	FML-Proxy	1	3	299	0.6237
0.7	FML-Private	1	3	299	0.7524
0.7	FML-Proxy	1	4	299	0.5917
0.7	FML-Private	1	4	299	0.7692
0.7	FML-Proxy	1	5	299	0.6506
0.7	FML-Private	1	5	299	0.7954
0.7	FML-Proxy	1	6	299	0.654
0.7	FML-Private	1	6	299	0.8029
0.7	FML-Proxy	1	7	299	0.5553
0.7	FML-Private	1	7	299	0.747
0.7	FML-Proxy	2	0	299	0.5853
0.7	FML-Private	2	0	299	0.7352
0.7	FML-Proxy	2	1	299	0.6925
0.7	FML-Private	2	1	299	0.7936
0.7	FML-Proxy	2	2	299	0.6691
0.7	FML-Private	2	2	299	0.8046
0.7	FML-Proxy	2	3	299	0.6604
0.7	FML-Private	2	3	299	0.7879
0.7	FML-Proxy	2	4	299	0.5782
0.7	FML-Private	2	4	299	0.7436
0.7	FML-Proxy	2	5	299	0.5533
0.7	FML-Private	2	5	299	0.8101
0.7	FML-Proxy	2	6	299	0.5801
0.7	FML-Private	2	6	299	0.765
0.7	FML-Proxy	2	7	299	0.6496
0.7	FML-Private	2	7	299	0.77
0.7	FML-Proxy	3	0	299	0.5943
0.7	FML-Private	3	0	299	0.7536
0.7	FML-Proxy	3	1	299	0.5576
0.7	FML-Private	3	1	299	0.7586
0.7	FML-Proxy	3	2	299	0.6326
0.7	FML-Private	3	2	299	0.7865
0.7	FML-Proxy	3	3	299	0.6378
0.7	FML-Private	3	3	299	0.7655
0.7	FML-Proxy	3	4	299	0.5951
0.7	FML-Private	3	4	299	0.7504
0.7	FML-Proxy	3	5	299	0.6331
0.7	FML-Private	3	5	299	0.7891
0.7	FML-Proxy	3	6	299	0.6789
0.7	FML-Private	3	6	299	0.8036
0.7	FML-Proxy	3	7	299	0.6242
0.7	FML-Private	3	7	299	0.7759
0.7	FML-Proxy	4	0	299	0.681
0.7	FML-Private	4	0	299	0.8046
0.7	FML-Proxy	4	1	299	0.6174
0.7	FML-Private	4	1	299	0.7815
0.7	FML-Proxy	4	2	299	0.6918
0.7	FML-Private	4	2	299	0.8166
0.7	FML-Proxy	4	3	299	0.6787
0.7	FML-Private	4	3	299	0.7973
0.7	FML-Proxy	4	4	299	0.5513
0.7	FML-Private	4	4	299	0.7971
0.7	FML-Proxy	4	5	299	0.6164
0.7	FML-Private	4	5	299	0.7739
0.7	FML-Proxy	4	6	299	0.6246
0.7	FML-Private	4	6	299	0.7614
0.7	FML-Proxy	4	7	299	0.627
0.7	FML-Private	4	7	299	0.804
0.8	FML-Proxy	0	0	299	0.3449
0.8	FML-Private	0	0	299	0.6813
0.8	FML-Proxy	0	1	299	0.4374
0.8	FML-Private	0	1	299	0.712
0.8	FML-Proxy	0	2	299	0.3435
0.8	FML-Private	0	2	299	0.6854
0.8	FML-Proxy	0	3	299	0.4397
0.8	FML-Private	0	3	299	0.7352
0.8	FML-Proxy	0	4	299	0.412
0.8	FML-Private	0	4	299	0.7084
0.8	FML-Proxy	0	5	299	0.4207
0.8	FML-Private	0	5	299	0.7257
0.8	FML-Proxy	0	6	299	0.4449
0.8	FML-Private	0	6	299	0.7272
0.8	FML-Proxy	0	7	299	0.4547
0.8	FML-Private	0	7	299	0.7535
0.8	FML-Proxy	1	0	299	0.4766
0.8	FML-Private	1	0	299	0.7301
0.8	FML-Proxy	1	1	299	0.5861
0.8	FML-Private	1	1	299	0.7689
0.8	FML-Proxy	1	2	299	0.5371
0.8	FML-Private	1	2	299	0.7893
0.8	FML-Proxy	1	3	299	0.5079
0.8	FML-Private	1	3	299	0.7879
0.8	FML-Proxy	1	4	299	0.5835
0.8	FML-Private	1	4	299	0.792
0.8	FML-Proxy	1	5	299	0.4771
0.8	FML-Private	1	5	299	0.7532
0.8	FML-Proxy	1	6	299	0.5167
0.8	FML-Private	1	6	299	0.7596
0.8	FML-Proxy	1	7	299	0.5434
0.8	FML-Private	1	7	299	0.7876
0.8	FML-Proxy	2	0	299	0.5468
0.8	FML-Private	2	0	299	0.7436
0.8	FML-Proxy	2	1	299	0.5463
0.8	FML-Private	2	1	299	0.7706
0.8	FML-Proxy	2	2	299	0.5281
0.8	FML-Private	2	2	299	0.7485
0.8	FML-Proxy	2	3	299	0.5321
0.8	FML-Private	2	3	299	0.7724
0.8	FML-Proxy	2	4	299	0.5304
0.8	FML-Private	2	4	299	0.7293
0.8	FML-Proxy	2	5	299	0.5324
0.8	FML-Private	2	5	299	0.7714
0.8	FML-Proxy	2	6	299	0.563
0.8	FML-Private	2	6	299	0.8075
0.8	FML-Proxy	2	7	299	0.5688
0.8	FML-Private	2	7	299	0.7906
0.8	FML-Proxy	3	0	299	0.3504
0.8	FML-Private	3	0	299	0.6839
0.8	FML-Proxy	3	1	299	0.377
0.8	FML-Private	3	1	299	0.6805
0.8	FML-Proxy	3	2	299	0.3515
0.8	FML-Private	3	2	299	0.7279
0.8	FML-Proxy	3	3	299	0.3312
0.8	FML-Private	3	3	299	0.6856
0.8	FML-Proxy	3	4	299	0.3485
0.8	FML-Private	3	4	299	0.7272
0.8	FML-Proxy	3	5	299	0.3319
0.8	FML-Private	3	5	299	0.691
0.8	FML-Proxy	3	6	299	0.3665
0.8	FML-Private	3	6	299	0.6671
0.8	FML-Proxy	3	7	299	0.3641
0.8	FML-Private	3	7	299	0.7482
0.8	FML-Proxy	4	0	299	0.3447
0.8	FML-Private	4	0	299	0.7077
0.8	FML-Proxy	4	1	299	0.3295
0.8	FML-Private	4	1	299	0.6758
0.8	FML-Proxy	4	2	299	0.3563
0.8	FML-Private	4	2	299	0.7154
0.8	FML-Proxy	4	3	299	0.3595
0.8	FML-Private	4	3	299	0.7375
0.8	FML-Proxy	4	4	299	0.2876
0.8	FML-Private	4	4	299	0.6963
0.8	FML-Proxy	4	5	299	0.3502
0.8	FML-Private	4	5	299	0.6983
0.8	FML-Proxy	4	6	299	0.286
0.8	FML-Private	4	6	299	0.6796
0.8	FML-Proxy	4	7	299	0.3289
0.8	FML-Private	4	7	299	0.6602
0.1	ProxyFL-Proxy	0	0	299	0.8911
0.1	ProxyFL-Private	0	0	299	0.9031
0.1	ProxyFL-Proxy	0	1	299	0.8928
0.1	ProxyFL-Private	0	1	299	0.9015
0.1	ProxyFL-Proxy	0	2	299	0.8915
0.1	ProxyFL-Private	0	2	299	0.9026
0.1	ProxyFL-Proxy	0	3	299	0.8927
0.1	ProxyFL-Private	0	3	299	0.9057
0.1	ProxyFL-Proxy	0	4	299	0.8918
0.1	ProxyFL-Private	0	4	299	0.9072
0.1	ProxyFL-Proxy	0	5	299	0.8921
0.1	ProxyFL-Private	0	5	299	0.905
0.1	ProxyFL-Proxy	0	6	299	0.8926
0.1	ProxyFL-Private	0	6	299	0.9025
0.1	ProxyFL-Proxy	0	7	299	0.8921
0.1	ProxyFL-Private	0	7	299	0.904
0.1	ProxyFL-Proxy	1	0	299	0.8901
0.1	ProxyFL-Private	1	0	299	0.9021
0.1	ProxyFL-Proxy	1	1	299	0.8904
0.1	ProxyFL-Private	1	1	299	0.9056
0.1	ProxyFL-Proxy	1	2	299	0.8918
0.1	ProxyFL-Private	1	2	299	0.9051
0.1	ProxyFL-Proxy	1	3	299	0.8935
0.1	ProxyFL-Private	1	3	299	0.9066
0.1	ProxyFL-Proxy	1	4	299	0.8917
0.1	ProxyFL-Private	1	4	299	0.9055
0.1	ProxyFL-Proxy	1	5	299	0.8908
0.1	ProxyFL-Private	1	5	299	0.9026
0.1	ProxyFL-Proxy	1	6	299	0.893
0.1	ProxyFL-Private	1	6	299	0.9019
0.1	ProxyFL-Proxy	1	7	299	0.8934
0.1	ProxyFL-Private	1	7	299	0.9041
0.1	ProxyFL-Proxy	2	0	299	0.8921
0.1	ProxyFL-Private	2	0	299	0.9065
0.1	ProxyFL-Proxy	2	1	299	0.8933
0.1	ProxyFL-Private	2	1	299	0.9063
0.1	ProxyFL-Proxy	2	2	299	0.8917
0.1	ProxyFL-Private	2	2	299	0.902
0.1	ProxyFL-Proxy	2	3	299	0.8922
[truncated: 601 more rows]
