# Supplementary material for: Decentralized federated learning through proxy model sharing
Source: Nat Commun. 2023 May 22;14:2899. doi: 10.1038/s41467-023-38569-4 (PMC10203322; doi:10.1038/s41467-023-38569-4)
Supplement: Supplementary file 4 — Source Data [file 41467_2023_38569_MOESM4_ESM.zip › source_data_fig5right_appfig3.csv]

Algorithm	DPSGD Flag	Seed	Client	Round	Accuracy	Epsilon
Regular	0	0	0	0	0.0892	0.0
Regular	0	0	0	1	0.0892	0.0
Regular	0	0	0	2	0.0892	0.0
Regular	0	0	0	3	0.0892	0.0
Regular	0	0	0	4	0.0892	0.0
Regular	0	0	0	5	0.0892	0.0
Regular	0	0	0	6	0.0892	0.0
Regular	0	0	0	7	0.0892	0.0
Regular	0	0	0	8	0.0892	0.0
Regular	0	0	0	9	0.0962	0.0
Regular	0	0	0	10	0.1184	0.0
Regular	0	0	0	11	0.1626	0.0
Regular	0	0	0	12	0.2956	0.0
Regular	0	0	0	13	0.3987	0.0
Regular	0	0	0	14	0.3991	0.0
Regular	0	0	0	15	0.4973	0.0
Regular	0	0	0	16	0.5618	0.0
Regular	0	0	0	17	0.5435	0.0
Regular	0	0	0	18	0.5679	0.0
Regular	0	0	0	19	0.6208	0.0
Regular	0	0	0	20	0.6432	0.0
Regular	0	0	0	21	0.6547	0.0
Regular	0	0	0	22	0.6909	0.0
Regular	0	0	0	23	0.6824	0.0
Regular	0	0	0	24	0.6999	0.0
Regular	0	0	0	25	0.7086	0.0
Regular	0	0	0	26	0.6941	0.0
Regular	0	0	0	27	0.7079	0.0
Regular	0	0	0	28	0.731	0.0
Regular	0	0	0	29	0.7255	0.0
Regular	0	0	0	30	0.7126	0.0
Regular	0	0	0	31	0.7273	0.0
Regular	0	0	0	32	0.7331	0.0
Regular	0	0	0	33	0.7482	0.0
Regular	0	0	0	34	0.7561	0.0
Regular	0	0	0	35	0.737	0.0
Regular	0	0	0	36	0.7445	0.0
Regular	0	0	0	37	0.7581	0.0
Regular	0	0	0	38	0.7561	0.0
Regular	0	0	0	39	0.7515	0.0
Regular	0	0	0	40	0.7499	0.0
Regular	0	0	0	41	0.7525	0.0
Regular	0	0	0	42	0.7532	0.0
Regular	0	0	0	43	0.7546	0.0
Regular	0	0	0	44	0.7667	0.0
Regular	0	0	0	45	0.7762	0.0
Regular	0	0	0	46	0.7653	0.0
Regular	0	0	0	47	0.7563	0.0
Regular	0	0	0	48	0.7664	0.0
Regular	0	0	0	49	0.7735	0.0
Regular	0	0	0	50	0.7757	0.0
Regular	0	0	0	51	0.7675	0.0
Regular	0	0	0	52	0.7576	0.0
Regular	0	0	0	53	0.7614	0.0
Regular	0	0	0	54	0.7716	0.0
Regular	0	0	0	55	0.7706	0.0
Regular	0	0	0	56	0.7625	0.0
Regular	0	0	0	57	0.7641	0.0
Regular	0	0	0	58	0.7676	0.0
Regular	0	0	0	59	0.7693	0.0
Regular	0	0	0	60	0.7656	0.0
Regular	0	0	0	61	0.7658	0.0
Regular	0	0	0	62	0.7674	0.0
Regular	0	0	0	63	0.7656	0.0
Regular	0	0	0	64	0.7656	0.0
Regular	0	0	0	65	0.7717	0.0
Regular	0	0	0	66	0.7735	0.0
Regular	0	0	0	67	0.7686	0.0
Regular	0	0	0	68	0.7623	0.0
Regular	0	0	0	69	0.7615	0.0
Regular	0	0	0	70	0.7662	0.0
Regular	0	0	0	71	0.7764	0.0
Regular	0	0	0	72	0.7777	0.0
Regular	0	0	0	73	0.7725	0.0
Regular	0	0	0	74	0.7677	0.0
Regular	0	0	0	75	0.7684	0.0
Regular	0	0	0	76	0.7695	0.0
Regular	0	0	0	77	0.77	0.0
Regular	0	0	0	78	0.7713	0.0
Regular	0	0	0	79	0.7683	0.0
Regular	0	0	0	80	0.7679	0.0
Regular	0	0	0	81	0.77	0.0
Regular	0	0	0	82	0.7722	0.0
Regular	0	0	0	83	0.7725	0.0
Regular	0	0	0	84	0.7708	0.0
Regular	0	0	0	85	0.7692	0.0
Regular	0	0	0	86	0.7689	0.0
Regular	0	0	0	87	0.7691	0.0
Regular	0	0	0	88	0.7729	0.0
Regular	0	0	0	89	0.7732	0.0
Regular	0	0	0	90	0.7675	0.0
Regular	0	0	0	91	0.7617	0.0
Regular	0	0	0	92	0.7637	0.0
Regular	0	0	0	93	0.7684	0.0
Regular	0	0	0	94	0.7715	0.0
Regular	0	0	0	95	0.771	0.0
Regular	0	0	0	96	0.7685	0.0
Regular	0	0	0	97	0.7682	0.0
Regular	0	0	0	98	0.7683	0.0
Regular	0	0	0	99	0.7679	0.0
Regular	0	0	0	100	0.7674	0.0
Regular	0	0	0	101	0.7719	0.0
Regular	0	0	0	102	0.7734	0.0
Regular	0	0	0	103	0.7739	0.0
Regular	0	0	0	104	0.7707	0.0
Regular	0	0	0	105	0.7672	0.0
Regular	0	0	0	106	0.765	0.0
Regular	0	0	0	107	0.7703	0.0
Regular	0	0	0	108	0.7735	0.0
Regular	0	0	0	109	0.7737	0.0
Regular	0	0	0	110	0.772	0.0
Regular	0	0	0	111	0.7698	0.0
Regular	0	0	0	112	0.7689	0.0
Regular	0	0	0	113	0.7716	0.0
Regular	0	0	0	114	0.7726	0.0
Regular	0	0	0	115	0.7694	0.0
Regular	0	0	0	116	0.7692	0.0
Regular	0	0	0	117	0.7724	0.0
Regular	0	0	0	118	0.7719	0.0
Regular	0	0	0	119	0.7677	0.0
Regular	0	0	0	120	0.7688	0.0
Regular	0	0	0	121	0.7734	0.0
Regular	0	0	0	122	0.7723	0.0
Regular	0	0	0	123	0.7722	0.0
Regular	0	0	0	124	0.77	0.0
Regular	0	0	0	125	0.7709	0.0
Regular	0	0	0	126	0.7721	0.0
Regular	0	0	0	127	0.7718	0.0
Regular	0	0	0	128	0.7685	0.0
Regular	0	0	0	129	0.7646	0.0
Regular	0	0	0	130	0.7697	0.0
Regular	0	0	0	131	0.7738	0.0
Regular	0	0	0	132	0.7714	0.0
Regular	0	0	0	133	0.7713	0.0
Regular	0	0	0	134	0.7702	0.0
Regular	0	0	0	135	0.7741	0.0
Regular	0	0	0	136	0.7731	0.0
Regular	0	0	0	137	0.7699	0.0
Regular	0	0	0	138	0.771	0.0
Regular	0	0	0	139	0.7751	0.0
Regular	0	0	0	140	0.7709	0.0
Regular	0	0	0	141	0.7667	0.0
Regular	0	0	0	142	0.773	0.0
Regular	0	0	0	143	0.7729	0.0
Regular	0	0	0	144	0.7692	0.0
Regular	0	0	0	145	0.7699	0.0
Regular	0	0	0	146	0.7729	0.0
Regular	0	0	0	147	0.775	0.0
Regular	0	0	0	148	0.7691	0.0
Regular	0	0	0	149	0.7652	0.0
Regular	0	0	0	150	0.7711	0.0
Regular	0	0	0	151	0.7771	0.0
Regular	0	0	0	152	0.7744	0.0
Regular	0	0	0	153	0.7679	0.0
Regular	0	0	0	154	0.7705	0.0
Regular	0	0	0	155	0.7723	0.0
Regular	0	0	0	156	0.7713	0.0
Regular	0	0	0	157	0.774	0.0
Regular	0	0	0	158	0.7722	0.0
Regular	0	0	0	159	0.7709	0.0
Regular	0	0	0	160	0.7721	0.0
Regular	0	0	0	161	0.7776	0.0
Regular	0	0	0	162	0.773	0.0
Regular	0	0	0	163	0.7676	0.0
Regular	0	0	0	164	0.7729	0.0
Regular	0	0	0	165	0.7752	0.0
Regular	0	0	0	166	0.7737	0.0
Regular	0	0	0	167	0.7676	0.0
Regular	0	0	0	168	0.7647	0.0
Regular	0	0	0	169	0.7771	0.0
Regular	0	0	0	170	0.7814	0.0
Regular	0	0	0	171	0.7704	0.0
Regular	0	0	0	172	0.763	0.0
Regular	0	0	0	173	0.7678	0.0
Regular	0	0	0	174	0.777	0.0
Regular	0	0	0	175	0.7784	0.0
Regular	0	0	0	176	0.7718	0.0
Regular	0	0	0	177	0.7645	0.0
Regular	0	0	0	178	0.7683	0.0
Regular	0	0	0	179	0.7776	0.0
Regular	0	0	0	180	0.7778	0.0
Regular	0	0	0	181	0.7693	0.0
Regular	0	0	0	182	0.7671	0.0
Regular	0	0	0	183	0.7776	0.0
Regular	0	0	0	184	0.7737	0.0
Regular	0	0	0	185	0.7683	0.0
Regular	0	0	0	186	0.7685	0.0
Regular	0	0	0	187	0.7717	0.0
Regular	0	0	0	188	0.7741	0.0
Regular	0	0	0	189	0.7747	0.0
Regular	0	0	0	190	0.7741	0.0
Regular	0	0	0	191	0.7725	0.0
Regular	0	0	0	192	0.7759	0.0
Regular	0	0	0	193	0.7708	0.0
Regular	0	0	0	194	0.7658	0.0
Regular	0	0	0	195	0.7702	0.0
Regular	0	0	0	196	0.7762	0.0
Regular	0	0	0	197	0.7716	0.0
Regular	0	0	0	198	0.7694	0.0
Regular	0	0	0	199	0.7696	0.0
Regular	0	0	0	200	0.7705	0.0
Regular	0	0	0	201	0.7754	0.0
Regular	0	0	0	202	0.7733	0.0
Regular	0	0	0	203	0.7693	0.0
Regular	0	0	0	204	0.7732	0.0
Regular	0	0	0	205	0.7748	0.0
Regular	0	0	0	206	0.7715	0.0
Regular	0	0	0	207	0.768	0.0
Regular	0	0	0	208	0.7727	0.0
Regular	0	0	0	209	0.7732	0.0
Regular	0	0	0	210	0.768	0.0
Regular	0	0	0	211	0.7723	0.0
Regular	0	0	0	212	0.7731	0.0
Regular	0	0	0	213	0.7682	0.0
Regular	0	0	0	214	0.7693	0.0
Regular	0	0	0	215	0.7728	0.0
Regular	0	0	0	216	0.7764	0.0
Regular	0	0	0	217	0.772	0.0
Regular	0	0	0	218	0.7749	0.0
Regular	0	0	0	219	0.7739	0.0
Regular	0	0	0	220	0.7695	0.0
Regular	0	0	0	221	0.77	0.0
Regular	0	0	0	222	0.7765	0.0
Regular	0	0	0	223	0.7709	0.0
Regular	0	0	0	224	0.7708	0.0
Regular	0	0	0	225	0.7756	0.0
Regular	0	0	0	226	0.7729	0.0
Regular	0	0	0	227	0.7725	0.0
Regular	0	0	0	228	0.7759	0.0
Regular	0	0	0	229	0.7738	0.0
Regular	0	0	0	230	0.769	0.0
Regular	0	0	0	231	0.77	0.0
Regular	0	0	0	232	0.7728	0.0
Regular	0	0	0	233	0.773	0.0
Regular	0	0	0	234	0.7714	0.0
Regular	0	0	0	235	0.7755	0.0
Regular	0	0	0	236	0.7732	0.0
Regular	0	0	0	237	0.7704	0.0
Regular	0	0	0	238	0.7694	0.0
Regular	0	0	0	239	0.774	0.0
Regular	0	0	0	240	0.7743	0.0
Regular	0	0	0	241	0.7688	0.0
Regular	0	0	0	242	0.7699	0.0
Regular	0	0	0	243	0.7738	0.0
Regular	0	0	0	244	0.774	0.0
Regular	0	0	0	245	0.7706	0.0
Regular	0	0	0	246	0.773	0.0
Regular	0	0	0	247	0.7766	0.0
Regular	0	0	0	248	0.7743	0.0
Regular	0	0	0	249	0.7636	0.0
Regular	0	0	0	250	0.7719	0.0
Regular	0	0	0	251	0.7865	0.0
Regular	0	0	0	252	0.7728	0.0
Regular	0	0	0	253	0.7659	0.0
Regular	0	0	0	254	0.7731	0.0
Regular	0	0	0	255	0.7766	0.0
Regular	0	0	0	256	0.7719	0.0
Regular	0	0	0	257	0.7664	0.0
Regular	0	0	0	258	0.7725	0.0
Regular	0	0	0	259	0.7754	0.0
Regular	0	0	0	260	0.7704	0.0
Regular	0	0	0	261	0.7732	0.0
Regular	0	0	0	262	0.7767	0.0
Regular	0	0	0	263	0.7731	0.0
Regular	0	0	0	264	0.7693	0.0
Regular	0	0	0	265	0.7733	0.0
Regular	0	0	0	266	0.7712	0.0
Regular	0	0	0	267	0.7704	0.0
Regular	0	0	0	268	0.7742	0.0
Regular	0	0	0	269	0.7705	0.0
Regular	0	0	0	270	0.7701	0.0
Regular	0	0	0	271	0.7735	0.0
Regular	0	0	0	272	0.7765	0.0
Regular	0	0	0	273	0.7703	0.0
Regular	0	0	0	274	0.7677	0.0
Regular	0	0	0	275	0.7756	0.0
Regular	0	0	0	276	0.7726	0.0
Regular	0	0	0	277	0.7771	0.0
Regular	0	0	0	278	0.7777	0.0
Regular	0	0	0	279	0.7726	0.0
Regular	0	0	0	280	0.7754	0.0
Regular	0	0	0	281	0.7771	0.0
Regular	0	0	0	282	0.7673	0.0
Regular	0	0	0	283	0.7741	0.0
Regular	0	0	0	284	0.7779	0.0
Regular	0	0	0	285	0.7724	0.0
Regular	0	0	0	286	0.7731	0.0
Regular	0	0	0	287	0.7798	0.0
Regular	0	0	0	288	0.776	0.0
Regular	0	0	0	289	0.7699	0.0
Regular	0	0	0	290	0.7657	0.0
Regular	0	0	0	291	0.7734	0.0
Regular	0	0	0	292	0.7786	0.0
Regular	0	0	0	293	0.7703	0.0
Regular	0	0	0	294	0.7646	0.0
Regular	0	0	0	295	0.7775	0.0
Regular	0	0	0	296	0.7772	0.0
Regular	0	0	0	297	0.7719	0.0
Regular	0	0	0	298	0.7728	0.0
Regular	0	0	0	299	0.7705	0.0
Regular	0	0	1	0	0.0982	0.0
Regular	0	0	1	1	0.0982	0.0
Regular	0	0	1	2	0.0982	0.0
Regular	0	0	1	3	0.0982	0.0
Regular	0	0	1	4	0.0982	0.0
Regular	0	0	1	5	0.0987	0.0
Regular	0	0	1	6	0.1118	0.0
Regular	0	0	1	7	0.1529	0.0
Regular	0	0	1	8	0.2485	0.0
Regular	0	0	1	9	0.3055	0.0
Regular	0	0	1	10	0.3342	0.0
Regular	0	0	1	11	0.38	0.0
Regular	0	0	1	12	0.4658	0.0
Regular	0	0	1	13	0.51	0.0
Regular	0	0	1	14	0.5394	0.0
Regular	0	0	1	15	0.6006	0.0
Regular	0	0	1	16	0.6459	0.0
Regular	0	0	1	17	0.6386	0.0
Regular	0	0	1	18	0.6673	0.0
Regular	0	0	1	19	0.6953	0.0
Regular	0	0	1	20	0.6874	0.0
Regular	0	0	1	21	0.7136	0.0
Regular	0	0	1	22	0.7042	0.0
Regular	0	0	1	23	0.7309	0.0
Regular	0	0	1	24	0.7499	0.0
Regular	0	0	1	25	0.7241	0.0
Regular	0	0	1	26	0.7494	0.0
Regular	0	0	1	27	0.7649	0.0
Regular	0	0	1	28	0.7687	0.0
Regular	0	0	1	29	0.7543	0.0
Regular	0	0	1	30	0.7711	0.0
Regular	0	0	1	31	0.7724	0.0
Regular	0	0	1	32	0.7696	0.0
Regular	0	0	1	33	0.7666	0.0
Regular	0	0	1	34	0.7748	0.0
Regular	0	0	1	35	0.7738	0.0
Regular	0	0	1	36	0.7728	0.0
Regular	0	0	1	37	0.7622	0.0
Regular	0	0	1	38	0.7693	0.0
Regular	0	0	1	39	0.7889	0.0
Regular	0	0	1	40	0.7787	0.0
Regular	0	0	1	41	0.7673	0.0
Regular	0	0	1	42	0.7736	0.0
Regular	0	0	1	43	0.7829	0.0
Regular	0	0	1	44	0.7794	0.0
Regular	0	0	1	45	0.7767	0.0
Regular	0	0	1	46	0.7774	0.0
Regular	0	0	1	47	0.787	0.0
Regular	0	0	1	48	0.7737	0.0
Regular	0	0	1	49	0.76	0.0
Regular	0	0	1	50	0.7738	0.0
Regular	0	0	1	51	0.7895	0.0
Regular	0	0	1	52	0.7909	0.0
Regular	0	0	1	53	0.7796	0.0
Regular	0	0	1	54	0.776	0.0
Regular	0	0	1	55	0.7758	0.0
Regular	0	0	1	56	0.7761	0.0
Regular	0	0	1	57	0.7787	0.0
Regular	0	0	1	58	0.7793	0.0
Regular	0	0	1	59	0.7778	0.0
Regular	0	0	1	60	0.776	0.0
Regular	0	0	1	61	0.7739	0.0
Regular	0	0	1	62	0.7769	0.0
Regular	0	0	1	63	0.7811	0.0
Regular	0	0	1	64	0.7824	0.0
Regular	0	0	1	65	0.7796	0.0
Regular	0	0	1	66	0.7769	0.0
Regular	0	0	1	67	0.7786	0.0
Regular	0	0	1	68	0.7813	0.0
Regular	0	0	1	69	0.7798	0.0
Regular	0	0	1	70	0.7773	0.0
Regular	0	0	1	71	0.7799	0.0
Regular	0	0	1	72	0.78	0.0
Regular	0	0	1	73	0.781	0.0
Regular	0	0	1	74	0.7791	0.0
Regular	0	0	1	75	0.7769	0.0
Regular	0	0	1	76	0.7765	0.0
Regular	0	0	1	77	0.7792	0.0
Regular	0	0	1	78	0.7796	0.0
Regular	0	0	1	79	0.777	0.0
Regular	0	0	1	80	0.7764	0.0
Regular	0	0	1	81	0.7779	0.0
Regular	0	0	1	82	0.7812	0.0
Regular	0	0	1	83	0.7805	0.0
Regular	0	0	1	84	0.7783	0.0
Regular	0	0	1	85	0.7782	0.0
Regular	0	0	1	86	0.7765	0.0
Regular	0	0	1	87	0.7747	0.0
Regular	0	0	1	88	0.7744	0.0
Regular	0	0	1	89	0.7751	0.0
Regular	0	0	1	90	0.7768	0.0
Regular	0	0	1	91	0.777	0.0
Regular	0	0	1	92	0.7764	0.0
Regular	0	0	1	93	0.7758	0.0
Regular	0	0	1	94	0.7752	0.0
Regular	0	0	1	95	0.7771	0.0
Regular	0	0	1	96	0.778	0.0
Regular	0	0	1	97	0.7787	0.0
Regular	0	0	1	98	0.7769	0.0
Regular	0	0	1	99	0.7767	0.0
Regular	0	0	1	100	0.7782	0.0
Regular	0	0	1	101	0.7787	0.0
Regular	0	0	1	102	0.7805	0.0
Regular	0	0	1	103	0.7775	0.0
Regular	0	0	1	104	0.7774	0.0
Regular	0	0	1	105	0.7787	0.0
Regular	0	0	1	106	0.7798	0.0
Regular	0	0	1	107	0.7819	0.0
Regular	0	0	1	108	0.7816	0.0
Regular	0	0	1	109	0.7779	0.0
Regular	0	0	1	110	0.7744	0.0
Regular	0	0	1	111	0.7743	0.0
Regular	0	0	1	112	0.7795	0.0
Regular	0	0	1	113	0.7824	0.0
Regular	0	0	1	114	0.7804	0.0
Regular	0	0	1	115	0.7779	0.0
Regular	0	0	1	116	0.7774	0.0
Regular	0	0	1	117	0.7799	0.0
Regular	0	0	1	118	0.7802	0.0
Regular	0	0	1	119	0.7784	0.0
Regular	0	0	1	120	0.7793	0.0
Regular	0	0	1	121	0.7823	0.0
Regular	0	0	1	122	0.7811	0.0
Regular	0	0	1	123	0.7805	0.0
Regular	0	0	1	124	0.7805	0.0
Regular	0	0	1	125	0.7832	0.0
Regular	0	0	1	126	0.7825	0.0
Regular	0	0	1	127	0.7817	0.0
Regular	0	0	1	128	0.7815	0.0
Regular	0	0	1	129	0.7827	0.0
Regular	0	0	1	130	0.7792	0.0
Regular	0	0	1	131	0.7779	0.0
Regular	0	0	1	132	0.7784	0.0
Regular	0	0	1	133	0.7818	0.0
Regular	0	0	1	134	0.7821	0.0
Regular	0	0	1	135	0.7804	0.0
Regular	0	0	1	136	0.7786	0.0
Regular	0	0	1	137	0.7801	0.0
Regular	0	0	1	138	0.783	0.0
Regular	0	0	1	139	0.7825	0.0
Regular	0	0	1	140	0.7808	0.0
Regular	0	0	1	141	0.7778	0.0
Regular	0	0	1	142	0.7769	0.0
Regular	0	0	1	143	0.779	0.0
Regular	0	0	1	144	0.7834	0.0
Regular	0	0	1	145	0.7795	0.0
Regular	0	0	1	146	0.779	0.0
Regular	0	0	1	147	0.7816	0.0
Regular	0	0	1	148	0.7809	0.0
Regular	0	0	1	149	0.78	0.0
Regular	0	0	1	150	0.78	0.0
Regular	0	0	1	151	0.7808	0.0
Regular	0	0	1	152	0.7816	0.0
Regular	0	0	1	153	0.7805	0.0
Regular	0	0	1	154	0.7796	0.0
Regular	0	0	1	155	0.7789	0.0
Regular	0	0	1	156	0.7791	0.0
Regular	0	0	1	157	0.7771	0.0
Regular	0	0	1	158	0.7779	0.0
Regular	0	0	1	159	0.7812	0.0
Regular	0	0	1	160	0.7824	0.0
Regular	0	0	1	161	0.7807	0.0
Regular	0	0	1	162	0.7823	0.0
Regular	0	0	1	163	0.7814	0.0
Regular	0	0	1	164	0.7802	0.0
Regular	0	0	1	165	0.7809	0.0
Regular	0	0	1	166	0.7816	0.0
Regular	0	0	1	167	0.7795	0.0
Regular	0	0	1	168	0.7794	0.0
Regular	0	0	1	169	0.7823	0.0
Regular	0	0	1	170	0.7833	0.0
Regular	0	0	1	171	0.7826	0.0
Regular	0	0	1	172	0.781	0.0
Regular	0	0	1	173	0.7819	0.0
Regular	0	0	1	174	0.7827	0.0
Regular	0	0	1	175	0.7803	0.0
Regular	0	0	1	176	0.7819	0.0
Regular	0	0	1	177	0.7811	0.0
Regular	0	0	1	178	0.7824	0.0
Regular	0	0	1	179	0.7822	0.0
Regular	0	0	1	180	0.7819	0.0
Regular	0	0	1	181	0.7808	0.0
Regular	0	0	1	182	0.7802	0.0
Regular	0	0	1	183	0.7811	0.0
Regular	0	0	1	184	0.7822	0.0
Regular	0	0	1	185	0.7817	0.0
Regular	0	0	1	186	0.7808	0.0
Regular	0	0	1	187	0.7817	0.0
Regular	0	0	1	188	0.7829	0.0
Regular	0	0	1	189	0.7824	0.0
Regular	0	0	1	190	0.7832	0.0
Regular	0	0	1	191	0.7831	0.0
Regular	0	0	1	192	0.7821	0.0
Regular	0	0	1	193	0.7811	0.0
Regular	0	0	1	194	0.7811	0.0
Regular	0	0	1	195	0.7806	0.0
Regular	0	0	1	196	0.7823	0.0
Regular	0	0	1	197	0.7839	0.0
Regular	0	0	1	198	0.786	0.0
Regular	0	0	1	199	0.7837	0.0
Regular	0	0	1	200	0.7812	0.0
Regular	0	0	1	201	0.7808	0.0
Regular	0	0	1	202	0.7814	0.0
Regular	0	0	1	203	0.7809	0.0
Regular	0	0	1	204	0.7816	0.0
Regular	0	0	1	205	0.7848	0.0
Regular	0	0	1	206	0.7809	0.0
Regular	0	0	1	207	0.7809	0.0
Regular	0	0	1	208	0.781	0.0
Regular	0	0	1	209	0.7802	0.0
Regular	0	0	1	210	0.7813	0.0
Regular	0	0	1	211	0.7824	0.0
Regular	0	0	1	212	0.7833	0.0
Regular	0	0	1	213	0.782	0.0
Regular	0	0	1	214	0.7821	0.0
Regular	0	0	1	215	0.7819	0.0
Regular	0	0	1	216	0.7838	0.0
Regular	0	0	1	217	0.7854	0.0
Regular	0	0	1	218	0.784	0.0
Regular	0	0	1	219	0.7795	0.0
Regular	0	0	1	220	0.7831	0.0
Regular	0	0	1	221	0.7837	0.0
Regular	0	0	1	222	0.7811	0.0
Regular	0	0	1	223	0.7779	0.0
Regular	0	0	1	224	0.7813	0.0
Regular	0	0	1	225	0.7829	0.0
Regular	0	0	1	226	0.7828	0.0
Regular	0	0	1	227	0.7807	0.0
Regular	0	0	1	228	0.7815	0.0
Regular	0	0	1	229	0.7855	0.0
Regular	0	0	1	230	0.7849	0.0
Regular	0	0	1	231	0.7806	0.0
Regular	0	0	1	232	0.7809	0.0
Regular	0	0	1	233	0.782	0.0
Regular	0	0	1	234	0.7816	0.0
Regular	0	0	1	235	0.7791	0.0
Regular	0	0	1	236	0.7799	0.0
Regular	0	0	1	237	0.7826	0.0
Regular	0	0	1	238	0.7814	0.0
Regular	0	0	1	239	0.7804	0.0
Regular	0	0	1	240	0.7823	0.0
Regular	0	0	1	241	0.7822	0.0
Regular	0	0	1	242	0.7829	0.0
Regular	0	0	1	243	0.7824	0.0
Regular	0	0	1	244	0.7805	0.0
Regular	0	0	1	245	0.7807	0.0
Regular	0	0	1	246	0.7838	0.0
Regular	0	0	1	247	0.7819	0.0
Regular	0	0	1	248	0.7795	0.0
Regular	0	0	1	249	0.7837	0.0
Regular	0	0	1	250	0.7836	0.0
Regular	0	0	1	251	0.7789	0.0
Regular	0	0	1	252	0.778	0.0
Regular	0	0	1	253	0.7836	0.0
Regular	0	0	1	254	0.7818	0.0
Regular	0	0	1	255	0.7828	0.0
Regular	0	0	1	256	0.7846	0.0
Regular	0	0	1	257	0.7853	0.0
Regular	0	0	1	258	0.7816	0.0
Regular	0	0	1	259	0.7809	0.0
Regular	0	0	1	260	0.7823	0.0
Regular	0	0	1	261	0.7819	0.0
Regular	0	0	1	262	0.7779	0.0
Regular	0	0	1	263	0.7827	0.0
Regular	0	0	1	264	0.7861	0.0
Regular	0	0	1	265	0.7809	0.0
Regular	0	0	1	266	0.7787	0.0
Regular	0	0	1	267	0.784	0.0
Regular	0	0	1	268	0.7841	0.0
Regular	0	0	1	269	0.7801	0.0
Regular	0	0	1	270	0.78	0.0
Regular	0	0	1	271	0.7847	0.0
Regular	0	0	1	272	0.7812	0.0
Regular	0	0	1	273	0.7781	0.0
Regular	0	0	1	274	0.7853	0.0
Regular	0	0	1	275	0.7831	0.0
Regular	0	0	1	276	0.7782	0.0
Regular	0	0	1	277	0.784	0.0
Regular	0	0	1	278	0.7845	0.0
Regular	0	0	1	279	0.7772	0.0
Regular	0	0	1	280	0.7763	0.0
Regular	0	0	1	281	0.7837	0.0
Regular	0	0	1	282	0.7851	0.0
Regular	0	0	1	283	0.7829	0.0
Regular	0	0	1	284	0.7854	0.0
Regular	0	0	1	285	0.7813	0.0
Regular	0	0	1	286	0.7822	0.0
Regular	0	0	1	287	0.7846	0.0
Regular	0	0	1	288	0.7815	0.0
Regular	0	0	1	289	0.7821	0.0
Regular	0	0	1	290	0.7844	0.0
Regular	0	0	1	291	0.7774	0.0
Regular	0	0	1	292	0.7808	0.0
Regular	0	0	1	293	0.784	0.0
Regular	0	0	1	294	0.7819	0.0
Regular	0	0	1	295	0.7804	0.0
Regular	0	0	1	296	0.7837	0.0
Regular	0	0	1	297	0.7824	0.0
Regular	0	0	1	298	0.7803	0.0
Regular	0	0	1	299	0.7799	0.0
Regular	0	0	2	0	0.0892	0.0
Regular	0	0	2	1	0.0892	0.0
Regular	0	0	2	2	0.0892	0.0
Regular	0	0	2	3	0.0892	0.0
Regular	0	0	2	4	0.0892	0.0
Regular	0	0	2	5	0.0892	0.0
Regular	0	0	2	6	0.0892	0.0
Regular	0	0	2	7	0.0894	0.0
Regular	0	0	2	8	0.0954	0.0
Regular	0	0	2	9	0.1415	0.0
Regular	0	0	2	10	0.1864	0.0
Regular	0	0	2	11	0.2203	0.0
Regular	0	0	2	12	0.2712	0.0
Regular	0	0	2	13	0.3269	0.0
Regular	0	0	2	14	0.3671	0.0
Regular	0	0	2	15	0.452	0.0
Regular	0	0	2	16	0.512	0.0
Regular	0	0	2	17	0.5273	0.0
Regular	0	0	2	18	0.5855	0.0
Regular	0	0	2	19	0.6296	0.0
Regular	0	0	2	20	0.6285	0.0
Regular	0	0	2	21	0.701	0.0
Regular	0	0	2	22	0.6767	0.0
Regular	0	0	2	23	0.6722	0.0
Regular	0	0	2	24	0.7132	0.0
Regular	0	0	2	25	0.7204	0.0
Regular	0	0	2	26	0.6784	0.0
Regular	0	0	2	27	0.7198	0.0
Regular	0	0	2	28	0.7487	0.0
Regular	0	0	2	29	0.7323	0.0
Regular	0	0	2	30	0.73	0.0
Regular	0	0	2	31	0.7534	0.0
Regular	0	0	2	32	0.7507	0.0
Regular	0	0	2	33	0.7357	0.0
Regular	0	0	2	34	0.7318	0.0
Regular	0	0	2	35	0.768	0.0
Regular	0	0	2	36	0.7691	0.0
Regular	0	0	2	37	0.7452	0.0
Regular	0	0	2	38	0.7537	0.0
Regular	0	0	2	39	0.7634	0.0
Regular	0	0	2	40	0.7674	0.0
Regular	0	0	2	41	0.7694	0.0
Regular	0	0	2	42	0.7624	0.0
Regular	0	0	2	43	0.7654	0.0
Regular	0	0	2	44	0.7622	0.0
Regular	0	0	2	45	0.7578	0.0
Regular	0	0	2	46	0.7643	0.0
Regular	0	0	2	47	0.7632	0.0
Regular	0	0	2	48	0.767	0.0
Regular	0	0	2	49	0.7659	0.0
Regular	0	0	2	50	0.7653	0.0
Regular	0	0	2	51	0.7679	0.0
Regular	0	0	2	52	0.7696	0.0
Regular	0	0	2	53	0.7713	0.0
Regular	0	0	2	54	0.7667	0.0
Regular	0	0	2	55	0.7616	0.0
Regular	0	0	2	56	0.7611	0.0
Regular	0	0	2	57	0.7624	0.0
Regular	0	0	2	58	0.7667	0.0
Regular	0	0	2	59	0.7709	0.0
Regular	0	0	2	60	0.7692	0.0
Regular	0	0	2	61	0.7683	0.0
Regular	0	0	2	62	0.7711	0.0
Regular	0	0	2	63	0.7705	0.0
Regular	0	0	2	64	0.7636	0.0
Regular	0	0	2	65	0.7623	0.0
Regular	0	0	2	66	0.7691	0.0
Regular	0	0	2	67	0.7706	0.0
Regular	0	0	2	68	0.7709	0.0
Regular	0	0	2	69	0.7672	0.0
Regular	0	0	2	70	0.7648	0.0
Regular	0	0	2	71	0.7641	0.0
Regular	0	0	2	72	0.7687	0.0
Regular	0	0	2	73	0.7719	0.0
Regular	0	0	2	74	0.7718	0.0
Regular	0	0	2	75	0.774	0.0
Regular	0	0	2	76	0.7719	0.0
Regular	0	0	2	77	0.7676	0.0
Regular	0	0	2	78	0.766	0.0
Regular	0	0	2	79	0.7696	0.0
Regular	0	0	2	80	0.7727	0.0
Regular	0	0	2	81	0.7734	0.0
Regular	0	0	2	82	0.7724	0.0
Regular	0	0	2	83	0.769	0.0
Regular	0	0	2	84	0.7646	0.0
Regular	0	0	2	85	0.7633	0.0
Regular	0	0	2	86	0.7684	0.0
Regular	0	0	2	87	0.7726	0.0
Regular	0	0	2	88	0.7737	0.0
Regular	0	0	2	89	0.7728	0.0
Regular	0	0	2	90	0.7712	0.0
Regular	0	0	2	91	0.7679	0.0
Regular	0	0	2	92	0.7715	0.0
Regular	0	0	2	93	0.7735	0.0
Regular	0	0	2	94	0.7759	0.0
Regular	0	0	2	95	0.7748	0.0
Regular	0	0	2	96	0.7694	0.0
Regular	0	0	2	97	0.7678	0.0
Regular	0	0	2	98	0.7704	0.0
Regular	0	0	2	99	0.7717	0.0
Regular	0	0	2	100	0.7703	0.0
Regular	0	0	2	101	0.7711	0.0
Regular	0	0	2	102	0.7701	0.0
Regular	0	0	2	103	0.771	0.0
Regular	0	0	2	104	0.7746	0.0
Regular	0	0	2	105	0.774	0.0
Regular	0	0	2	106	0.7741	0.0
Regular	0	0	2	107	0.7721	0.0
Regular	0	0	2	108	0.7723	0.0
Regular	0	0	2	109	0.7722	0.0
Regular	0	0	2	110	0.7712	0.0
Regular	0	0	2	111	0.7733	0.0
Regular	0	0	2	112	0.771	0.0
Regular	0	0	2	113	0.7685	0.0
Regular	0	0	2	114	0.7674	0.0
Regular	0	0	2	115	0.7677	0.0
Regular	0	0	2	116	0.7721	0.0
Regular	0	0	2	117	0.7732	0.0
Regular	0	0	2	118	0.7698	0.0
Regular	0	0	2	119	0.7689	0.0
Regular	0	0	2	120	0.7713	0.0
Regular	0	0	2	121	0.7732	0.0
Regular	0	0	2	122	0.7744	0.0
Regular	0	0	2	123	0.7701	0.0
Regular	0	0	2	124	0.7699	0.0
Regular	0	0	2	125	0.7714	0.0
Regular	0	0	2	126	0.7721	0.0
Regular	0	0	2	127	0.7714	0.0
Regular	0	0	2	128	0.7721	0.0
Regular	0	0	2	129	0.7708	0.0
Regular	0	0	2	130	0.7699	0.0
Regular	0	0	2	131	0.7688	0.0
Regular	0	0	2	132	0.7705	0.0
Regular	0	0	2	133	0.7712	0.0
Regular	0	0	2	134	0.7735	0.0
Regular	0	0	2	135	0.7743	0.0
Regular	0	0	2	136	0.773	0.0
Regular	0	0	2	137	0.77	0.0
Regular	0	0	2	138	0.7694	0.0
Regular	0	0	2	139	0.7706	0.0
Regular	0	0	2	140	0.7704	0.0
Regular	0	0	2	141	0.7689	0.0
Regular	0	0	2	142	0.7676	0.0
Regular	0	0	2	143	0.7705	0.0
Regular	0	0	2	144	0.7742	0.0
Regular	0	0	2	145	0.7729	0.0
Regular	0	0	2	146	0.7714	0.0
Regular	0	0	2	147	0.7701	0.0
Regular	0	0	2	148	0.7683	0.0
Regular	0	0	2	149	0.7719	0.0
Regular	0	0	2	150	0.7741	0.0
Regular	0	0	2	151	0.7741	0.0
Regular	0	0	2	152	0.7708	0.0
Regular	0	0	2	153	0.7668	0.0
Regular	0	0	2	154	0.7687	0.0
Regular	0	0	2	155	0.7716	0.0
Regular	0	0	2	156	0.7737	0.0
Regular	0	0	2	157	0.7724	0.0
Regular	0	0	2	158	0.7715	0.0
Regular	0	0	2	159	0.7701	0.0
Regular	0	0	2	160	0.7694	0.0
Regular	0	0	2	161	0.7692	0.0
Regular	0	0	2	162	0.7676	0.0
Regular	0	0	2	163	0.7696	0.0
Regular	0	0	2	164	0.7713	0.0
Regular	0	0	2	165	0.7707	0.0
Regular	0	0	2	166	0.7728	0.0
Regular	0	0	2	167	0.7747	0.0
Regular	0	0	2	168	0.7706	0.0
Regular	0	0	2	169	0.7708	0.0
Regular	0	0	2	170	0.7726	0.0
Regular	0	0	2	171	0.7747	0.0
Regular	0	0	2	172	0.7729	0.0
Regular	0	0	2	173	0.7724	0.0
Regular	0	0	2	174	0.7732	0.0
Regular	0	0	2	175	0.7711	0.0
Regular	0	0	2	176	0.7712	0.0
Regular	0	0	2	177	0.7732	0.0
Regular	0	0	2	178	0.7744	0.0
Regular	0	0	2	179	0.7757	0.0
Regular	0	0	2	180	0.7729	0.0
Regular	0	0	2	181	0.7693	0.0
Regular	0	0	2	182	0.7694	0.0
Regular	0	0	2	183	0.7718	0.0
Regular	0	0	2	184	0.7743	0.0
Regular	0	0	2	185	0.7777	0.0
Regular	0	0	2	186	0.7702	0.0
Regular	0	0	2	187	0.7663	0.0
Regular	0	0	2	188	0.7673	0.0
Regular	0	0	2	189	0.7751	0.0
Regular	0	0	2	190	0.774	0.0
Regular	0	0	2	191	0.7672	0.0
Regular	0	0	2	192	0.7689	0.0
Regular	0	0	2	193	0.7743	0.0
Regular	0	0	2	194	0.7734	0.0
Regular	0	0	2	195	0.7675	0.0
Regular	0	0	2	196	0.7656	0.0
Regular	0	0	2	197	0.7685	0.0
Regular	0	0	2	198	0.7749	0.0
Regular	0	0	2	199	0.7745	0.0
Regular	0	0	2	200	0.7693	0.0
Regular	0	0	2	201	0.7675	0.0
Regular	0	0	2	202	0.7684	0.0
Regular	0	0	2	203	0.7717	0.0
Regular	0	0	2	204	0.7697	0.0
Regular	0	0	2	205	0.7666	0.0
Regular	0	0	2	206	0.7669	0.0
Regular	0	0	2	207	0.7703	0.0
Regular	0	0	2	208	0.7694	0.0
Regular	0	0	2	209	0.768	0.0
Regular	0	0	2	210	0.7705	0.0
Regular	0	0	2	211	0.7736	0.0
Regular	0	0	2	212	0.7727	0.0
Regular	0	0	2	213	0.7708	0.0
Regular	0	0	2	214	0.768	0.0
Regular	0	0	2	215	0.7681	0.0
Regular	0	0	2	216	0.7747	0.0
Regular	0	0	2	217	0.7763	0.0
Regular	0	0	2	218	0.7725	0.0
Regular	0	0	2	219	0.7664	0.0
Regular	0	0	2	220	0.7663	0.0
Regular	0	0	2	221	0.7704	0.0
Regular	0	0	2	222	0.7736	0.0
Regular	0	0	2	223	0.774	0.0
Regular	0	0	2	224	0.7692	0.0
Regular	0	0	2	225	0.7696	0.0
Regular	0	0	2	226	0.7693	0.0
Regular	0	0	2	227	0.7688	0.0
Regular	0	0	2	228	0.7724	0.0
Regular	0	0	2	229	0.7702	0.0
Regular	0	0	2	230	0.7684	0.0
Regular	0	0	2	231	0.7715	0.0
Regular	0	0	2	232	0.7712	0.0
Regular	0	0	2	233	0.7677	0.0
Regular	0	0	2	234	0.7674	0.0
Regular	0	0	2	235	0.7705	0.0
Regular	0	0	2	236	0.7733	0.0
Regular	0	0	2	237	0.7707	0.0
Regular	0	0	2	238	0.7734	0.0
Regular	0	0	2	239	0.7747	0.0
Regular	0	0	2	240	0.7702	0.0
Regular	0	0	2	241	0.7658	0.0
Regular	0	0	2	242	0.7708	0.0
Regular	0	0	2	243	0.7752	0.0
Regular	0	0	2	244	0.7668	0.0
Regular	0	0	2	245	0.7611	0.0
Regular	0	0	2	246	0.7663	0.0
Regular	0	0	2	247	0.7712	0.0
Regular	0	0	2	248	0.7712	0.0
Regular	0	0	2	249	0.7632	0.0
Regular	0	0	2	250	0.7657	0.0
Regular	0	0	2	251	0.7741	0.0
Regular	0	0	2	252	0.7748	0.0
Regular	0	0	2	253	0.7711	0.0
Regular	0	0	2	254	0.7645	0.0
Regular	0	0	2	255	0.7677	0.0
Regular	0	0	2	256	0.7754	0.0
Regular	0	0	2	257	0.7687	0.0
Regular	0	0	2	258	0.7644	0.0
Regular	0	0	2	259	0.769	0.0
Regular	0	0	2	260	0.7769	0.0
Regular	0	0	2	261	0.7712	0.0
Regular	0	0	2	262	0.7645	0.0
Regular	0	0	2	263	0.7688	0.0
Regular	0	0	2	264	0.7722	0.0
Regular	0	0	2	265	0.7636	0.0
Regular	0	0	2	266	0.7671	0.0
Regular	0	0	2	267	0.7704	0.0
Regular	0	0	2	268	0.7706	0.0
Regular	0	0	2	269	0.762	0.0
Regular	0	0	2	270	0.7643	0.0
Regular	0	0	2	271	0.7729	0.0
Regular	0	0	2	272	0.7704	0.0
Regular	0	0	2	273	0.7685	0.0
Regular	0	0	2	274	0.7728	0.0
Regular	0	0	2	275	0.7741	0.0
Regular	0	0	2	276	0.7656	0.0
Regular	0	0	2	277	0.7646	0.0
Regular	0	0	2	278	0.7701	0.0
Regular	0	0	2	279	0.7703	0.0
Regular	0	0	2	280	0.7678	0.0
Regular	0	0	2	281	0.7702	0.0
Regular	0	0	2	282	0.7715	0.0
Regular	0	0	2	283	0.7698	0.0
Regular	0	0	2	284	0.7676	0.0
Regular	0	0	2	285	0.7676	0.0
Regular	0	0	2	286	0.7648	0.0
Regular	0	0	2	287	0.7631	0.0
Regular	0	0	2	288	0.7717	0.0
Regular	0	0	2	289	0.7739	0.0
Regular	0	0	2	290	0.7686	0.0
Regular	0	0	2	291	0.7686	0.0
Regular	0	0	2	292	0.7723	0.0
Regular	0	0	2	293	0.7722	0.0
Regular	0	0	2	294	0.7661	0.0
Regular	0	0	2	295	0.771	0.0
Regular	0	0	2	296	0.7687	0.0
Regular	0	0	2	297	0.7657	0.0
Regular	0	0	2	298	0.7684	0.0
Regular	0	0	2	299	0.7668	0.0
Regular	0	0	3	0	0.1135	0.0
Regular	0	0	3	1	0.1135	0.0
Regular	0	0	3	2	0.1135	0.0
Regular	0	0	3	3	0.1872	0.0
Regular	0	0	3	4	0.2102	0.0
Regular	0	0	3	5	0.2123	0.0
Regular	0	0	3	6	0.3227	0.0
Regular	0	0	3	7	0.3815	0.0
Regular	0	0	3	8	0.4302	0.0
Regular	0	0	3	9	0.4482	0.0
Regular	0	0	3	10	0.4792	0.0
Regular	0	0	3	11	0.5255	0.0
Regular	0	0	3	12	0.5841	0.0
Regular	0	0	3	13	0.6096	0.0
Regular	0	0	3	14	0.6505	0.0
Regular	0	0	3	15	0.6464	0.0
Regular	0	0	3	16	0.7045	0.0
Regular	0	0	3	17	0.6914	0.0
Regular	0	0	3	18	0.739	0.0
Regular	0	0	3	19	0.7556	0.0
Regular	0	0	3	20	0.7361	0.0
Regular	0	0	3	21	0.7377	0.0
Regular	0	0	3	22	0.7699	0.0
Regular	0	0	3	23	0.7658	0.0
Regular	0	0	3	24	0.7627	0.0
Regular	0	0	3	25	0.7991	0.0
Regular	0	0	3	26	0.7981	0.0
Regular	0	0	3	27	0.781	0.0
Regular	0	0	3	28	0.7889	0.0
Regular	0	0	3	29	0.8038	0.0
Regular	0	0	3	30	0.8009	0.0
Regular	0	0	3	31	0.7923	0.0
Regular	0	0	3	32	0.7909	0.0
Regular	0	0	3	33	0.7945	0.0
Regular	0	0	3	34	0.7983	0.0
Regular	0	0	3	35	0.8037	0.0
Regular	0	0	3	36	0.8026	0.0
Regular	0	0	3	37	0.7966	0.0
Regular	0	0	3	38	0.7965	0.0
Regular	0	0	3	39	0.7991	0.0
Regular	0	0	3	40	0.7971	0.0
Regular	0	0	3	41	0.7983	0.0
Regular	0	0	3	42	0.8042	0.0
Regular	0	0	3	43	0.8084	0.0
Regular	0	0	3	44	0.8076	0.0
Regular	0	0	3	45	0.8037	0.0
Regular	0	0	3	46	0.7997	0.0
Regular	0	0	3	47	0.7973	0.0
Regular	0	0	3	48	0.8005	0.0
Regular	0	0	3	49	0.8021	0.0
Regular	0	0	3	50	0.8031	0.0
Regular	0	0	3	51	0.8037	0.0
Regular	0	0	3	52	0.8032	0.0
Regular	0	0	3	53	0.8021	0.0
Regular	0	0	3	54	0.8008	0.0
Regular	0	0	3	55	0.8013	0.0
Regular	0	0	3	56	0.7999	0.0
Regular	0	0	3	57	0.7983	0.0
Regular	0	0	3	58	0.7977	0.0
Regular	0	0	3	59	0.7985	0.0
Regular	0	0	3	60	0.8014	0.0
Regular	0	0	3	61	0.8027	0.0
Regular	0	0	3	62	0.8032	0.0
Regular	0	0	3	63	0.7996	0.0
Regular	0	0	3	64	0.7973	0.0
Regular	0	0	3	65	0.7972	0.0
Regular	0	0	3	66	0.7986	0.0
Regular	0	0	3	67	0.8012	0.0
Regular	0	0	3	68	0.7998	0.0
Regular	0	0	3	69	0.7974	0.0
Regular	0	0	3	70	0.7969	0.0
Regular	0	0	3	71	0.7984	0.0
Regular	0	0	3	72	0.7983	0.0
Regular	0	0	3	73	0.8001	0.0
Regular	0	0	3	74	0.7997	0.0
Regular	0	0	3	75	0.8002	0.0
Regular	0	0	3	76	0.7999	0.0
Regular	0	0	3	77	0.7993	0.0
Regular	0	0	3	78	0.7994	0.0
Regular	0	0	3	79	0.8003	0.0
Regular	0	0	3	80	0.8003	0.0
Regular	0	0	3	81	0.7988	0.0
Regular	0	0	3	82	0.8007	0.0
Regular	0	0	3	83	0.8001	0.0
Regular	0	0	3	84	0.8003	0.0
Regular	0	0	3	85	0.8	0.0
Regular	0	0	3	86	0.8	0.0
Regular	0	0	3	87	0.8011	0.0
Regular	0	0	3	88	0.8004	0.0
Regular	0	0	3	89	0.7997	0.0
Regular	0	0	3	90	0.7989	0.0
Regular	0	0	3	91	0.7996	0.0
Regular	0	0	3	92	0.801	0.0
Regular	0	0	3	93	0.8008	0.0
Regular	0	0	3	94	0.8006	0.0
Regular	0	0	3	95	0.7988	0.0
Regular	0	0	3	96	0.7995	0.0
Regular	0	0	3	97	0.8011	0.0
Regular	0	0	3	98	0.8019	0.0
Regular	0	0	3	99	0.8017	0.0
Regular	0	0	3	100	0.8004	0.0
Regular	0	0	3	101	0.799	0.0
Regular	0	0	3	102	0.7992	0.0
Regular	0	0	3	103	0.8003	0.0
Regular	0	0	3	104	0.8011	0.0
Regular	0	0	3	105	0.8002	0.0
Regular	0	0	3	106	0.7995	0.0
Regular	0	0	3	107	0.8001	0.0
Regular	0	0	3	108	0.8014	0.0
Regular	0	0	3	109	0.8	0.0
Regular	0	0	3	110	0.7987	0.0
Regular	0	0	3	111	0.7984	0.0
Regular	0	0	3	112	0.7974	0.0
Regular	0	0	3	113	0.7968	0.0
Regular	0	0	3	114	0.7953	0.0
Regular	0	0	3	115	0.7973	0.0
Regular	0	0	3	116	0.7997	0.0
Regular	0	0	3	117	0.8034	0.0
Regular	0	0	3	118	0.8028	0.0
Regular	0	0	3	119	0.7994	0.0
Regular	0	0	3	120	0.7976	0.0
Regular	0	0	3	121	0.7996	0.0
Regular	0	0	3	122	0.7992	0.0
Regular	0	0	3	123	0.799	0.0
Regular	0	0	3	124	0.7972	0.0
Regular	0	0	3	125	0.7956	0.0
Regular	0	0	3	126	0.7979	0.0
Regular	0	0	3	127	0.8005	0.0
Regular	0	0	3	128	0.8004	0.0
Regular	0	0	3	129	0.8009	0.0
Regular	0	0	3	130	0.8003	0.0
Regular	0	0	3	131	0.8004	0.0
Regular	0	0	3	132	0.7975	0.0
Regular	0	0	3	133	0.7954	0.0
Regular	0	0	3	134	0.7962	0.0
Regular	0	0	3	135	0.7988	0.0
Regular	0	0	3	136	0.801	0.0
Regular	0	0	3	137	0.7989	0.0
Regular	0	0	3	138	0.7971	0.0
Regular	0	0	3	139	0.7963	0.0
Regular	0	0	3	140	0.7965	0.0
Regular	0	0	3	141	0.7991	0.0
Regular	0	0	3	142	0.8005	0.0
Regular	0	0	3	143	0.7997	0.0
Regular	0	0	3	144	0.7967	0.0
Regular	0	0	3	145	0.797	0.0
Regular	0	0	3	146	0.8003	0.0
Regular	0	0	3	147	0.8	0.0
Regular	0	0	3	148	0.7984	0.0
Regular	0	0	3	149	0.7992	0.0
Regular	0	0	3	150	0.7983	0.0
Regular	0	0	3	151	0.7971	0.0
Regular	0	0	3	152	0.7979	0.0
Regular	0	0	3	153	0.8013	0.0
Regular	0	0	3	154	0.8027	0.0
Regular	0	0	3	155	0.7997	0.0
Regular	0	0	3	156	0.7986	0.0
Regular	0	0	3	157	0.7973	0.0
Regular	0	0	3	158	0.7974	0.0
Regular	0	0	3	159	0.7967	0.0
Regular	0	0	3	160	0.7969	0.0
Regular	0	0	3	161	0.7967	0.0
Regular	0	0	3	162	0.7969	0.0
Regular	0	0	3	163	0.7983	0.0
Regular	0	0	3	164	0.7966	0.0
Regular	0	0	3	165	0.7962	0.0
Regular	0	0	3	166	0.7971	0.0
Regular	0	0	3	167	0.7975	0.0
Regular	0	0	3	168	0.798	0.0
Regular	0	0	3	169	0.7994	0.0
Regular	0	0	3	170	0.7996	0.0
Regular	0	0	3	171	0.7958	0.0
Regular	0	0	3	172	0.7936	0.0
Regular	0	0	3	173	0.7969	0.0
Regular	0	0	3	174	0.7989	0.0
Regular	0	0	3	175	0.798	0.0
Regular	0	0	3	176	0.7951	0.0
Regular	0	0	3	177	0.7949	0.0
Regular	0	0	3	178	0.7967	0.0
Regular	0	0	3	179	0.7956	0.0
Regular	0	0	3	180	0.7945	0.0
Regular	0	0	3	181	0.7955	0.0
Regular	0	0	3	182	0.8001	0.0
Regular	0	0	3	183	0.7996	0.0
Regular	0	0	3	184	0.7951	0.0
Regular	0	0	3	185	0.7926	0.0
Regular	0	0	3	186	0.7966	0.0
Regular	0	0	3	187	0.7977	0.0
Regular	0	0	3	188	0.7987	0.0
Regular	0	0	3	189	0.7983	0.0
Regular	0	0	3	190	0.7968	0.0
Regular	0	0	3	191	0.7959	0.0
Regular	0	0	3	192	0.7949	0.0
Regular	0	0	3	193	0.7945	0.0
Regular	0	0	3	194	0.7954	0.0
Regular	0	0	3	195	0.7956	0.0
Regular	0	0	3	196	0.7971	0.0
Regular	0	0	3	197	0.7975	0.0
Regular	0	0	3	198	0.7967	0.0
Regular	0	0	3	199	0.7944	0.0
Regular	0	0	3	200	0.7958	0.0
Regular	0	0	3	201	0.7961	0.0
Regular	0	0	3	202	0.7962	0.0
Regular	0	0	3	203	0.7963	0.0
Regular	0	0	3	204	0.7981	0.0
Regular	0	0	3	205	0.7976	0.0
Regular	0	0	3	206	0.7966	0.0
Regular	0	0	3	207	0.7948	0.0
Regular	0	0	3	208	0.7936	0.0
Regular	0	0	3	209	0.7952	0.0
Regular	0	0	3	210	0.7967	0.0
Regular	0	0	3	211	0.796	0.0
Regular	0	0	3	212	0.7967	0.0
Regular	0	0	3	213	0.7956	0.0
Regular	0	0	3	214	0.7947	0.0
Regular	0	0	3	215	0.7949	0.0
Regular	0	0	3	216	0.7968	0.0
Regular	0	0	3	217	0.7965	0.0
Regular	0	0	3	218	0.796	0.0
Regular	0	0	3	219	0.7943	0.0
Regular	0	0	3	220	0.7952	0.0
Regular	0	0	3	221	0.7951	0.0
Regular	0	0	3	222	0.7974	0.0
Regular	0	0	3	223	0.7964	0.0
Regular	0	0	3	224	0.7959	0.0
Regular	0	0	3	225	0.7954	0.0
Regular	0	0	3	226	0.7964	0.0
Regular	0	0	3	227	0.7967	0.0
Regular	0	0	3	228	0.798	0.0
Regular	0	0	3	229	0.7937	0.0
Regular	0	0	3	230	0.7935	0.0
Regular	0	0	3	231	0.7945	0.0
Regular	0	0	3	232	0.7954	0.0
Regular	0	0	3	233	0.7963	0.0
Regular	0	0	3	234	0.7941	0.0
Regular	0	0	3	235	0.794	0.0
Regular	0	0	3	236	0.7938	0.0
Regular	0	0	3	237	0.7925	0.0
Regular	0	0	3	238	0.7953	0.0
Regular	0	0	3	239	0.7972	0.0
Regular	0	0	3	240	0.7944	0.0
Regular	0	0	3	241	0.7941	0.0
Regular	0	0	3	242	0.7942	0.0
Regular	0	0	3	243	0.7964	0.0
Regular	0	0	3	244	0.7954	0.0
Regular	0	0	3	245	0.796	0.0
Regular	0	0	3	246	0.7972	0.0
Regular	0	0	3	247	0.7975	0.0
Regular	0	0	3	248	0.7963	0.0
Regular	0	0	3	249	0.7952	0.0
Regular	0	0	3	250	0.7937	0.0
Regular	0	0	3	251	0.795	0.0
Regular	0	0	3	252	0.7979	0.0
Regular	0	0	3	253	0.7973	0.0
Regular	0	0	3	254	0.7948	0.0
Regular	0	0	3	255	0.7932	0.0
Regular	0	0	3	256	0.7937	0.0
Regular	0	0	3	257	0.7976	0.0
Regular	0	0	3	258	0.7966	0.0
Regular	0	0	3	259	0.7971	0.0
Regular	0	0	3	260	0.7969	0.0
Regular	0	0	3	261	0.7965	0.0
Regular	0	0	3	262	0.7964	0.0
Regular	0	0	3	263	0.7965	0.0
Regular	0	0	3	264	0.7953	0.0
Regular	0	0	3	265	0.794	0.0
Regular	0	0	3	266	0.7939	0.0
Regular	0	0	3	267	0.7956	0.0
Regular	0	0	3	268	0.7968	0.0
Regular	0	0	3	269	0.7955	0.0
Regular	0	0	3	270	0.7951	0.0
Regular	0	0	3	271	0.794	0.0
Regular	0	0	3	272	0.7945	0.0
Regular	0	0	3	273	0.7936	0.0
Regular	0	0	3	274	0.7933	0.0
Regular	0	0	3	275	0.7927	0.0
Regular	0	0	3	276	0.7951	0.0
Regular	0	0	3	277	0.7953	0.0
Regular	0	0	3	278	0.7927	0.0
Regular	0	0	3	279	0.7936	0.0
Regular	0	0	3	280	0.7954	0.0
Regular	0	0	3	281	0.7962	0.0
Regular	0	0	3	282	0.7949	0.0
Regular	0	0	3	283	0.7914	0.0
Regular	0	0	3	284	0.7947	0.0
Regular	0	0	3	285	0.7984	0.0
Regular	0	0	3	286	0.7962	0.0
Regular	0	0	3	287	0.7908	0.0
Regular	0	0	3	288	0.7906	0.0
Regular	0	0	3	289	0.793	0.0
Regular	0	0	3	290	0.7937	0.0
Regular	0	0	3	291	0.7936	0.0
Regular	0	0	3	292	0.7931	0.0
Regular	0	0	3	293	0.7952	0.0
Regular	0	0	3	294	0.7957	0.0
Regular	0	0	3	295	0.7944	0.0
Regular	0	0	3	296	0.7939	0.0
Regular	0	0	3	297	0.7946	0.0
Regular	0	0	3	298	0.7954	0.0
Regular	0	0	3	299	0.7923	0.0
Regular	0	0	4	0	0.0974	0.0
Regular	0	0	4	1	0.0974	0.0
Regular	0	0	4	2	0.0974	0.0
Regular	0	0	4	3	0.0974	0.0
Regular	0	0	4	4	0.0974	0.0
Regular	0	0	4	5	0.0974	0.0
Regular	0	0	4	6	0.0974	0.0
Regular	0	0	4	7	0.0974	0.0
Regular	0	0	4	8	0.0974	0.0
Regular	0	0	4	9	0.0975	0.0
Regular	0	0	4	10	0.1024	0.0
Regular	0	0	4	11	0.1115	0.0
Regular	0	0	4	12	0.1362	0.0
Regular	0	0	4	13	0.1993	0.0
Regular	0	0	4	14	0.2513	0.0
Regular	0	0	4	15	0.3011	0.0
Regular	0	0	4	16	0.368	0.0
Regular	0	0	4	17	0.4271	0.0
Regular	0	0	4	18	0.4586	0.0
Regular	0	0	4	19	0.5154	0.0
Regular	0	0	4	20	0.6489	0.0
Regular	0	0	4	21	0.597	0.0
Regular	0	0	4	22	0.6109	0.0
Regular	0	0	4	23	0.6765	0.0
Regular	0	0	4	24	0.6341	0.0
Regular	0	0	4	25	0.6997	0.0
Regular	0	0	4	26	0.6956	0.0
Regular	0	0	4	27	0.662	0.0
Regular	0	0	4	28	0.7188	0.0
Regular	0	0	4	29	0.7068	0.0
Regular	0	0	4	30	0.716	0.0
Regular	0	0	4	31	0.7279	0.0
Regular	0	0	4	32	0.7219	0.0
Regular	0	0	4	33	0.725	0.0
Regular	0	0	4	34	0.7195	0.0
Regular	0	0	4	35	0.7158	0.0
Regular	0	0	4	36	0.7336	0.0
Regular	0	0	4	37	0.734	0.0
Regular	0	0	4	38	0.7349	0.0
Regular	0	0	4	39	0.7496	0.0
Regular	0	0	4	40	0.73	0.0
Regular	0	0	4	41	0.7249	0.0
Regular	0	0	4	42	0.7405	0.0
Regular	0	0	4	43	0.7358	0.0
Regular	0	0	4	44	0.737	0.0
Regular	0	0	4	45	0.7422	0.0
Regular	0	0	4	46	0.7513	0.0
Regular	0	0	4	47	0.7379	0.0
Regular	0	0	4	48	0.7434	0.0
Regular	0	0	4	49	0.7408	0.0
Regular	0	0	4	50	0.7368	0.0
Regular	0	0	4	51	0.7517	0.0
Regular	0	0	4	52	0.7521	0.0
Regular	0	0	4	53	0.7444	0.0
Regular	0	0	4	54	0.7429	0.0
Regular	0	0	4	55	0.7505	0.0
Regular	0	0	4	56	0.7479	0.0
Regular	0	0	4	57	0.7515	0.0
Regular	0	0	4	58	0.7463	0.0
Regular	0	0	4	59	0.7422	0.0
Regular	0	0	4	60	0.7457	0.0
Regular	0	0	4	61	0.7493	0.0
Regular	0	0	4	62	0.7488	0.0
Regular	0	0	4	63	0.7494	0.0
Regular	0	0	4	64	0.7459	0.0
Regular	0	0	4	65	0.7482	0.0
Regular	0	0	4	66	0.7484	0.0
Regular	0	0	4	67	0.7461	0.0
Regular	0	0	4	68	0.7479	0.0
Regular	0	0	4	69	0.7512	0.0
Regular	0	0	4	70	0.7535	0.0
Regular	0	0	4	71	0.7515	0.0
Regular	0	0	4	72	0.7467	0.0
Regular	0	0	4	73	0.7461	0.0
Regular	0	0	4	74	0.7531	0.0
Regular	0	0	4	75	0.752	0.0
Regular	0	0	4	76	0.7435	0.0
Regular	0	0	4	77	0.7422	0.0
Regular	0	0	4	78	0.7514	0.0
Regular	0	0	4	79	0.7549	0.0
Regular	0	0	4	80	0.7522	0.0
Regular	0	0	4	81	0.7492	0.0
Regular	0	0	4	82	0.749	0.0
Regular	0	0	4	83	0.7525	0.0
Regular	0	0	4	84	0.75	0.0
Regular	0	0	4	85	0.7536	0.0
Regular	0	0	4	86	0.753	0.0
Regular	0	0	4	87	0.7476	0.0
Regular	0	0	4	88	0.7465	0.0
Regular	0	0	4	89	0.7517	0.0
Regular	0	0	4	90	0.757	0.0
Regular	0	0	4	91	0.7548	0.0
Regular	0	0	4	92	0.7499	0.0
Regular	0	0	4	93	0.7475	0.0
Regular	0	0	4	94	0.7526	0.0
Regular	0	0	4	95	0.757	0.0
Regular	0	0	4	96	0.7538	0.0
Regular	0	0	4	97	0.7478	0.0
Regular	0	0	4	98	0.7487	0.0
Regular	0	0	4	99	0.7546	0.0
Regular	0	0	4	100	0.7566	0.0
Regular	0	0	4	101	0.7522	0.0
Regular	0	0	4	102	0.7521	0.0
Regular	0	0	4	103	0.7566	0.0
Regular	0	0	4	104	0.7568	0.0
Regular	0	0	4	105	0.7554	0.0
Regular	0	0	4	106	0.7539	0.0
Regular	0	0	4	107	0.7547	0.0
Regular	0	0	4	108	0.7551	0.0
Regular	0	0	4	109	0.7518	0.0
Regular	0	0	4	110	0.7514	0.0
Regular	0	0	4	111	0.7556	0.0
Regular	0	0	4	112	0.7552	0.0
Regular	0	0	4	113	0.7523	0.0
Regular	0	0	4	114	0.7545	0.0
Regular	0	0	4	115	0.7542	0.0
Regular	0	0	4	116	0.757	0.0
Regular	0	0	4	117	0.7589	0.0
Regular	0	0	4	118	0.7544	0.0
Regular	0	0	4	119	0.7548	0.0
Regular	0	0	4	120	0.7576	0.0
Regular	0	0	4	121	0.7569	0.0
Regular	0	0	4	122	0.755	0.0
Regular	0	0	4	123	0.7552	0.0
Regular	0	0	4	124	0.7553	0.0
Regular	0	0	4	125	0.7581	0.0
Regular	0	0	4	126	0.7574	0.0
Regular	0	0	4	127	0.7574	0.0
Regular	0	0	4	128	0.7559	0.0
Regular	0	0	4	129	0.7553	0.0
Regular	0	0	4	130	0.7551	0.0
Regular	0	0	4	131	0.7514	0.0
Regular	0	0	4	132	0.7545	0.0
Regular	0	0	4	133	0.7613	0.0
Regular	0	0	4	134	0.76	0.0
Regular	0	0	4	135	0.7539	0.0
Regular	0	0	4	136	0.7521	0.0
Regular	0	0	4	137	0.756	0.0
Regular	0	0	4	138	0.76	0.0
Regular	0	0	4	139	0.7588	0.0
Regular	0	0	4	140	0.754	0.0
Regular	0	0	4	141	0.7529	0.0
Regular	0	0	4	142	0.7596	0.0
Regular	0	0	4	143	0.7603	0.0
Regular	0	0	4	144	0.7539	0.0
Regular	0	0	4	145	0.7544	0.0
Regular	0	0	4	146	0.7593	0.0
Regular	0	0	4	147	0.7598	0.0
Regular	0	0	4	148	0.7515	0.0
Regular	0	0	4	149	0.7531	0.0
Regular	0	0	4	150	0.7613	0.0
Regular	0	0	4	151	0.7593	0.0
Regular	0	0	4	152	0.7544	0.0
Regular	0	0	4	153	0.7552	0.0
Regular	0	0	4	154	0.759	0.0
Regular	0	0	4	155	0.7583	0.0
Regular	0	0	4	156	0.7559	0.0
Regular	0	0	4	157	0.7594	0.0
Regular	0	0	4	158	0.7573	0.0
Regular	0	0	4	159	0.754	0.0
Regular	0	0	4	160	0.7539	0.0
Regular	0	0	4	161	0.7562	0.0
Regular	0	0	4	162	0.7587	0.0
Regular	0	0	4	163	0.7583	0.0
Regular	0	0	4	164	0.7567	0.0
Regular	0	0	4	165	0.7568	0.0
Regular	0	0	4	166	0.7604	0.0
Regular	0	0	4	167	0.7599	0.0
Regular	0	0	4	168	0.7536	0.0
Regular	0	0	4	169	0.7563	0.0
Regular	0	0	4	170	0.7605	0.0
Regular	0	0	4	171	0.7566	0.0
Regular	0	0	4	172	0.7557	0.0
Regular	0	0	4	173	0.7586	0.0
Regular	0	0	4	174	0.7586	0.0
Regular	0	0	4	175	0.7545	0.0
Regular	0	0	4	176	0.754	0.0
Regular	0	0	4	177	0.7596	0.0
Regular	0	0	4	178	0.7571	0.0
Regular	0	0	4	179	0.7524	0.0
Regular	0	0	4	180	0.758	0.0
Regular	0	0	4	181	0.7586	0.0
Regular	0	0	4	182	0.7609	0.0
Regular	0	0	4	183	0.7551	0.0
Regular	0	0	4	184	0.7576	0.0
Regular	0	0	4	185	0.7598	0.0
Regular	0	0	4	186	0.7575	0.0
Regular	0	0	4	187	0.7541	0.0
Regular	0	0	4	188	0.755	0.0
Regular	0	0	4	189	0.7579	0.0
Regular	0	0	4	190	0.7618	0.0
Regular	0	0	4	191	0.7614	0.0
Regular	0	0	4	192	0.7572	0.0
Regular	0	0	4	193	0.756	0.0
Regular	0	0	4	194	0.7601	0.0
Regular	0	0	4	195	0.759	0.0
Regular	0	0	4	196	0.7517	0.0
Regular	0	0	4	197	0.7535	0.0
Regular	0	0	4	198	0.7628	0.0
Regular	0	0	4	199	0.7578	0.0
Regular	0	0	4	200	0.7522	0.0
Regular	0	0	4	201	0.7578	0.0
Regular	0	0	4	202	0.7604	0.0
Regular	0	0	4	203	0.7565	0.0
Regular	0	0	4	204	0.7516	0.0
Regular	0	0	4	205	0.7527	0.0
Regular	0	0	4	206	0.7612	0.0
Regular	0	0	4	207	0.7609	0.0
Regular	0	0	4	208	0.7549	0.0
Regular	0	0	4	209	0.7575	0.0
Regular	0	0	4	210	0.7581	0.0
Regular	0	0	4	211	0.7591	0.0
Regular	0	0	4	212	0.7596	0.0
Regular	0	0	4	213	0.7559	0.0
Regular	0	0	4	214	0.7537	0.0
Regular	0	0	4	215	0.7593	0.0
Regular	0	0	4	216	0.757	0.0
Regular	0	0	4	217	0.7579	0.0
Regular	0	0	4	218	0.7556	0.0
Regular	0	0	4	219	0.7608	0.0
Regular	0	0	4	220	0.7586	0.0
Regular	0	0	4	221	0.7563	0.0
Regular	0	0	4	222	0.7579	0.0
Regular	0	0	4	223	0.7588	0.0
Regular	0	0	4	224	0.7563	0.0
Regular	0	0	4	225	0.76	0.0
Regular	0	0	4	226	0.7587	0.0
Regular	0	0	4	227	0.756	0.0
Regular	0	0	4	228	0.7578	0.0
Regular	0	0	4	229	0.7589	0.0
Regular	0	0	4	230	0.7595	0.0
Regular	0	0	4	231	0.7597	0.0
Regular	0	0	4	232	0.7615	0.0
Regular	0	0	4	233	0.7564	0.0
Regular	0	0	4	234	0.756	0.0
Regular	0	0	4	235	0.7593	0.0
Regular	0	0	4	236	0.7552	0.0
Regular	0	0	4	237	0.7566	0.0
Regular	0	0	4	238	0.7613	0.0
Regular	0	0	4	239	0.7611	0.0
Regular	0	0	4	240	0.7564	0.0
Regular	0	0	4	241	0.7552	0.0
Regular	0	0	4	242	0.7607	0.0
Regular	0	0	4	243	0.7604	0.0
Regular	0	0	4	244	0.7585	0.0
Regular	0	0	4	245	0.7598	0.0
Regular	0	0	4	246	0.7614	0.0
Regular	0	0	4	247	0.7606	0.0
Regular	0	0	4	248	0.755	0.0
Regular	0	0	4	249	0.7564	0.0
Regular	0	0	4	250	0.7571	0.0
Regular	0	0	4	251	0.7576	0.0
Regular	0	0	4	252	0.7591	0.0
Regular	0	0	4	253	0.7564	0.0
Regular	0	0	4	254	0.759	0.0
Regular	0	0	4	255	0.7584	0.0
Regular	0	0	4	256	0.7613	0.0
Regular	0	0	4	257	0.7618	0.0
Regular	0	0	4	258	0.7563	0.0
Regular	0	0	4	259	0.7488	0.0
Regular	0	0	4	260	0.7597	0.0
Regular	0	0	4	261	0.7577	0.0
Regular	0	0	4	262	0.7568	0.0
Regular	0	0	4	263	0.755	0.0
Regular	0	0	4	264	0.754	0.0
Regular	0	0	4	265	0.7599	0.0
Regular	0	0	4	266	0.7594	0.0
Regular	0	0	4	267	0.7531	0.0
Regular	0	0	4	268	0.7552	0.0
Regular	0	0	4	269	0.7589	0.0
Regular	0	0	4	270	0.7591	0.0
Regular	0	0	4	271	0.7539	0.0
Regular	0	0	4	272	0.757	0.0
Regular	0	0	4	273	0.7606	0.0
Regular	0	0	4	274	0.7543	0.0
Regular	0	0	4	275	0.7579	0.0
Regular	0	0	4	276	0.7568	0.0
Regular	0	0	4	277	0.7573	0.0
Regular	0	0	4	278	0.7573	0.0
Regular	0	0	4	279	0.7588	0.0
Regular	0	0	4	280	0.7613	0.0
Regular	0	0	4	281	0.7574	0.0
Regular	0	0	4	282	0.7573	0.0
Regular	0	0	4	283	0.7583	0.0
Regular	0	0	4	284	0.7572	0.0
Regular	0	0	4	285	0.758	0.0
Regular	0	0	4	286	0.7586	0.0
Regular	0	0	4	287	0.753	0.0
Regular	0	0	4	288	0.7557	0.0
Regular	0	0	4	289	0.759	0.0
Regular	0	0	4	290	0.7532	0.0
Regular	0	0	4	291	0.7589	0.0
Regular	0	0	4	292	0.7647	0.0
Regular	0	0	4	293	0.7527	0.0
Regular	0	0	4	294	0.7519	0.0
Regular	0	0	4	295	0.7588	0.0
Regular	0	0	4	296	0.7542	0.0
Regular	0	0	4	297	0.7574	0.0
Regular	0	0	4	298	0.7599	0.0
Regular	0	0	4	299	0.7602	0.0
Regular	0	0	5	0	0.0974	0.0
Regular	0	0	5	1	0.0974	0.0
Regular	0	0	5	2	0.0974	0.0
Regular	0	0	5	3	0.0974	0.0
Regular	0	0	5	4	0.0974	0.0
Regular	0	0	5	5	0.0976	0.0
Regular	0	0	5	6	0.1012	0.0
Regular	0	0	5	7	0.1183	0.0
Regular	0	0	5	8	0.1508	0.0
Regular	0	0	5	9	0.1691	0.0
Regular	0	0	5	10	0.1745	0.0
Regular	0	0	5	11	0.194	0.0
Regular	0	0	5	12	0.2545	0.0
Regular	0	0	5	13	0.3465	0.0
Regular	0	0	5	14	0.3422	0.0
Regular	0	0	5	15	0.4358	0.0
Regular	0	0	5	16	0.4704	0.0
Regular	0	0	5	17	0.5178	0.0
Regular	0	0	5	18	0.5416	0.0
Regular	0	0	5	19	0.5642	0.0
Regular	0	0	5	20	0.5901	0.0
Regular	0	0	5	21	0.6356	0.0
Regular	0	0	5	22	0.6526	0.0
Regular	0	0	5	23	0.6155	0.0
Regular	0	0	5	24	0.6796	0.0
Regular	0	0	5	25	0.7087	0.0
Regular	0	0	5	26	0.6558	0.0
Regular	0	0	5	27	0.7024	0.0
Regular	0	0	5	28	0.7477	0.0
Regular	0	0	5	29	0.6986	0.0
Regular	0	0	5	30	0.7146	0.0
Regular	0	0	5	31	0.7433	0.0
Regular	0	0	5	32	0.7353	0.0
Regular	0	0	5	33	0.7204	0.0
Regular	0	0	5	34	0.7555	0.0
Regular	0	0	5	35	0.7498	0.0
Regular	0	0	5	36	0.747	0.0
Regular	0	0	5	37	0.7443	0.0
Regular	0	0	5	38	0.7395	0.0
Regular	0	0	5	39	0.7437	0.0
Regular	0	0	5	40	0.7485	0.0
Regular	0	0	5	41	0.7483	0.0
Regular	0	0	5	42	0.7322	0.0
Regular	0	0	5	43	0.7434	0.0
Regular	0	0	5	44	0.7542	0.0
Regular	0	0	5	45	0.7424	0.0
Regular	0	0	5	46	0.7353	0.0
Regular	0	0	5	47	0.7485	0.0
Regular	0	0	5	48	0.7595	0.0
Regular	0	0	5	49	0.7466	0.0
Regular	0	0	5	50	0.739	0.0
Regular	0	0	5	51	0.7425	0.0
Regular	0	0	5	52	0.751	0.0
Regular	0	0	5	53	0.7481	0.0
Regular	0	0	5	54	0.7438	0.0
Regular	0	0	5	55	0.749	0.0
Regular	0	0	5	56	0.7523	0.0
Regular	0	0	5	57	0.7493	0.0
Regular	0	0	5	58	0.7474	0.0
Regular	0	0	5	59	0.7522	0.0
Regular	0	0	5	60	0.7537	0.0
Regular	0	0	5	61	0.7482	0.0
Regular	0	0	5	62	0.7524	0.0
Regular	0	0	5	63	0.753	0.0
Regular	0	0	5	64	0.7488	0.0
Regular	0	0	5	65	0.748	0.0
Regular	0	0	5	66	0.7518	0.0
Regular	0	0	5	67	0.7561	0.0
Regular	0	0	5	68	0.7524	0.0
Regular	0	0	5	69	0.7531	0.0
Regular	0	0	5	70	0.7523	0.0
Regular	0	0	5	71	0.7513	0.0
Regular	0	0	5	72	0.7506	0.0
Regular	0	0	5	73	0.7503	0.0
Regular	0	0	5	74	0.7479	0.0
Regular	0	0	5	75	0.7503	0.0
Regular	0	0	5	76	0.7555	0.0
Regular	0	0	5	77	0.7495	0.0
Regular	0	0	5	78	0.749	0.0
Regular	0	0	5	79	0.7476	0.0
Regular	0	0	5	80	0.745	0.0
Regular	0	0	5	81	0.7488	0.0
Regular	0	0	5	82	0.7565	0.0
Regular	0	0	5	83	0.7565	0.0
Regular	0	0	5	84	0.7511	0.0
Regular	0	0	5	85	0.7466	0.0
Regular	0	0	5	86	0.7515	0.0
Regular	0	0	5	87	0.7535	0.0
Regular	0	0	5	88	0.7538	0.0
Regular	0	0	5	89	0.7522	0.0
Regular	0	0	5	90	0.7538	0.0
Regular	0	0	5	91	0.7563	0.0
Regular	0	0	5	92	0.7508	0.0
Regular	0	0	5	93	0.7475	0.0
Regular	0	0	5	94	0.7512	0.0
Regular	0	0	5	95	0.753	0.0
Regular	0	0	5	96	0.7533	0.0
Regular	0	0	5	97	0.7524	0.0
Regular	0	0	5	98	0.7519	0.0
Regular	0	0	5	99	0.7518	0.0
Regular	0	0	5	100	0.7512	0.0
Regular	0	0	5	101	0.7508	0.0
Regular	0	0	5	102	0.7528	0.0
Regular	0	0	5	103	0.7531	0.0
Regular	0	0	5	104	0.7516	0.0
Regular	0	0	5	105	0.7493	0.0
Regular	0	0	5	106	0.7474	0.0
Regular	0	0	5	107	0.7536	0.0
Regular	0	0	5	108	0.755	0.0
Regular	0	0	5	109	0.7511	0.0
Regular	0	0	5	110	0.7528	0.0
Regular	0	0	5	111	0.7514	0.0
Regular	0	0	5	112	0.7512	0.0
Regular	0	0	5	113	0.7485	0.0
Regular	0	0	5	114	0.7481	0.0
Regular	0	0	5	115	0.752	0.0
Regular	0	0	5	116	0.7561	0.0
Regular	0	0	5	117	0.7551	0.0
Regular	0	0	5	118	0.7489	0.0
Regular	0	0	5	119	0.749	0.0
Regular	0	0	5	120	0.7555	0.0
Regular	0	0	5	121	0.7541	0.0
Regular	0	0	5	122	0.7505	0.0
Regular	0	0	5	123	0.7503	0.0
Regular	0	0	5	124	0.7497	0.0
Regular	0	0	5	125	0.7516	0.0
Regular	0	0	5	126	0.7559	0.0
Regular	0	0	5	127	0.7548	0.0
Regular	0	0	5	128	0.7532	0.0
Regular	0	0	5	129	0.7547	0.0
Regular	0	0	5	130	0.7545	0.0
Regular	0	0	5	131	0.7514	0.0
Regular	0	0	5	132	0.7507	0.0
Regular	0	0	5	133	0.7534	0.0
Regular	0	0	5	134	0.7516	0.0
Regular	0	0	5	135	0.7533	0.0
Regular	0	0	5	136	0.7604	0.0
Regular	0	0	5	137	0.7555	0.0
Regular	0	0	5	138	0.7481	0.0
Regular	0	0	5	139	0.7482	0.0
Regular	0	0	5	140	0.7505	0.0
Regular	0	0	5	141	0.7506	0.0
Regular	0	0	5	142	0.749	0.0
Regular	0	0	5	143	0.7525	0.0
Regular	0	0	5	144	0.7529	0.0
Regular	0	0	5	145	0.7503	0.0
Regular	0	0	5	146	0.7518	0.0
Regular	0	0	5	147	0.7537	0.0
Regular	0	0	5	148	0.7511	0.0
Regular	0	0	5	149	0.7497	0.0
Regular	0	0	5	150	0.7503	0.0
Regular	0	0	5	151	0.7514	0.0
Regular	0	0	5	152	0.7509	0.0
Regular	0	0	5	153	0.7544	0.0
Regular	0	0	5	154	0.7549	0.0
Regular	0	0	5	155	0.7521	0.0
Regular	0	0	5	156	0.7517	0.0
Regular	0	0	5	157	0.7529	0.0
Regular	0	0	5	158	0.7551	0.0
Regular	0	0	5	159	0.7523	0.0
Regular	0	0	5	160	0.7509	0.0
Regular	0	0	5	161	0.7528	0.0
Regular	0	0	5	162	0.7534	0.0
Regular	0	0	5	163	0.7514	0.0
Regular	0	0	5	164	0.7518	0.0
Regular	0	0	5	165	0.7564	0.0
Regular	0	0	5	166	0.7514	0.0
Regular	0	0	5	167	0.7501	0.0
Regular	0	0	5	168	0.7559	0.0
Regular	0	0	5	169	0.7537	0.0
Regular	0	0	5	170	0.7507	0.0
Regular	0	0	5	171	0.7548	0.0
Regular	0	0	5	172	0.7522	0.0
Regular	0	0	5	173	0.7516	0.0
Regular	0	0	5	174	0.7513	0.0
Regular	0	0	5	175	0.7507	0.0
Regular	0	0	5	176	0.753	0.0
Regular	0	0	5	177	0.7547	0.0
Regular	0	0	5	178	0.7526	0.0
Regular	0	0	5	179	0.751	0.0
Regular	0	0	5	180	0.7512	0.0
Regular	0	0	5	181	0.7535	0.0
Regular	0	0	5	182	0.7532	0.0
Regular	0	0	5	183	0.7497	0.0
Regular	0	0	5	184	0.7493	0.0
Regular	0	0	5	185	0.7516	0.0
Regular	0	0	5	186	0.7521	0.0
Regular	0	0	5	187	0.7518	0.0
Regular	0	0	5	188	0.7498	0.0
Regular	0	0	5	189	0.755	0.0
Regular	0	0	5	190	0.748	0.0
Regular	0	0	5	191	0.7474	0.0
Regular	0	0	5	192	0.7532	0.0
Regular	0	0	5	193	0.7513	0.0
Regular	0	0	5	194	0.7495	0.0
Regular	0	0	5	195	0.7526	0.0
Regular	0	0	5	196	0.7516	0.0
Regular	0	0	5	197	0.7526	0.0
Regular	0	0	5	198	0.7475	0.0
Regular	0	0	5	199	0.7533	0.0
Regular	0	0	5	200	0.7542	0.0
Regular	0	0	5	201	0.7481	0.0
Regular	0	0	5	202	0.7468	0.0
Regular	0	0	5	203	0.7556	0.0
Regular	0	0	5	204	0.7537	0.0
Regular	0	0	5	205	0.7491	0.0
Regular	0	0	5	206	0.7532	0.0
Regular	0	0	5	207	0.7548	0.0
Regular	0	0	5	208	0.7491	0.0
Regular	0	0	5	209	0.7484	0.0
Regular	0	0	5	210	0.7527	0.0
Regular	0	0	5	211	0.7511	0.0
Regular	0	0	5	212	0.7462	0.0
Regular	0	0	5	213	0.7511	0.0
Regular	0	0	5	214	0.7527	0.0
Regular	0	0	5	215	0.7473	0.0
Regular	0	0	5	216	0.7469	0.0
Regular	0	0	5	217	0.7578	0.0
Regular	0	0	5	218	0.7505	0.0
Regular	0	0	5	219	0.7463	0.0
Regular	0	0	5	220	0.7507	0.0
Regular	0	0	5	221	0.7535	0.0
Regular	0	0	5	222	0.7519	0.0
Regular	0	0	5	223	0.7523	0.0
Regular	0	0	5	224	0.7534	0.0
Regular	0	0	5	225	0.7498	0.0
Regular	0	0	5	226	0.7559	0.0
Regular	0	0	5	227	0.7537	0.0
Regular	0	0	5	228	0.7469	0.0
Regular	0	0	5	229	0.7511	0.0
Regular	0	0	5	230	0.7558	0.0
Regular	0	0	5	231	0.7531	0.0
Regular	0	0	5	232	0.7445	0.0
Regular	0	0	5	233	0.7537	0.0
Regular	0	0	5	234	0.7542	0.0
Regular	0	0	5	235	0.7484	0.0
Regular	0	0	5	236	0.7531	0.0
Regular	0	0	5	237	0.752	0.0
Regular	0	0	5	238	0.7518	0.0
Regular	0	0	5	239	0.7551	0.0
Regular	0	0	5	240	0.7526	0.0
Regular	0	0	5	241	0.7538	0.0
Regular	0	0	5	242	0.7543	0.0
Regular	0	0	5	243	0.7473	0.0
Regular	0	0	5	244	0.7515	0.0
Regular	0	0	5	245	0.7535	0.0
Regular	0	0	5	246	0.7484	0.0
Regular	0	0	5	247	0.7527	0.0
Regular	0	0	5	248	0.7544	0.0
Regular	0	0	5	249	0.7497	0.0
Regular	0	0	5	250	0.7518	0.0
Regular	0	0	5	251	0.758	0.0
Regular	0	0	5	252	0.7529	0.0
Regular	0	0	5	253	0.7529	0.0
Regular	0	0	5	254	0.7557	0.0
Regular	0	0	5	255	0.7522	0.0
Regular	0	0	5	256	0.7492	0.0
Regular	0	0	5	257	0.7559	0.0
Regular	0	0	5	258	0.749	0.0
Regular	0	0	5	259	0.7518	0.0
Regular	0	0	5	260	0.7539	0.0
Regular	0	0	5	261	0.7521	0.0
Regular	0	0	5	262	0.7528	0.0
Regular	0	0	5	263	0.7526	0.0
Regular	0	0	5	264	0.7488	0.0
Regular	0	0	5	265	0.7494	0.0
Regular	0	0	5	266	0.7518	0.0
Regular	0	0	5	267	0.7533	0.0
Regular	0	0	5	268	0.7572	0.0
Regular	0	0	5	269	0.7524	0.0
Regular	0	0	5	270	0.7502	0.0
Regular	0	0	5	271	0.7475	0.0
Regular	0	0	5	272	0.7553	0.0
Regular	0	0	5	273	0.7513	0.0
Regular	0	0	5	274	0.7499	0.0
Regular	0	0	5	275	0.7526	0.0
Regular	0	0	5	276	0.7519	0.0
Regular	0	0	5	277	0.7522	0.0
Regular	0	0	5	278	0.7507	0.0
Regular	0	0	5	279	0.7515	0.0
Regular	0	0	5	280	0.7527	0.0
Regular	0	0	5	281	0.7541	0.0
Regular	0	0	5	282	0.7537	0.0
Regular	0	0	5	283	0.7501	0.0
Regular	0	0	5	284	0.754	0.0
Regular	0	0	5	285	0.7556	0.0
Regular	0	0	5	286	0.7478	0.0
Regular	0	0	5	287	0.7507	0.0
Regular	0	0	5	288	0.7525	0.0
Regular	0	0	5	289	0.7519	0.0
Regular	0	0	5	290	0.7511	0.0
Regular	0	0	5	291	0.7515	0.0
Regular	0	0	5	292	0.7565	0.0
Regular	0	0	5	293	0.7498	0.0
Regular	0	0	5	294	0.7486	0.0
Regular	0	0	5	295	0.7574	0.0
Regular	0	0	5	296	0.7509	0.0
Regular	0	0	5	297	0.7534	0.0
Regular	0	0	5	298	0.7552	0.0
Regular	0	0	5	299	0.7504	0.0
Regular	0	0	6	0	0.098	0.0
Regular	0	0	6	1	0.098	0.0
Regular	0	0	6	2	0.098	0.0
Regular	0	0	6	3	0.098	0.0
Regular	0	0	6	4	0.1745	0.0
Regular	0	0	6	5	0.2551	0.0
Regular	0	0	6	6	0.2661	0.0
Regular	0	0	6	7	0.2776	0.0
Regular	0	0	6	8	0.2957	0.0
Regular	0	0	6	9	0.3364	0.0
Regular	0	0	6	10	0.4013	0.0
Regular	0	0	6	11	0.4568	0.0
Regular	0	0	6	12	0.4616	0.0
Regular	0	0	6	13	0.5071	0.0
Regular	0	0	6	14	0.5927	0.0
Regular	0	0	6	15	0.62	0.0
Regular	0	0	6	16	0.6509	0.0
Regular	0	0	6	17	0.6633	0.0
Regular	0	0	6	18	0.6638	0.0
Regular	0	0	6	19	0.6941	0.0
Regular	0	0	6	20	0.7136	0.0
Regular	0	0	6	21	0.7132	0.0
Regular	0	0	6	22	0.717	0.0
Regular	0	0	6	23	0.7368	0.0
Regular	0	0	6	24	0.751	0.0
Regular	0	0	6	25	0.739	0.0
Regular	0	0	6	26	0.7611	0.0
Regular	0	0	6	27	0.7482	0.0
Regular	0	0	6	28	0.7581	0.0
Regular	0	0	6	29	0.7656	0.0
Regular	0	0	6	30	0.7759	0.0
Regular	0	0	6	31	0.7729	0.0
Regular	0	0	6	32	0.7741	0.0
Regular	0	0	6	33	0.7736	0.0
Regular	0	0	6	34	0.7628	0.0
Regular	0	0	6	35	0.7756	0.0
Regular	0	0	6	36	0.7844	0.0
Regular	0	0	6	37	0.7763	0.0
Regular	0	0	6	38	0.7743	0.0
Regular	0	0	6	39	0.7753	0.0
Regular	0	0	6	40	0.7842	0.0
Regular	0	0	6	41	0.7861	0.0
Regular	0	0	6	42	0.7821	0.0
Regular	0	0	6	43	0.7811	0.0
Regular	0	0	6	44	0.7798	0.0
Regular	0	0	6	45	0.7831	0.0
Regular	0	0	6	46	0.7774	0.0
Regular	0	0	6	47	0.777	0.0
Regular	0	0	6	48	0.7839	0.0
Regular	0	0	6	49	0.7873	0.0
Regular	0	0	6	50	0.7893	0.0
Regular	0	0	6	51	0.7888	0.0
Regular	0	0	6	52	0.7868	0.0
Regular	0	0	6	53	0.7853	0.0
Regular	0	0	6	54	0.7865	0.0
Regular	0	0	6	55	0.7872	0.0
Regular	0	0	6	56	0.786	0.0
Regular	0	0	6	57	0.7852	0.0
Regular	0	0	6	58	0.7844	0.0
Regular	0	0	6	59	0.784	0.0
Regular	0	0	6	60	0.7859	0.0
Regular	0	0	6	61	0.7874	0.0
Regular	0	0	6	62	0.7891	0.0
Regular	0	0	6	63	0.7888	0.0
Regular	0	0	6	64	0.7876	0.0
Regular	0	0	6	65	0.7851	0.0
Regular	0	0	6	66	0.7861	0.0
Regular	0	0	6	67	0.7895	0.0
Regular	0	0	6	68	0.7904	0.0
Regular	0	0	6	69	0.7892	0.0
Regular	0	0	6	70	0.786	0.0
Regular	0	0	6	71	0.7876	0.0
Regular	0	0	6	72	0.7906	0.0
Regular	0	0	6	73	0.7887	0.0
Regular	0	0	6	74	0.7876	0.0
Regular	0	0	6	75	0.7882	0.0
Regular	0	0	6	76	0.7882	0.0
Regular	0	0	6	77	0.7847	0.0
Regular	0	0	6	78	0.7854	0.0
Regular	0	0	6	79	0.7882	0.0
Regular	0	0	6	80	0.7916	0.0
Regular	0	0	6	81	0.7945	0.0
Regular	0	0	6	82	0.7942	0.0
Regular	0	0	6	83	0.7894	0.0
Regular	0	0	6	84	0.7863	0.0
Regular	0	0	6	85	0.7848	0.0
Regular	0	0	6	86	0.7886	0.0
Regular	0	0	6	87	0.7918	0.0
Regular	0	0	6	88	0.7922	0.0
Regular	0	0	6	89	0.7923	0.0
Regular	0	0	6	90	0.7907	0.0
Regular	0	0	6	91	0.7909	0.0
Regular	0	0	6	92	0.7918	0.0
Regular	0	0	6	93	0.7914	0.0
Regular	0	0	6	94	0.7909	0.0
Regular	0	0	6	95	0.7896	0.0
Regular	0	0	6	96	0.7899	0.0
Regular	0	0	6	97	0.7925	0.0
Regular	0	0	6	98	0.7939	0.0
Regular	0	0	6	99	0.7943	0.0
Regular	0	0	6	100	0.7925	0.0
Regular	0	0	6	101	0.7932	0.0
Regular	0	0	6	102	0.7922	0.0
Regular	0	0	6	103	0.7918	0.0
Regular	0	0	6	104	0.7916	0.0
Regular	0	0	6	105	0.7902	0.0
Regular	0	0	6	106	0.7903	0.0
Regular	0	0	6	107	0.7921	0.0
Regular	0	0	6	108	0.7942	0.0
Regular	0	0	6	109	0.7942	0.0
Regular	0	0	6	110	0.7937	0.0
Regular	0	0	6	111	0.7932	0.0
Regular	0	0	6	112	0.7959	0.0
Regular	0	0	6	113	0.7959	0.0
Regular	0	0	6	114	0.7943	0.0
Regular	0	0	6	115	0.7909	0.0
Regular	0	0	6	116	0.7896	0.0
Regular	0	0	6	117	0.7901	0.0
Regular	0	0	6	118	0.7932	0.0
Regular	0	0	6	119	0.794	0.0
Regular	0	0	6	120	0.7935	0.0
Regular	0	0	6	121	0.7897	0.0
Regular	0	0	6	122	0.7886	0.0
Regular	0	0	6	123	0.7935	0.0
Regular	0	0	6	124	0.7967	0.0
Regular	0	0	6	125	0.7958	0.0
Regular	0	0	6	126	0.7956	0.0
Regular	0	0	6	127	0.7956	0.0
Regular	0	0	6	128	0.7939	0.0
Regular	0	0	6	129	0.7911	0.0
Regular	0	0	6	130	0.7907	0.0
Regular	0	0	6	131	0.7942	0.0
Regular	0	0	6	132	0.7958	0.0
Regular	0	0	6	133	0.7954	0.0
Regular	0	0	6	134	0.793	0.0
Regular	0	0	6	135	0.7927	0.0
Regular	0	0	6	136	0.7917	0.0
Regular	0	0	6	137	0.7934	0.0
Regular	0	0	6	138	0.7958	0.0
Regular	0	0	6	139	0.7951	0.0
Regular	0	0	6	140	0.7926	0.0
Regular	0	0	6	141	0.7911	0.0
Regular	0	0	6	142	0.7917	0.0
Regular	0	0	6	143	0.792	0.0
Regular	0	0	6	144	0.7936	0.0
Regular	0	0	6	145	0.7949	0.0
Regular	0	0	6	146	0.7936	0.0
Regular	0	0	6	147	0.7949	0.0
Regular	0	0	6	148	0.7928	0.0
Regular	0	0	6	149	0.7927	0.0
Regular	0	0	6	150	0.7926	0.0
Regular	0	0	6	151	0.7936	0.0
Regular	0	0	6	152	0.7944	0.0
Regular	0	0	6	153	0.7943	0.0
Regular	0	0	6	154	0.792	0.0
Regular	0	0	6	155	0.7934	0.0
Regular	0	0	6	156	0.7941	0.0
Regular	0	0	6	157	0.7938	0.0
Regular	0	0	6	158	0.7954	0.0
Regular	0	0	6	159	0.7966	0.0
Regular	0	0	6	160	0.7959	0.0
Regular	0	0	6	161	0.7943	0.0
Regular	0	0	6	162	0.793	0.0
Regular	0	0	6	163	0.7922	0.0
Regular	0	0	6	164	0.7946	0.0
Regular	0	0	6	165	0.7953	0.0
Regular	0	0	6	166	0.7924	0.0
Regular	0	0	6	167	0.7905	0.0
Regular	0	0	6	168	0.7955	0.0
Regular	0	0	6	169	0.7949	0.0
Regular	0	0	6	170	0.7921	0.0
Regular	0	0	6	171	0.7913	0.0
Regular	0	0	6	172	0.7915	0.0
Regular	0	0	6	173	0.7933	0.0
Regular	0	0	6	174	0.794	0.0
Regular	0	0	6	175	0.7935	0.0
Regular	0	0	6	176	0.7947	0.0
Regular	0	0	6	177	0.794	0.0
Regular	0	0	6	178	0.7905	0.0
Regular	0	0	6	179	0.7893	0.0
Regular	0	0	6	180	0.7924	0.0
Regular	0	0	6	181	0.7956	0.0
Regular	0	0	6	182	0.7947	0.0
Regular	0	0	6	183	0.7948	0.0
Regular	0	0	6	184	0.7946	0.0
Regular	0	0	6	185	0.792	0.0
Regular	0	0	6	186	0.7932	0.0
Regular	0	0	6	187	0.7939	0.0
Regular	0	0	6	188	0.7912	0.0
Regular	0	0	6	189	0.7917	0.0
Regular	0	0	6	190	0.7937	0.0
Regular	0	0	6	191	0.7954	0.0
Regular	0	0	6	192	0.793	0.0
Regular	0	0	6	193	0.7905	0.0
Regular	0	0	6	194	0.7886	0.0
Regular	0	0	6	195	0.7903	0.0
Regular	0	0	6	196	0.7927	0.0
Regular	0	0	6	197	0.7917	0.0
Regular	0	0	6	198	0.7915	0.0
[truncated: 193,001 more rows]
