# Supplementary material for: Decentralized federated learning through proxy model sharing
Source: Nat Commun. 2023 May 22;14:2899. doi: 10.1038/s41467-023-38569-4 (PMC10203322; doi:10.1038/s41467-023-38569-4)
Supplement: Supplementary file 4 — Source Data [file 41467_2023_38569_MOESM4_ESM.zip › source_data_fig6.csv]

Algorithm	Seed	Client	Round	Accuracy	Macro-Accuracy	Epsilon
Regular	0	0	0	0.125	0.125	2.683177
Regular	0	0	1	0.125	0.125	3.5844364
Regular	0	0	2	0.125	0.125	4.304689
Regular	0	0	3	0.125	0.125	4.9317684
Regular	0	0	4	0.125	0.125	5.500689
Regular	0	0	5	0.125	0.125	6.0296526
Regular	0	0	6	0.125	0.125	6.5313153
Regular	0	0	7	0.125	0.125	7.0005026
Regular	0	0	8	0.125	0.125	7.4544544
Regular	0	0	9	0.125	0.125	7.8894577
Regular	0	0	10	0.125	0.125	8.315705
Regular	0	0	11	0.125	0.125	8.718645
Regular	0	0	12	0.125	0.125	9.121585
Regular	0	0	13	0.125	0.125	9.512794
Regular	0	0	14	0.125	0.125	9.885614
Regular	0	0	15	0.125	0.125	10.258434
Regular	0	0	16	0.125	0.125	10.631255
Regular	0	0	17	0.125	0.125	10.990329
Regular	0	0	18	0.125	0.125	11.334815
Regular	0	0	19	0.125	0.125	11.679301
Regular	0	0	20	0.125	0.125	12.0237875
Regular	0	0	21	0.125	0.125	12.368274
Regular	0	0	22	0.125	0.125	12.7109
Regular	0	0	23	0.125	0.125	13.028692
Regular	0	0	24	0.125	0.125	13.346483
Regular	0	0	25	0.125	0.125	13.664275
Regular	0	0	26	0.125	0.125	13.982067
Regular	0	0	27	0.125	0.125	14.299859
Regular	0	0	28	0.125	0.125	14.617651
Regular	0	0	29	0.125	0.125	14.935442
Regular	0	0	30	0.125	0.125	15.244884
Regular	0	0	31	0.125	0.125	15.537488
Regular	0	0	32	0.125	0.125	15.830091
Regular	0	0	33	0.125	0.125	16.122694
Regular	0	0	34	0.125	0.125	16.415298
Regular	0	0	35	0.125	0.125	16.707903
Regular	0	0	36	0.125	0.125	17.000505
Regular	0	0	37	0.125	0.125	17.29311
Regular	0	0	38	0.125	0.125	17.585712
Regular	0	0	39	0.125	0.125	17.878317
Regular	0	0	40	0.125	0.125	18.170921
Regular	0	0	41	0.125	0.125	18.463524
Regular	0	0	42	0.125	0.125	18.735785
Regular	0	0	43	0.125	0.125	19.004585
Regular	0	0	44	0.125	0.125	19.273388
Regular	0	0	45	0.125	0.125	19.542189
Regular	0	0	46	0.125	0.125	19.81099
Regular	0	0	47	0.125	0.125	20.079792
Regular	0	0	48	0.125	0.125	20.348593
Regular	0	0	49	0.125	0.125	20.617393
Regular	0	0	50	0.125	0.125	20.886196
Regular	0	0	51	0.125	0.125	21.154997
Regular	0	0	52	0.125	0.125	21.423798
Regular	0	0	53	0.125	0.125	21.6926
Regular	0	0	54	0.125	0.125	21.961401
Regular	0	0	55	0.125	0.125	22.230204
Regular	0	0	56	0.125	0.125	22.499004
Regular	0	0	57	0.125	0.125	22.767805
Regular	0	0	58	0.125	0.125	23.036608
Regular	0	0	59	0.125	0.125	23.305408
Regular	0	0	60	0.125	0.125	23.551743
Regular	0	0	61	0.125	0.125	23.798018
Regular	0	0	62	0.125	0.125	24.044294
Regular	0	0	63	0.125	0.125	24.29057
Regular	0	0	64	0.125	0.125	24.536844
Regular	0	0	65	0.125	0.125	24.78312
Regular	0	0	66	0.125	0.125	25.029396
Regular	0	0	67	0.125	0.125	25.275671
Regular	0	0	68	0.125	0.125	25.521946
Regular	0	0	69	0.125	0.125	25.76822
Regular	0	0	70	0.125	0.125	26.014496
Regular	0	0	71	0.125	0.125	26.260773
Regular	0	0	72	0.125	0.125	26.507048
Regular	0	0	73	0.1255	0.1255	26.753323
Regular	0	0	74	0.127	0.127	26.999598
Regular	0	0	75	0.127	0.127	27.245874
Regular	0	0	76	0.1285	0.1285	27.49215
Regular	0	0	77	0.129	0.129	27.738424
Regular	0	0	78	0.1375	0.1375	27.9847
Regular	0	0	79	0.1585	0.1585	28.230976
Regular	0	0	80	0.173	0.17300001	28.477251
Regular	0	0	81	0.1625	0.1625	28.723526
Regular	0	0	82	0.1575	0.1575	28.9698
Regular	0	0	83	0.1685	0.1685	29.216078
Regular	0	0	84	0.165	0.16499999	29.462353
Regular	0	0	85	0.1795	0.1795	29.708628
Regular	0	0	86	0.209	0.20899999	29.954903
Regular	0	0	87	0.226	0.226	30.201178
Regular	0	0	88	0.228	0.228	30.447454
Regular	0	0	89	0.2035	0.2035	30.685541
Regular	0	0	90	0.204	0.204	30.910467
Regular	0	0	91	0.2195	0.2195	31.135393
Regular	0	0	92	0.23	0.22999999	31.36032
Regular	0	0	93	0.2275	0.2275	31.585245
Regular	0	0	94	0.216	0.216	31.810171
Regular	0	0	95	0.2245	0.2245	32.035095
Regular	0	0	96	0.243	0.243	32.26002
Regular	0	0	97	0.249	0.249	32.484947
Regular	0	0	98	0.228	0.228	32.709873
Regular	0	0	99	0.218	0.218	32.934803
Regular	0	1	0	0.125	0.125	2.5443041
Regular	0	1	1	0.125	0.125	3.3267775
Regular	0	1	2	0.125	0.125	3.9555964
Regular	0	1	3	0.125	0.125	4.5046906
Regular	0	1	4	0.125	0.125	5.006259
Regular	0	1	5	0.125	0.125	5.4693055
Regular	0	1	6	0.125	0.125	5.9025645
Regular	0	1	7	0.125	0.125	6.3148313
Regular	0	1	8	0.125	0.125	6.7153444
Regular	0	1	9	0.125	0.125	7.091714
Regular	0	1	10	0.125	0.125	7.4653826
Regular	0	1	11	0.125	0.125	7.8164887
Regular	0	1	12	0.125	0.125	8.167595
Regular	0	1	13	0.125	0.125	8.505294
Regular	0	1	14	0.125	0.125	8.832598
Regular	0	1	15	0.125	0.125	9.159903
Regular	0	1	16	0.125	0.125	9.481085
Regular	0	1	17	0.125	0.125	9.785916
Regular	0	1	18	0.125	0.125	10.090748
Regular	0	1	19	0.125	0.125	10.395579
Regular	0	1	20	0.125	0.125	10.700411
Regular	0	1	21	0.125	0.125	10.985227
Regular	0	1	22	0.125	0.125	11.268798
Regular	0	1	23	0.125	0.125	11.552369
Regular	0	1	24	0.125	0.125	11.835939
Regular	0	1	25	0.125	0.125	12.119511
Regular	0	1	26	0.125	0.125	12.400577
Regular	0	1	27	0.125	0.125	12.663996
Regular	0	1	28	0.125	0.125	12.927415
Regular	0	1	29	0.125	0.125	13.190833
Regular	0	1	30	0.125	0.125	13.454252
Regular	0	1	31	0.125	0.125	13.717671
Regular	0	1	32	0.125	0.125	13.98109
Regular	0	1	33	0.125	0.125	14.244509
Regular	0	1	34	0.125	0.125	14.505693
Regular	0	1	35	0.125	0.125	14.749976
Regular	0	1	36	0.125	0.125	14.994259
Regular	0	1	37	0.125	0.125	15.238542
Regular	0	1	38	0.1255	0.1255	15.482824
Regular	0	1	39	0.1315	0.1315	15.727107
Regular	0	1	40	0.126	0.126	15.97139
Regular	0	1	41	0.128	0.128	16.215673
Regular	0	1	42	0.147	0.147	16.459955
Regular	0	1	43	0.149	0.149	16.704239
Regular	0	1	44	0.145	0.145	16.94852
Regular	0	1	45	0.1445	0.1445	17.192804
Regular	0	1	46	0.1595	0.15949999	17.423304
Regular	0	1	47	0.161	0.161	17.649384
Regular	0	1	48	0.1955	0.1955	17.875463
Regular	0	1	49	0.2265	0.2265	18.101543
Regular	0	1	50	0.243	0.243	18.327623
Regular	0	1	51	0.2515	0.2515	18.553703
Regular	0	1	52	0.22	0.22	18.779783
Regular	0	1	53	0.251	0.251	19.005863
Regular	0	1	54	0.272	0.272	19.231943
Regular	0	1	55	0.2765	0.2765	19.458023
Regular	0	1	56	0.2805	0.2805	19.684103
Regular	0	1	57	0.275	0.275	19.910183
Regular	0	1	58	0.282	0.282	20.136265
Regular	0	1	59	0.29	0.29	20.362345
Regular	0	1	60	0.2815	0.2815	20.588425
Regular	0	1	61	0.2865	0.2865	20.814505
Regular	0	1	62	0.3055	0.3055	21.040155
Regular	0	1	63	0.296	0.296	21.248892
Regular	0	1	64	0.3045	0.30449998	21.457628
Regular	0	1	65	0.306	0.306	21.666367
Regular	0	1	66	0.2835	0.28350002	21.875103
Regular	0	1	67	0.324	0.324	22.08384
Regular	0	1	68	0.2785	0.2785	22.292576
Regular	0	1	69	0.3145	0.3145	22.501312
Regular	0	1	70	0.307	0.307	22.710049
Regular	0	1	71	0.3	0.3	22.918785
Regular	0	1	72	0.3365	0.3365	23.127523
Regular	0	1	73	0.302	0.30200002	23.33626
Regular	0	1	74	0.312	0.312	23.544996
Regular	0	1	75	0.324	0.324	23.753733
Regular	0	1	76	0.3355	0.3355	23.96247
Regular	0	1	77	0.318	0.31800002	24.171206
Regular	0	1	78	0.31	0.31	24.379942
Regular	0	1	79	0.3345	0.3345	24.58868
Regular	0	1	80	0.3025	0.3025	24.797417
Regular	0	1	81	0.341	0.341	25.006153
Regular	0	1	82	0.3365	0.3365	25.21489
Regular	0	1	83	0.328	0.328	25.423626
Regular	0	1	84	0.346	0.34600002	25.632362
Regular	0	1	85	0.336	0.336	25.841099
Regular	0	1	86	0.315	0.315	26.049837
Regular	0	1	87	0.3205	0.3205	26.258574
Regular	0	1	88	0.3505	0.3505	26.464676
Regular	0	1	89	0.338	0.338	26.656862
Regular	0	1	90	0.3265	0.32650003	26.849049
Regular	0	1	91	0.3375	0.3375	27.041235
Regular	0	1	92	0.3305	0.3305	27.233421
Regular	0	1	93	0.3365	0.3365	27.425608
Regular	0	1	94	0.3385	0.33850002	27.617794
Regular	0	1	95	0.34	0.34	27.80998
Regular	0	1	96	0.331	0.331	28.002167
Regular	0	1	97	0.3475	0.3475	28.194353
Regular	0	1	98	0.325	0.325	28.38654
Regular	0	1	99	0.341	0.341	28.578726
Regular	0	2	0	0.125	0.125	2.2797127
Regular	0	2	1	0.125	0.125	2.9323132
Regular	0	2	2	0.125	0.125	3.4561381
Regular	0	2	3	0.125	0.125	3.9152672
Regular	0	2	4	0.125	0.125	4.3288755
Regular	0	2	5	0.125	0.125	4.7131696
Regular	0	2	6	0.125	0.125	5.0751743
Regular	0	2	7	0.125	0.125	5.4204583
Regular	0	2	8	0.125	0.125	5.7448964
Regular	0	2	9	0.125	0.125	6.060732
Regular	0	2	10	0.125	0.125	6.364512
Regular	0	2	11	0.125	0.125	6.659411
Regular	0	2	12	0.125	0.125	6.944238
Regular	0	2	13	0.125	0.125	7.2277284
Regular	0	2	14	0.2035	0.2035	7.494653
Regular	0	2	15	0.125	0.125	7.761578
Regular	0	2	16	0.125	0.125	8.027216
Regular	0	2	17	0.125	0.125	8.277193
Regular	0	2	18	0.125	0.125	8.527171
Regular	0	2	19	0.236	0.236	8.777149
Regular	0	2	20	0.2185	0.2185	9.0227585
Regular	0	2	21	0.1255	0.1255	9.25666
Regular	0	2	22	0.125	0.125	9.4905615
Regular	0	2	23	0.1325	0.1325	9.724463
Regular	0	2	24	0.243	0.243	9.9583645
Regular	0	2	25	0.2425	0.2425	10.186556
Regular	0	2	26	0.1885	0.1885	10.405178
Regular	0	2	27	0.181	0.181	10.623799
Regular	0	2	28	0.2125	0.2125	10.842421
Regular	0	2	29	0.206	0.206	11.061043
Regular	0	2	30	0.2385	0.2385	11.279664
Regular	0	2	31	0.2455	0.2455	11.498285
Regular	0	2	32	0.225	0.22500001	11.702985
Regular	0	2	33	0.292	0.292	11.907057
Regular	0	2	34	0.3265	0.3265	12.111129
Regular	0	2	35	0.3235	0.3235	12.315201
Regular	0	2	36	0.335	0.335	12.519273
Regular	0	2	37	0.323	0.32299998	12.723345
Regular	0	2	38	0.346	0.34600002	12.927417
Regular	0	2	39	0.3525	0.35250002	13.131489
Regular	0	2	40	0.328	0.32799998	13.330353
Regular	0	2	41	0.3485	0.34849998	13.520547
Regular	0	2	42	0.3465	0.34649998	13.710741
Regular	0	2	43	0.3585	0.3585	13.900934
Regular	0	2	44	0.362	0.36200002	14.091128
Regular	0	2	45	0.362	0.362	14.2813225
Regular	0	2	46	0.3595	0.3595	14.471517
Regular	0	2	47	0.3615	0.36150002	14.661711
Regular	0	2	48	0.3595	0.3595	14.851904
Regular	0	2	49	0.362	0.362	15.042098
Regular	0	2	50	0.361	0.361	15.232292
Regular	0	2	51	0.3615	0.3615	15.422486
Regular	0	2	52	0.362	0.362	15.60459
Regular	0	2	53	0.361	0.361	15.781526
Regular	0	2	54	0.3605	0.36049998	15.95846
Regular	0	2	55	0.3625	0.3625	16.135395
Regular	0	2	56	0.3575	0.3575	16.312328
Regular	0	2	57	0.362	0.36200002	16.489264
Regular	0	2	58	0.362	0.362	16.666199
Regular	0	2	59	0.359	0.359	16.843134
Regular	0	2	60	0.3615	0.36150002	17.020067
Regular	0	2	61	0.3595	0.3595	17.197002
Regular	0	2	62	0.358	0.35799998	17.373938
Regular	0	2	63	0.3595	0.3595	17.55087
Regular	0	2	64	0.3635	0.3635	17.727806
Regular	0	2	65	0.36	0.36	17.904741
Regular	0	2	66	0.364	0.36400002	18.081676
Regular	0	2	67	0.3575	0.3575	18.25861
Regular	0	2	68	0.365	0.365	18.435545
Regular	0	2	69	0.358	0.35799998	18.599998
Regular	0	2	70	0.3635	0.3635	18.764246
Regular	0	2	71	0.3585	0.3585	18.928492
Regular	0	2	72	0.365	0.365	19.09274
Regular	0	2	73	0.3635	0.3635	19.256987
Regular	0	2	74	0.364	0.364	19.421234
Regular	0	2	75	0.365	0.365	19.58548
Regular	0	2	76	0.365	0.365	19.749727
Regular	0	2	77	0.364	0.364	19.913975
Regular	0	2	78	0.3635	0.3635	20.078222
Regular	0	2	79	0.3625	0.3625	20.242468
Regular	0	2	80	0.361	0.361	20.406715
Regular	0	2	81	0.3735	0.3735	20.570963
Regular	0	2	82	0.3745	0.3745	20.73521
Regular	0	2	83	0.3665	0.3665	20.899456
Regular	0	2	84	0.3615	0.3615	21.063704
Regular	0	2	85	0.369	0.369	21.227951
Regular	0	2	86	0.362	0.362	21.392199
Regular	0	2	87	0.3605	0.36049998	21.556446
Regular	0	2	88	0.3725	0.3725	21.720692
Regular	0	2	89	0.3775	0.3775	21.88494
Regular	0	2	90	0.3695	0.3695	22.049187
Regular	0	2	91	0.37	0.37	22.213434
Regular	0	2	92	0.368	0.36800003	22.37768
Regular	0	2	93	0.3895	0.3895	22.534853
Regular	0	2	94	0.3825	0.3825	22.686941
Regular	0	2	95	0.3825	0.3825	22.83903
Regular	0	2	96	0.3755	0.37550002	22.99112
Regular	0	2	97	0.3635	0.3635	23.143208
Regular	0	2	98	0.366	0.366	23.295296
Regular	0	2	99	0.3895	0.3895	23.447386
Regular	0	3	0	0.125	0.125	2.4136057
Regular	0	3	1	0.125	0.125	3.1302228
Regular	0	3	2	0.125	0.125	3.7063038
Regular	0	3	3	0.125	0.125	4.210598
Regular	0	3	4	0.125	0.125	4.667525
Regular	0	3	5	0.125	0.125	5.091698
Regular	0	3	6	0.125	0.125	5.4903636
Regular	0	3	7	0.125	0.125	5.870768
Regular	0	3	8	0.125	0.125	6.2329674
Regular	0	3	9	0.125	0.125	6.579555
Regular	0	3	10	0.125	0.125	6.9186487
Regular	0	3	11	0.125	0.125	7.2423043
Regular	0	3	12	0.125	0.125	7.559631
Regular	0	3	13	0.125	0.125	7.871998
Regular	0	3	14	0.125	0.125	8.168771
Regular	0	3	15	0.125	0.125	8.465544
Regular	0	3	16	0.125	0.125	8.760279
Regular	0	3	17	0.125	0.125	9.037603
Regular	0	3	18	0.125	0.125	9.314928
Regular	0	3	19	0.125	0.125	9.592253
Regular	0	3	20	0.125	0.125	9.868473
Regular	0	3	21	0.125	0.125	10.127357
Regular	0	3	22	0.125	0.125	10.386241
Regular	0	3	23	0.125	0.125	10.645125
Regular	0	3	24	0.13	0.13	10.904009
Regular	0	3	25	0.135	0.135	11.162893
Regular	0	3	26	0.16	0.16	11.408596
Regular	0	3	27	0.14	0.14	11.649961
Regular	0	3	28	0.144	0.144	11.891328
Regular	0	3	29	0.2165	0.2165	12.132694
Regular	0	3	30	0.2275	0.22749999	12.37406
Regular	0	3	31	0.1865	0.1865	12.615426
Regular	0	3	32	0.2255	0.2255	12.856792
Regular	0	3	33	0.228	0.228	13.08742
Regular	0	3	34	0.2315	0.2315	13.312115
Regular	0	3	35	0.2325	0.2325	13.536809
Regular	0	3	36	0.232	0.232	13.761503
Regular	0	3	37	0.234	0.234	13.986197
Regular	0	3	38	0.232	0.232	14.210892
Regular	0	3	39	0.23	0.22999999	14.435586
Regular	0	3	40	0.236	0.236	14.66028
Regular	0	3	41	0.234	0.234	14.8849745
Regular	0	3	42	0.2355	0.23550001	15.10967
Regular	0	3	43	0.235	0.23500001	15.320295
Regular	0	3	44	0.2375	0.23750001	15.529096
Regular	0	3	45	0.24	0.24000001	15.737897
Regular	0	3	46	0.2345	0.23449999	15.946697
Regular	0	3	47	0.2425	0.2425	16.155499
Regular	0	3	48	0.2375	0.2375	16.364298
Regular	0	3	49	0.241	0.241	16.5731
Regular	0	3	50	0.2415	0.2415	16.7819
Regular	0	3	51	0.241	0.241	16.9907
Regular	0	3	52	0.229	0.229	17.199501
Regular	0	3	53	0.2425	0.2425	17.4083
Regular	0	3	54	0.2395	0.2395	17.617102
Regular	0	3	55	0.242	0.24199998	17.825903
Regular	0	3	56	0.243	0.243	18.03355
Regular	0	3	57	0.2435	0.24350001	18.227175
Regular	0	3	58	0.239	0.239	18.4208
Regular	0	3	59	0.2435	0.2435	18.614424
Regular	0	3	60	0.254	0.254	18.808048
Regular	0	3	61	0.2435	0.2435	19.001673
Regular	0	3	62	0.243	0.24299999	19.195295
Regular	0	3	63	0.2545	0.2545	19.38892
Regular	0	3	64	0.2525	0.2525	19.582544
Regular	0	3	65	0.251	0.251	19.776169
Regular	0	3	66	0.2515	0.2515	19.969793
Regular	0	3	67	0.257	0.257	20.163418
Regular	0	3	68	0.2545	0.2545	20.35704
Regular	0	3	69	0.262	0.262	20.550665
Regular	0	3	70	0.2675	0.26749998	20.74429
Regular	0	3	71	0.2505	0.2505	20.937914
Regular	0	3	72	0.271	0.271	21.131538
Regular	0	3	73	0.271	0.271	21.325163
Regular	0	3	74	0.272	0.27199998	21.518787
Regular	0	3	75	0.2845	0.2845	21.71241
Regular	0	3	76	0.279	0.279	21.906034
Regular	0	3	77	0.308	0.308	22.08829
Regular	0	3	78	0.316	0.31599998	22.267399
Regular	0	3	79	0.318	0.31800002	22.44651
Regular	0	3	80	0.3095	0.30949998	22.62562
Regular	0	3	81	0.3265	0.3265	22.80473
Regular	0	3	82	0.341	0.34100002	22.98384
Regular	0	3	83	0.342	0.342	23.16295
Regular	0	3	84	0.3375	0.3375	23.342062
Regular	0	3	85	0.3545	0.3545	23.521172
Regular	0	3	86	0.329	0.329	23.700283
Regular	0	3	87	0.359	0.359	23.879393
Regular	0	3	88	0.356	0.356	24.058504
Regular	0	3	89	0.3495	0.3495	24.237614
Regular	0	3	90	0.3575	0.35750002	24.416725
Regular	0	3	91	0.3595	0.3595	24.595835
Regular	0	3	92	0.3595	0.3595	24.774946
Regular	0	3	93	0.3595	0.3595	24.954056
Regular	0	3	94	0.36	0.36	25.133167
Regular	0	3	95	0.3605	0.3605	25.312277
Regular	0	3	96	0.3595	0.3595	25.491388
Regular	0	3	97	0.3595	0.3595	25.670498
Regular	0	3	98	0.362	0.362	25.84961
Regular	0	3	99	0.3625	0.3625	26.028719
Regular	0	4	0	0.125	0.125	2.6862185
Regular	0	4	1	0.125	0.125	3.546839
Regular	0	4	2	0.125	0.125	4.2384315
Regular	0	4	3	0.125	0.125	4.843553
Regular	0	4	4	0.125	0.125	5.3918986
Regular	0	4	5	0.125	0.125	5.9022307
Regular	0	4	6	0.125	0.125	6.385541
Regular	0	4	7	0.125	0.125	6.8398376
Regular	0	4	8	0.125	0.125	7.276164
Regular	0	4	9	0.125	0.125	7.69886
Regular	0	4	10	0.125	0.125	8.105041
Regular	0	4	11	0.125	0.125	8.498079
Regular	0	4	12	0.125	0.125	8.891117
Regular	0	4	13	0.125	0.125	9.2578125
Regular	0	4	14	0.125	0.125	9.622959
Regular	0	4	15	0.125	0.125	9.988107
Regular	0	4	16	0.125	0.125	10.340256
Regular	0	4	17	0.125	0.125	10.679121
Regular	0	4	18	0.125	0.125	11.017986
Regular	0	4	19	0.125	0.125	11.356852
Regular	0	4	20	0.125	0.125	11.695718
Regular	0	4	21	0.125	0.125	12.013596
Regular	0	4	22	0.125	0.125	12.327649
Regular	0	4	23	0.125	0.125	12.641702
Regular	0	4	24	0.125	0.125	12.955754
Regular	0	4	25	0.125	0.125	13.269808
Regular	0	4	26	0.125	0.125	13.58386
Regular	0	4	27	0.125	0.125	13.887892
Regular	0	4	28	0.125	0.125	14.178476
Regular	0	4	29	0.125	0.125	14.46906
Regular	0	4	30	0.125	0.125	14.7596445
Regular	0	4	31	0.125	0.125	15.050229
Regular	0	4	32	0.125	0.125	15.340814
Regular	0	4	33	0.125	0.125	15.631398
Regular	0	4	34	0.125	0.125	15.921982
Regular	0	4	35	0.125	0.125	16.212566
Regular	0	4	36	0.125	0.125	16.496592
Regular	0	4	37	0.125	0.125	16.76494
Regular	0	4	38	0.1255	0.1255	17.033287
Regular	0	4	39	0.1505	0.1505	17.301634
Regular	0	4	40	0.206	0.206	17.56998
Regular	0	4	41	0.1945	0.1945	17.83833
Regular	0	4	42	0.154	0.154	18.106676
Regular	0	4	43	0.1985	0.19849999	18.375023
Regular	0	4	44	0.3375	0.3375	18.64337
Regular	0	4	45	0.354	0.354	18.911718
Regular	0	4	46	0.3825	0.3825	19.180065
Regular	0	4	47	0.3615	0.3615	19.448412
Regular	0	4	48	0.375	0.375	19.71676
Regular	0	4	49	0.3695	0.36949998	19.985107
Regular	0	4	50	0.36	0.35999998	20.236431
Regular	0	4	51	0.432	0.43199998	20.483673
Regular	0	4	52	0.3625	0.36249998	20.730915
Regular	0	4	53	0.364	0.364	20.978155
Regular	0	4	54	0.4175	0.41750002	21.225397
Regular	0	4	55	0.4305	0.4305	21.47264
Regular	0	4	56	0.415	0.415	21.719881
Regular	0	4	57	0.431	0.43100002	21.967121
Regular	0	4	58	0.4035	0.40350002	22.214363
Regular	0	4	59	0.4145	0.4145	22.461605
Regular	0	4	60	0.426	0.426	22.708845
Regular	0	4	61	0.4355	0.43550003	22.956087
Regular	0	4	62	0.4325	0.4325	23.20333
Regular	0	4	63	0.437	0.43699998	23.450571
Regular	0	4	64	0.44	0.44	23.697811
Regular	0	4	65	0.415	0.41500002	23.945053
Regular	0	4	66	0.433	0.433	24.192295
Regular	0	4	67	0.4375	0.4375	24.439535
Regular	0	4	68	0.4345	0.43449998	24.686777
Regular	0	4	69	0.4415	0.4415	24.93402
Regular	0	4	70	0.441	0.44099998	25.181261
Regular	0	4	71	0.4445	0.4445	25.410408
Regular	0	4	72	0.447	0.447	25.637585
Regular	0	4	73	0.444	0.444	25.864761
Regular	0	4	74	0.4415	0.4415	26.091938
Regular	0	4	75	0.4375	0.4375	26.319115
Regular	0	4	76	0.4445	0.44450003	26.546291
Regular	0	4	77	0.4495	0.4495	26.773468
Regular	0	4	78	0.444	0.44400004	27.000645
Regular	0	4	79	0.4445	0.4445	27.227821
Regular	0	4	80	0.4435	0.4435	27.454996
Regular	0	4	81	0.4455	0.44550002	27.682173
Regular	0	4	82	0.4455	0.4455	27.90935
Regular	0	4	83	0.442	0.442	28.136526
Regular	0	4	84	0.443	0.44300002	28.363703
Regular	0	4	85	0.4425	0.44250003	28.59088
Regular	0	4	86	0.4415	0.4415	28.818056
Regular	0	4	87	0.4315	0.43150002	29.045233
Regular	0	4	88	0.4515	0.45150003	29.27241
Regular	0	4	89	0.4325	0.4325	29.499584
Regular	0	4	90	0.446	0.446	29.72676
Regular	0	4	91	0.4495	0.4495	29.953938
Regular	0	4	92	0.453	0.453	30.181114
Regular	0	4	93	0.45	0.45	30.40829
Regular	0	4	94	0.45	0.45	30.635468
Regular	0	4	95	0.452	0.45200002	30.862644
Regular	0	4	96	0.4535	0.4535	31.08982
Regular	0	4	97	0.4535	0.45350003	31.316998
Regular	0	4	98	0.45	0.45	31.544172
Regular	0	4	99	0.451	0.451	31.771349
Regular	0	5	0	0.125	0.125	2.710496
Regular	0	5	1	0.125	0.125	3.7144206
Regular	0	5	2	0.125	0.125	4.515103
Regular	0	5	3	0.125	0.125	5.209775
Regular	0	5	4	0.125	0.125	5.842705
Regular	0	5	5	0.125	0.125	6.4300714
Regular	0	5	6	0.125	0.125	6.986124
Regular	0	5	7	0.125	0.125	7.514077
Regular	0	5	8	0.125	0.125	8.01626
Regular	0	5	9	0.125	0.125	8.505439
Regular	0	5	10	0.125	0.125	8.977476
Regular	0	5	11	0.125	0.125	9.4300585
Regular	0	5	12	0.125	0.125	9.882641
Regular	0	5	13	0.125	0.125	10.318341
Regular	0	5	14	0.125	0.125	10.736373
Regular	0	5	15	0.125	0.125	11.154404
Regular	0	5	16	0.125	0.125	11.572434
Regular	0	5	17	0.125	0.125	11.979156
Regular	0	5	18	0.125	0.125	12.36455
Regular	0	5	19	0.125	0.125	12.749944
Regular	0	5	20	0.125	0.125	13.135338
Regular	0	5	21	0.125	0.125	13.520732
Regular	0	5	22	0.125	0.125	13.906126
Regular	0	5	23	0.125	0.125	14.27872
Regular	0	5	24	0.125	0.125	14.633267
Regular	0	5	25	0.125	0.125	14.987814
Regular	0	5	26	0.125	0.125	15.342361
Regular	0	5	27	0.125	0.125	15.696909
Regular	0	5	28	0.125	0.125	16.051456
Regular	0	5	29	0.125	0.125	16.406002
Regular	0	5	30	0.125	0.125	16.76055
Regular	0	5	31	0.125	0.125	17.115097
Regular	0	5	32	0.125	0.125	17.452192
Regular	0	5	33	0.125	0.125	17.777563
Regular	0	5	34	0.125	0.125	18.102934
Regular	0	5	35	0.125	0.125	18.428305
Regular	0	5	36	0.125	0.125	18.753675
Regular	0	5	37	0.125	0.125	19.079046
Regular	0	5	38	0.125	0.125	19.404417
Regular	0	5	39	0.125	0.125	19.72979
Regular	0	5	40	0.125	0.125	20.05516
Regular	0	5	41	0.125	0.125	20.380531
Regular	0	5	42	0.125	0.125	20.705902
Regular	0	5	43	0.125	0.125	21.031273
Regular	0	5	44	0.125	0.125	21.356644
Regular	0	5	45	0.125	0.125	21.682016
Regular	0	5	46	0.125	0.125	21.983915
Regular	0	5	47	0.125	0.125	22.28167
Regular	0	5	48	0.125	0.125	22.579422
Regular	0	5	49	0.125	0.125	22.877176
Regular	0	5	50	0.125	0.125	23.17493
Regular	0	5	51	0.125	0.125	23.472683
Regular	0	5	52	0.125	0.125	23.770437
Regular	0	5	53	0.125	0.125	24.06819
Regular	0	5	54	0.125	0.125	24.365944
Regular	0	5	55	0.125	0.125	24.663696
Regular	0	5	56	0.125	0.125	24.96145
Regular	0	5	57	0.125	0.125	25.259205
Regular	0	5	58	0.125	0.125	25.556957
Regular	0	5	59	0.125	0.125	25.854712
Regular	0	5	60	0.125	0.125	26.152464
Regular	0	5	61	0.125	0.125	26.450218
Regular	0	5	62	0.125	0.125	26.747972
Regular	0	5	63	0.125	0.125	27.045725
Regular	0	5	64	0.125	0.125	27.34348
Regular	0	5	65	0.125	0.125	27.641232
Regular	0	5	66	0.125	0.125	27.938986
Regular	0	5	67	0.125	0.125	28.236738
Regular	0	5	68	0.125	0.125	28.53446
Regular	0	5	69	0.125	0.125	28.80605
Regular	0	5	70	0.125	0.125	29.077639
Regular	0	5	71	0.125	0.125	29.349226
Regular	0	5	72	0.125	0.125	29.620815
Regular	0	5	73	0.125	0.125	29.892403
Regular	0	5	74	0.125	0.125	30.163992
Regular	0	5	75	0.125	0.125	30.43558
Regular	0	5	76	0.125	0.125	30.707169
Regular	0	5	77	0.125	0.125	30.978756
Regular	0	5	78	0.125	0.125	31.250345
Regular	0	5	79	0.125	0.125	31.521933
Regular	0	5	80	0.125	0.125	31.793522
Regular	0	5	81	0.125	0.125	32.06511
Regular	0	5	82	0.125	0.125	32.336697
Regular	0	5	83	0.125	0.125	32.608288
Regular	0	5	84	0.125	0.125	32.879875
Regular	0	5	85	0.125	0.125	33.151463
Regular	0	5	86	0.125	0.125	33.423054
Regular	0	5	87	0.125	0.125	33.69464
Regular	0	5	88	0.125	0.125	33.96623
Regular	0	5	89	0.125	0.125	34.237816
Regular	0	5	90	0.125	0.125	34.509407
Regular	0	5	91	0.125	0.125	34.780994
Regular	0	5	92	0.125	0.125	35.05258
Regular	0	5	93	0.125	0.125	35.32417
Regular	0	5	94	0.125	0.125	35.59576
Regular	0	5	95	0.125	0.125	35.867348
Regular	0	5	96	0.125	0.125	36.138935
Regular	0	5	97	0.125	0.125	36.410522
Regular	0	5	98	0.125	0.125	36.682114
Regular	0	5	99	0.125	0.125	36.9537
Regular	0	6	0	0.125	0.125	2.3879392
Regular	0	6	1	0.125	0.125	3.0923097
Regular	0	6	2	0.125	0.125	3.6578228
Regular	0	6	3	0.125	0.125	4.150938
Regular	0	6	4	0.125	0.125	4.59856
Regular	0	6	5	0.125	0.125	5.013416
Regular	0	6	6	0.125	0.125	5.402856
Regular	0	6	7	0.125	0.125	5.774202
Regular	0	6	8	0.125	0.125	6.1290708
Regular	0	6	9	0.125	0.125	6.4669056
Regular	0	6	10	0.125	0.125	6.7987638
Regular	0	6	11	0.125	0.125	7.11406
Regular	0	6	12	0.125	0.125	7.4242806
Regular	0	6	13	0.125	0.125	7.728724
Regular	0	6	14	0.125	0.125	8.018553
Regular	0	6	15	0.125	0.125	8.308381
Regular	0	6	16	0.125	0.125	8.595811
Regular	0	6	17	0.125	0.125	8.866378
Regular	0	6	18	0.125	0.125	9.136945
Regular	0	6	19	0.125	0.125	9.407512
Regular	0	6	20	0.125	0.125	9.67725
Regular	0	6	21	0.125	0.125	9.929585
Regular	0	6	22	0.125	0.125	10.181922
Regular	0	6	23	0.125	0.125	10.434258
Regular	0	6	24	0.125	0.125	10.686595
Regular	0	6	25	0.125	0.125	10.938931
Regular	0	6	26	0.125	0.125	11.179392
Regular	0	6	27	0.125	0.125	11.414439
Regular	0	6	28	0.125	0.125	11.6494875
Regular	0	6	29	0.125	0.125	11.884535
Regular	0	6	30	0.125	0.125	12.119582
Regular	0	6	31	0.125	0.125	12.35463
Regular	0	6	32	0.125	0.125	12.589678
Regular	0	6	33	0.125	0.125	12.816483
Regular	0	6	34	0.125	0.125	13.035104
Regular	0	6	35	0.125	0.125	13.253725
Regular	0	6	36	0.125	0.125	13.472347
Regular	0	6	37	0.125	0.125	13.6909685
Regular	0	6	38	0.125	0.125	13.90959
Regular	0	6	39	0.125	0.125	14.128212
Regular	0	6	40	0.125	0.125	14.346833
Regular	0	6	41	0.125	0.125	14.5654545
Regular	0	6	42	0.125	0.125	14.784077
Regular	0	6	43	0.125	0.125	14.992895
Regular	0	6	44	0.125	0.125	15.195883
Regular	0	6	45	0.125	0.125	15.39887
Regular	0	6	46	0.138	0.138	15.601858
Regular	0	6	47	0.171	0.171	15.804845
Regular	0	6	48	0.1855	0.1855	16.007833
Regular	0	6	49	0.185	0.185	16.210821
Regular	0	6	50	0.213	0.213	16.413809
Regular	0	6	51	0.2065	0.2065	16.616796
Regular	0	6	52	0.22	0.22	16.819784
Regular	0	6	53	0.215	0.215	17.022772
Regular	0	6	54	0.222	0.222	17.22576
Regular	0	6	55	0.2285	0.22850001	17.428747
Regular	0	6	56	0.23	0.22999999	17.631735
Regular	0	6	57	0.228	0.228	17.825188
Regular	0	6	58	0.233	0.233	18.01327
Regular	0	6	59	0.227	0.227	18.201353
Regular	0	6	60	0.2285	0.22850001	18.389435
Regular	0	6	61	0.236	0.236	18.577518
Regular	0	6	62	0.227	0.227	18.7656
Regular	0	6	63	0.2325	0.2325	18.953684
Regular	0	6	64	0.2335	0.2335	19.141766
Regular	0	6	65	0.2365	0.2365	19.32985
Regular	0	6	66	0.2395	0.2395	19.517931
Regular	0	6	67	0.235	0.235	19.706015
Regular	0	6	68	0.238	0.238	19.894096
Regular	0	6	69	0.238	0.238	20.08218
Regular	0	6	70	0.238	0.238	20.270262
Regular	0	6	71	0.2335	0.2335	20.458345
Regular	0	6	72	0.24	0.24	20.646427
Regular	0	6	73	0.2355	0.2355	20.83451
Regular	0	6	74	0.2425	0.24249999	21.022593
Regular	0	6	75	0.249	0.249	21.210676
Regular	0	6	76	0.249	0.24899998	21.398758
Regular	0	6	77	0.255	0.255	21.585907
Regular	0	6	78	0.2745	0.27449998	21.759756
Regular	0	6	79	0.276	0.276	21.933607
Regular	0	6	80	0.302	0.30200002	22.107458
Regular	0	6	81	0.3005	0.3005	22.281307
Regular	0	6	82	0.315	0.315	22.455158
Regular	0	6	83	0.3145	0.3145	22.62901
Regular	0	6	84	0.3155	0.3155	22.802858
Regular	0	6	85	0.324	0.324	22.97671
Regular	0	6	86	0.3175	0.3175	23.15056
Regular	0	6	87	0.3345	0.3345	23.324411
Regular	0	6	88	0.3235	0.32349998	23.49826
Regular	0	6	89	0.326	0.326	23.672112
Regular	0	6	90	0.322	0.322	23.845963
Regular	0	6	91	0.339	0.339	24.019812
Regular	0	6	92	0.3315	0.3315	24.193663
Regular	0	6	93	0.3265	0.3265	24.367514
Regular	0	6	94	0.33	0.33	24.541363
Regular	0	6	95	0.333	0.333	24.715214
Regular	0	6	96	0.3275	0.32750002	24.889065
Regular	0	6	97	0.331	0.331	25.062914
Regular	0	6	98	0.326	0.326	25.236765
Regular	0	6	99	0.3245	0.3245	25.410616
Regular	0	7	0	0.125	0.125	2.448988
Regular	0	7	1	0.125	0.125	3.1832476
Regular	0	7	2	0.125	0.125	3.7759376
Regular	0	7	3	0.125	0.125	4.2906613
Regular	0	7	4	0.125	0.125	4.761426
Regular	0	7	5	0.125	0.125	5.1968684
Regular	0	7	6	0.125	0.125	5.604521
Regular	0	7	7	0.125	0.125	5.991873
Regular	0	7	8	0.125	0.125	6.366676
Regular	0	7	9	0.125	0.125	6.721305
Regular	0	7	10	0.125	0.125	7.0690527
Regular	0	7	11	0.125	0.125	7.4007955
Regular	0	7	12	0.125	0.125	7.7325387
Regular	0	7	13	0.125	0.125	8.043694
Regular	0	7	14	0.125	0.125	8.353841
Regular	0	7	15	0.125	0.125	8.663988
Regular	0	7	16	0.125	0.125	8.95435
Regular	0	7	17	0.125	0.125	9.244076
Regular	0	7	18	0.125	0.125	9.533801
Regular	0	7	19	0.125	0.125	9.821239
Regular	0	7	20	0.125	0.125	10.091613
Regular	0	7	21	0.125	0.125	10.361986
Regular	0	7	22	0.125	0.125	10.6323595
Regular	0	7	23	0.125	0.125	10.902733
Regular	0	7	24	0.125	0.125	11.171937
Regular	0	7	25	0.125	0.125	11.423938
Regular	0	7	26	0.125	0.125	11.675939
Regular	0	7	27	0.125	0.125	11.927938
Regular	0	7	28	0.178	0.178	12.179939
Regular	0	7	29	0.2	0.2	12.431939
Regular	0	7	30	0.2205	0.22049999	12.68394
Regular	0	7	31	0.23	0.22999999	12.93085
Regular	0	7	32	0.232	0.232	13.165375
Regular	0	7	33	0.2305	0.23050001	13.3998995
Regular	0	7	34	0.2315	0.2315	13.634425
Regular	0	7	35	0.2315	0.2315	13.86895
Regular	0	7	36	0.2355	0.23550001	14.103475
Regular	0	7	37	0.2315	0.2315	14.337999
Regular	0	7	38	0.234	0.234	14.572525
Regular	0	7	39	0.2315	0.2315	14.80705
Regular	0	7	40	0.2355	0.23550001	15.0415745
Regular	0	7	41	0.235	0.235	15.259608
Regular	0	7	42	0.232	0.232	15.477483
Regular	0	7	43	0.233	0.23300001	15.695357
Regular	0	7	44	0.2365	0.2365	15.913231
Regular	0	7	45	0.2305	0.23050001	16.131105
Regular	0	7	46	0.2365	0.2365	16.34898
Regular	0	7	47	0.231	0.231	16.566854
Regular	0	7	48	0.236	0.236	16.784729
Regular	0	7	49	0.2315	0.2315	17.002604
Regular	0	7	50	0.2305	0.23050001	17.220478
Regular	0	7	51	0.235	0.235	17.43835
Regular	0	7	52	0.23	0.23	17.656225
Regular	0	7	53	0.2365	0.2365	17.8741
Regular	0	7	54	0.2275	0.22749999	18.078867
Regular	0	7	55	0.2335	0.2335	18.280851
Regular	0	7	56	0.23	0.23	18.482834
Regular	0	7	57	0.231	0.231	18.684818
Regular	0	7	58	0.231	0.231	18.886803
Regular	0	7	59	0.232	0.232	19.088785
Regular	0	7	60	0.2335	0.2335	19.29077
Regular	0	7	61	0.233	0.23300001	19.492752
Regular	0	7	62	0.2295	0.2295	19.694736
Regular	0	7	63	0.2355	0.23550001	19.89672
Regular	0	7	64	0.2295	0.2295	20.098703
Regular	0	7	65	0.237	0.237	20.300688
Regular	0	7	66	0.2295	0.2295	20.50267
Regular	0	7	67	0.234	0.234	20.704655
Regular	0	7	68	0.232	0.232	20.906637
Regular	0	7	69	0.226	0.226	21.108622
Regular	0	7	70	0.2355	0.23550001	21.310606
Regular	0	7	71	0.2315	0.2315	21.512589
Regular	0	7	72	0.2305	0.23050001	21.714573
Regular	0	7	73	0.236	0.236	21.909388
Regular	0	7	74	0.232	0.232	22.096182
Regular	0	7	75	0.232	0.232	22.282978
Regular	0	7	76	0.239	0.239	22.469772
Regular	0	7	77	0.2325	0.23249999	22.656567
Regular	0	7	78	0.231	0.231	22.84336
Regular	0	7	79	0.239	0.239	23.030157
Regular	0	7	80	0.2345	0.2345	23.216951
Regular	0	7	81	0.2385	0.2385	23.403746
Regular	0	7	82	0.236	0.236	23.59054
Regular	0	7	83	0.239	0.239	23.777334
Regular	0	7	84	0.2405	0.2405	23.96413
Regular	0	7	85	0.2385	0.2385	24.150925
Regular	0	7	86	0.2385	0.2385	24.337719
Regular	0	7	87	0.237	0.23699999	24.524513
Regular	0	7	88	0.2335	0.2335	24.71131
Regular	0	7	89	0.2425	0.2425	24.898104
Regular	0	7	90	0.2375	0.2375	25.084898
Regular	0	7	91	0.241	0.241	25.271692
Regular	0	7	92	0.239	0.239	25.458488
Regular	0	7	93	0.242	0.242	25.645283
Regular	0	7	94	0.243	0.243	25.832077
Regular	0	7	95	0.2425	0.2425	26.018871
Regular	0	7	96	0.241	0.241	26.205667
Regular	0	7	97	0.241	0.241	26.392462
Regular	0	7	98	0.242	0.242	26.579256
Regular	0	7	99	0.2435	0.2435	26.76605
Regular	1	0	0	0.125	0.125	2.2629614
Regular	1	0	1	0.125	0.125	2.9074388
Regular	1	0	2	0.125	0.125	3.426479
Regular	1	0	3	0.125	0.125	3.8777752
Regular	1	0	4	0.125	0.125	4.2886443
Regular	1	0	5	0.125	0.125	4.6680045
Regular	1	0	6	0.125	0.125	5.0260453
Regular	1	0	7	0.125	0.125	5.3634973
Regular	1	0	8	0.125	0.125	5.6853886
Regular	1	0	9	0.125	0.125	5.999417
Regular	1	0	10	0.125	0.125	6.2964287
Regular	1	0	11	0.125	0.125	6.5906672
Regular	1	0	12	0.125	0.125	6.869202
Regular	1	0	13	0.125	0.125	7.1477375
Regular	1	0	14	0.125	0.125	7.414134
Regular	1	0	15	0.125	0.125	7.6752105
Regular	1	0	16	0.125	0.125	7.9362864
Regular	1	0	17	0.125	0.125	8.1870985
Regular	1	0	18	0.125	0.125	8.431642
Regular	1	0	19	0.125	0.125	8.676185
Regular	1	0	20	0.125	0.125	8.920728
Regular	1	0	21	0.1425	0.1425	9.153952
Regular	1	0	22	0.125	0.125	9.382806
Regular	1	0	23	0.125	0.125	9.611661
Regular	1	0	24	0.125	0.125	9.840515
Regular	1	0	25	0.125	0.125	10.069369
Regular	1	0	26	0.1255	0.1255	10.287753
Regular	1	0	27	0.1775	0.1775	10.501692
Regular	1	0	28	0.22	0.22	10.71563
Regular	1	0	29	0.232	0.23200001	10.929568
Regular	1	0	30	0.251	0.251	11.143507
Regular	1	0	31	0.2235	0.2235	11.357446
Regular	1	0	32	0.261	0.261	11.569572
Regular	1	0	33	0.3145	0.3145	11.769304
Regular	1	0	34	0.334	0.334	11.969035
Regular	1	0	35	0.3565	0.3565	12.168766
Regular	1	0	36	0.3025	0.30249998	12.368497
Regular	1	0	37	0.3295	0.3295	12.568229
Regular	1	0	38	0.3655	0.36549997	12.76796
Regular	1	0	39	0.369	0.36900002	12.96769
Regular	1	0	40	0.3415	0.34149998	13.167422
Regular	1	0	41	0.335	0.335	13.362592
Regular	1	0	42	0.351	0.351	13.548767
Regular	1	0	43	0.373	0.37300003	13.734942
Regular	1	0	44	0.3715	0.3715	13.921118
Regular	1	0	45	0.3765	0.37649998	14.107293
Regular	1	0	46	0.375	0.375	14.293468
Regular	1	0	47	0.3725	0.3725	14.479645
Regular	1	0	48	0.381	0.38099998	14.66582
Regular	1	0	49	0.3605	0.3605	14.851995
Regular	1	0	50	0.377	0.377	15.038171
Regular	1	0	51	0.3735	0.3735	15.224346
Regular	1	0	52	0.367	0.36699998	15.4105215
Regular	1	0	53	0.3635	0.3635	15.592987
Regular	1	0	54	0.3735	0.37350002	15.766208
Regular	1	0	55	0.371	0.371	15.939428
Regular	1	0	56	0.3815	0.3815	16.112648
Regular	1	0	57	0.38	0.38	16.28587
Regular	1	0	58	0.3895	0.3895	16.45909
Regular	1	0	59	0.397	0.397	16.63231
Regular	1	0	60	0.383	0.38300002	16.80553
Regular	1	0	61	0.3955	0.3955	16.978752
Regular	1	0	62	0.3875	0.38750002	17.151972
Regular	1	0	63	0.3985	0.3985	17.325193
Regular	1	0	64	0.4065	0.40649998	17.498413
Regular	1	0	65	0.3955	0.3955	17.671633
Regular	1	0	66	0.397	0.39699998	17.844854
Regular	1	0	67	0.4115	0.41149998	18.018074
Regular	1	0	68	0.404	0.404	18.191296
Regular	1	0	69	0.4015	0.4015	18.364515
Regular	1	0	70	0.4085	0.40850002	18.53451
Regular	1	0	71	0.4115	0.4115	18.695332
Regular	1	0	72	0.4055	0.40550002	18.856152
Regular	1	0	73	0.4055	0.4055	19.016973
Regular	1	0	74	0.4075	0.4075	19.177794
Regular	1	0	75	0.4245	0.42450002	19.338615
Regular	1	0	76	0.416	0.416	19.499435
Regular	1	0	77	0.406	0.40600002	19.660255
Regular	1	0	78	0.4145	0.41450003	19.821077
Regular	1	0	79	0.4085	0.40850002	19.981897
Regular	1	0	80	0.4155	0.4155	20.14272
Regular	1	0	81	0.4145	0.41449997	20.30354
Regular	1	0	82	0.416	0.416	20.464361
Regular	1	0	83	0.419	0.419	20.625181
Regular	1	0	84	0.4255	0.4255	20.786001
Regular	1	0	85	0.413	0.413	20.946823
Regular	1	0	86	0.4225	0.4225	21.107643
Regular	1	0	87	0.438	0.438	21.268465
Regular	1	0	88	0.4115	0.41149998	21.429285
Regular	1	0	89	0.423	0.423	21.590107
Regular	1	0	90	0.4255	0.4255	21.750927
Regular	1	0	91	0.4195	0.4195	21.911747
Regular	1	0	92	0.434	0.434	22.072569
Regular	1	0	93	0.432	0.432	22.233389
Regular	1	0	94	0.434	0.43400002	22.39421
Regular	1	0	95	0.435	0.435	22.551758
Regular	1	0	96	0.4115	0.4115	22.700693
Regular	1	0	97	0.454	0.454	22.849628
Regular	1	0	98	0.441	0.44099998	22.998564
Regular	1	0	99	0.4635	0.4635	23.1475
Regular	1	1	0	0.125	0.125	2.715224
Regular	1	1	1	0.125	0.125	3.6044173
Regular	1	1	2	0.125	0.125	4.3155293
Regular	1	1	3	0.125	0.125	4.9403977
Regular	1	1	4	0.125	0.125	5.5073714
Regular	1	1	5	0.125	0.125	6.0326214
Regular	1	1	6	0.125	0.125	6.5232697
Regular	1	1	7	0.125	0.125	6.9930377
Regular	1	1	8	0.125	0.125	7.446448
Regular	1	1	9	0.125	0.125	7.8762093
Regular	1	1	10	0.125	0.125	8.297099
Regular	1	1	11	0.125	0.125	8.706348
Regular	1	1	12	0.125	0.125	9.096718
Regular	1	1	13	0.125	0.125	9.487087
Regular	1	1	14	0.125	0.125	9.869551
Regular	1	1	15	0.125	0.125	10.231224
Regular	1	1	16	0.125	0.125	10.592897
Regular	1	1	17	0.125	0.125	10.954571
Regular	1	1	18	0.125	0.125	11.31408
Regular	1	1	19	0.125	0.125	11.648725
Regular	1	1	20	0.125	0.125	11.98337
Regular	1	1	21	0.125	0.125	12.318015
Regular	1	1	22	0.125	0.125	12.652659
Regular	1	1	23	0.125	0.125	12.987305
Regular	1	1	24	0.125	0.125	13.314969
Regular	1	1	25	0.125	0.125	13.624111
Regular	1	1	26	0.125	0.125	13.933253
Regular	1	1	27	0.125	0.125	14.242395
Regular	1	1	28	0.125	0.125	14.5515375
Regular	1	1	29	0.125	0.125	14.86068
Regular	1	1	30	0.125	0.125	15.169822
Regular	1	1	31	0.125	0.125	15.478964
Regular	1	1	32	0.125	0.125	15.788106
Regular	1	1	33	0.125	0.125	16.07327
Regular	1	1	34	0.125	0.125	16.358309
Regular	1	1	35	0.125	0.125	16.643347
Regular	1	1	36	0.125	0.125	16.928385
Regular	1	1	37	0.125	0.125	17.213423
Regular	1	1	38	0.125	0.125	17.49846
Regular	1	1	39	0.125	0.125	17.783499
Regular	1	1	40	0.125	0.125	18.068535
Regular	1	1	41	0.125	0.125	18.353573
Regular	1	1	42	0.125	0.125	18.63861
Regular	1	1	43	0.125	0.125	18.923649
Regular	1	1	44	0.125	0.125	19.208687
Regular	1	1	45	0.125	0.125	19.476818
Regular	1	1	46	0.125	0.125	19.739035
Regular	1	1	47	0.125	0.125	20.001253
Regular	1	1	48	0.125	0.125	20.26347
Regular	1	1	49	0.125	0.125	20.525686
Regular	1	1	50	0.125	0.125	20.787905
Regular	1	1	51	0.125	0.125	21.050121
Regular	1	1	52	0.125	0.125	21.312338
Regular	1	1	53	0.125	0.125	21.574554
Regular	1	1	54	0.125	0.125	21.836773
Regular	1	1	55	0.125	0.125	22.09899
Regular	1	1	56	0.125	0.125	22.361206
Regular	1	1	57	0.125	0.125	22.623425
Regular	1	1	58	0.125	0.125	22.885641
Regular	1	1	59	0.125	0.125	23.147858
Regular	1	1	60	0.125	0.125	23.410076
Regular	1	1	61	0.125	0.125	23.672293
Regular	1	1	62	0.125	0.125	23.93451
Regular	1	1	63	0.125	0.125	24.196726
Regular	1	1	64	0.125	0.125	24.443544
Regular	1	1	65	0.125	0.125	24.68412
Regular	1	1	66	0.125	0.125	24.924698
Regular	1	1	67	0.125	0.125	25.165276
Regular	1	1	68	0.125	0.125	25.405851
Regular	1	1	69	0.125	0.125	25.64643
Regular	1	1	70	0.125	0.125	25.887007
Regular	1	1	71	0.125	0.125	26.127584
Regular	1	1	72	0.125	0.125	26.36816
Regular	1	1	73	0.125	0.125	26.608738
Regular	1	1	74	0.125	0.125	26.849316
Regular	1	1	75	0.125	0.125	27.089891
Regular	1	1	76	0.125	0.125	27.33047
Regular	1	1	77	0.125	0.125	27.571047
Regular	1	1	78	0.125	0.125	27.811623
Regular	1	1	79	0.126	0.126	28.0522
Regular	1	1	80	0.1345	0.1345	28.292778
Regular	1	1	81	0.187	0.187	28.533354
Regular	1	1	82	0.1845	0.18450001	28.773932
Regular	1	1	83	0.151	0.151	29.01451
Regular	1	1	84	0.1825	0.1825	29.255085
Regular	1	1	85	0.25	0.25	29.495663
Regular	1	1	86	0.1945	0.1945	29.73624
Regular	1	1	87	0.2095	0.2095	29.976816
Regular	1	1	88	0.252	0.252	30.217394
Regular	1	1	89	0.23	0.23	30.457972
Regular	1	1	90	0.2435	0.24350001	30.698547
Regular	1	1	91	0.273	0.273	30.939125
Regular	1	1	92	0.235	0.235	31.179703
Regular	1	1	93	0.211	0.211	31.420279
Regular	1	1	94	0.247	0.24700001	31.660856
Regular	1	1	95	0.187	0.187	31.897055
Regular	1	1	96	0.209	0.20899999	32.117077
Regular	1	1	97	0.288	0.288	32.337105
Regular	1	1	98	0.258	0.25800002	32.55713
Regular	1	1	99	0.26	0.26	32.777153
Regular	1	2	0	0.125	0.125	3.0659618
Regular	1	2	1	0.125	0.125	4.207784
Regular	1	2	2	0.125	0.125	5.124428
Regular	1	2	3	0.125	0.125	5.9269648
Regular	1	2	4	0.125	0.125	6.6610093
Regular	1	2	5	0.125	0.125	7.343354
Regular	1	2	6	0.125	0.125	7.992507
Regular	1	2	7	0.125	0.125	8.6063385
Regular	1	2	8	0.125	0.125	9.197593
Regular	1	2	9	0.125	0.125	9.765263
Regular	1	2	10	0.125	0.125	10.330316
Regular	1	2	11	0.125	0.125	10.854494
Regular	1	2	12	0.125	0.125	11.378674
Regular	1	2	13	0.125	0.125	11.902852
Regular	1	2	14	0.125	0.125	12.3989525
Regular	1	2	15	0.125	0.125	12.88212
Regular	1	2	16	0.125	0.125	13.365288
Regular	1	2	17	0.125	0.125	13.848455
Regular	1	2	18	0.125	0.125	14.331623
Regular	1	2	19	0.125	0.125	14.781803
Regular	1	2	20	0.125	0.125	15.226261
Regular	1	2	21	0.125	0.125	15.67072
Regular	1	2	22	0.125	0.125	16.115177
Regular	1	2	23	0.125	0.125	16.559635
Regular	1	2	24	0.125	0.125	17.004095
Regular	1	2	25	0.125	0.125	17.448553
Regular	1	2	26	0.125	0.125	17.868452
Regular	1	2	27	0.125	0.125	18.276337
Regular	1	2	28	0.125	0.125	18.684221
Regular	1	2	29	0.125	0.125	19.092106
Regular	1	2	30	0.125	0.125	19.499989
Regular	1	2	31	0.125	0.125	19.907873
Regular	1	2	32	0.125	0.125	20.315758
Regular	1	2	33	0.125	0.125	20.723642
Regular	1	2	34	0.125	0.125	21.131527
Regular	1	2	35	0.125	0.125	21.539412
Regular	1	2	36	0.125	0.125	21.947296
Regular	1	2	37	0.125	0.125	22.338634
Regular	1	2	38	0.125	0.125	22.711926
Regular	1	2	39	0.125	0.125	23.085217
Regular	1	2	40	0.125	0.125	23.458508
Regular	1	2	41	0.125	0.125	23.831799
Regular	1	2	42	0.125	0.125	24.20509
Regular	1	2	43	0.125	0.125	24.57838
Regular	1	2	44	0.125	0.125	24.951672
Regular	1	2	45	0.125	0.125	25.324963
Regular	1	2	46	0.125	0.125	25.698254
Regular	1	2	47	0.125	0.125	26.071547
Regular	1	2	48	0.125	0.125	26.444838
Regular	1	2	49	0.125	0.125	26.818129
Regular	1	2	50	0.125	0.125	27.19142
Regular	1	2	51	0.125	0.125	27.56471
Regular	1	2	52	0.125	0.125	27.938002
Regular	1	2	53	0.125	0.125	28.311293
Regular	1	2	54	0.125	0.125	28.684584
Regular	1	2	55	0.125	0.125	29.057875
Regular	1	2	56	0.125	0.125	29.402245
Regular	1	2	57	0.125	0.125	29.742779
Regular	1	2	58	0.125	0.125	30.083315
Regular	1	2	59	0.125	0.125	30.42385
Regular	1	2	60	0.125	0.125	30.764383
Regular	1	2	61	0.125	0.125	31.10492
Regular	1	2	62	0.125	0.125	31.445454
Regular	1	2	63	0.125	0.125	31.78599
Regular	1	2	64	0.125	0.125	32.126526
Regular	1	2	65	0.125	0.125	32.46706
Regular	1	2	66	0.125	0.125	32.807594
Regular	1	2	67	0.1545	0.15450001	33.14813
Regular	1	2	68	0.1975	0.19749999	33.488667
Regular	1	2	69	0.204	0.204	33.8292
Regular	1	2	70	0.203	0.20300001	34.169735
Regular	1	2	71	0.19	0.19	34.51027
Regular	1	2	72	0.2015	0.2015	34.850807
Regular	1	2	73	0.2155	0.2155	35.19134
Regular	1	2	74	0.2215	0.22150001	35.531876
Regular	1	2	75	0.2205	0.22049999	35.87241
Regular	1	2	76	0.2085	0.2085	36.212944
Regular	1	2	77	0.2035	0.2035	36.553482
Regular	1	2	78	0.21	0.21	36.894016
Regular	1	2	79	0.219	0.219	37.23455
Regular	1	2	80	0.224	0.224	37.575085
Regular	1	2	81	0.218	0.21800001	37.915623
Regular	1	2	82	0.207	0.20699999	38.256157
Regular	1	2	83	0.203	0.20300001	38.59669
Regular	1	2	84	0.22	0.22	38.937225
Regular	1	2	85	0.2305	0.2305	39.277763
Regular	1	2	86	0.245	0.24499999	39.618298
Regular	1	2	87	0.2315	0.23149998	39.95883
Regular	1	2	88	0.197	0.19700001	40.299366
Regular	1	2	89	0.1805	0.1805	40.63617
Regular	1	2	90	0.204	0.204	40.945652
Regular	1	2	91	0.232	0.232	41.255135
Regular	1	2	92	0.24	0.24000001	41.564617
Regular	1	2	93	0.2275	0.2275	41.8741
Regular	1	2	94	0.1955	0.1955	42.183586
Regular	1	2	95	0.1965	0.1965	42.49307
Regular	1	2	96	0.246	0.246	42.80255
Regular	1	2	97	0.286	0.286	43.112034
Regular	1	2	98	0.267	0.267	43.421516
Regular	1	2	99	0.2535	0.25349998	43.731003
Regular	1	3	0	0.125	0.125	2.6862185
Regular	1	3	1	0.125	0.125	3.546839
Regular	1	3	2	0.125	0.125	4.2384315
Regular	1	3	3	0.125	0.125	4.843553
Regular	1	3	4	0.125	0.125	5.3918986
Regular	1	3	5	0.125	0.125	5.9022307
Regular	1	3	6	0.125	0.125	6.385541
Regular	1	3	7	0.125	0.125	6.8398376
Regular	1	3	8	0.125	0.125	7.276164
Regular	1	3	9	0.125	0.125	7.69886
Regular	1	3	10	0.125	0.125	8.105041
Regular	1	3	11	0.125	0.125	8.498079
Regular	1	3	12	0.125	0.125	8.891117
Regular	1	3	13	0.125	0.125	9.2578125
Regular	1	3	14	0.125	0.125	9.622959
Regular	1	3	15	0.125	0.125	9.988107
Regular	1	3	16	0.125	0.125	10.340256
Regular	1	3	17	0.125	0.125	10.679121
Regular	1	3	18	0.125	0.125	11.017986
Regular	1	3	19	0.125	0.125	11.356852
Regular	1	3	20	0.125	0.125	11.695718
Regular	1	3	21	0.125	0.125	12.013596
Regular	1	3	22	0.125	0.125	12.327649
Regular	1	3	23	0.125	0.125	12.641702
Regular	1	3	24	0.125	0.125	12.955754
Regular	1	3	25	0.125	0.125	13.269808
Regular	1	3	26	0.125	0.125	13.58386
Regular	1	3	27	0.125	0.125	13.887892
Regular	1	3	28	0.125	0.125	14.178476
Regular	1	3	29	0.125	0.125	14.46906
Regular	1	3	30	0.125	0.125	14.7596445
Regular	1	3	31	0.125	0.125	15.050229
Regular	1	3	32	0.125	0.125	15.340814
Regular	1	3	33	0.125	0.125	15.631398
Regular	1	3	34	0.1545	0.1545	15.921982
Regular	1	3	35	0.1335	0.1335	16.212566
Regular	1	3	36	0.1255	0.1255	16.496592
Regular	1	3	37	0.125	0.125	16.76494
Regular	1	3	38	0.125	0.125	17.033287
Regular	1	3	39	0.125	0.125	17.301634
Regular	1	3	40	0.1255	0.1255	17.56998
Regular	1	3	41	0.142	0.142	17.83833
Regular	1	3	42	0.17	0.17	18.106676
Regular	1	3	43	0.1775	0.1775	18.375023
Regular	1	3	44	0.1385	0.1385	18.64337
Regular	1	3	45	0.1295	0.1295	18.911718
Regular	1	3	46	0.14	0.14	19.180065
Regular	1	3	47	0.1745	0.1745	19.448412
Regular	1	3	48	0.2325	0.23249999	19.71676
Regular	1	3	49	0.2135	0.2135	19.985107
Regular	1	3	50	0.144	0.144	20.236431
Regular	1	3	51	0.1835	0.18349999	20.483673
Regular	1	3	52	0.2515	0.2515	20.730915
Regular	1	3	53	0.234	0.23400001	20.978155
Regular	1	3	54	0.201	0.20099999	21.225397
Regular	1	3	55	0.2475	0.2475	21.47264
Regular	1	3	56	0.2705	0.2705	21.719881
Regular	1	3	57	0.2155	0.21550001	21.967121
Regular	1	3	58	0.203	0.203	22.214363
Regular	1	3	59	0.2585	0.2585	22.461605
Regular	1	3	60	0.259	0.259	22.708845
Regular	1	3	61	0.1985	0.19849999	22.956087
Regular	1	3	62	0.269	0.269	23.20333
Regular	1	3	63	0.2485	0.24849999	23.450571
Regular	1	3	64	0.233	0.23300001	23.697811
Regular	1	3	65	0.278	0.278	23.945053
Regular	1	3	66	0.2405	0.2405	24.192295
Regular	1	3	67	0.276	0.276	24.439535
Regular	1	3	68	0.2365	0.2365	24.686777
Regular	1	3	69	0.275	0.275	24.93402
Regular	1	3	70	0.262	0.262	25.181261
Regular	1	3	71	0.2775	0.2775	25.410408
Regular	1	3	72	0.275	0.275	25.637585
Regular	1	3	73	0.2825	0.2825	25.864761
Regular	1	3	74	0.2785	0.27850002	26.091938
Regular	1	3	75	0.275	0.275	26.319115
Regular	1	3	76	0.282	0.282	26.546291
Regular	1	3	77	0.281	0.281	26.773468
Regular	1	3	78	0.283	0.28300002	27.000645
Regular	1	3	79	0.278	0.278	27.227821
Regular	1	3	80	0.2815	0.2815	27.454996
Regular	1	3	81	0.2895	0.2895	27.682173
Regular	1	3	82	0.316	0.316	27.90935
Regular	1	3	83	0.2805	0.2805	28.136526
Regular	1	3	84	0.2795	0.2795	28.363703
Regular	1	3	85	0.307	0.30699998	28.59088
Regular	1	3	86	0.305	0.305	28.818056
Regular	1	3	87	0.2825	0.2825	29.045233
Regular	1	3	88	0.319	0.319	29.27241
Regular	1	3	89	0.293	0.29299998	29.499584
Regular	1	3	90	0.3055	0.3055	29.72676
Regular	1	3	91	0.3225	0.3225	29.953938
Regular	1	3	92	0.338	0.338	30.181114
Regular	1	3	93	0.2985	0.2985	30.40829
Regular	1	3	94	0.2975	0.2975	30.635468
Regular	1	3	95	0.326	0.32599998	30.862644
Regular	1	3	96	0.367	0.36699998	31.08982
Regular	1	3	97	0.3355	0.3355	31.316998
Regular	1	3	98	0.3215	0.3215	31.544172
Regular	1	3	99	0.3365	0.3365	31.771349
Regular	1	4	0	0.125	0.125	2.6888752
Regular	1	4	1	0.125	0.125	3.5509093
Regular	1	4	2	0.125	0.125	4.243788
Regular	1	4	3	0.125	0.125	4.849693
Regular	1	4	4	0.125	0.125	5.3990827
Regular	1	4	5	0.125	0.125	5.9102488
Regular	1	4	6	0.125	0.125	6.3942037
Regular	1	4	7	0.125	0.125	6.8498826
Regular	1	4	8	0.125	0.125	7.286579
Regular	1	4	9	0.125	0.125	7.710553
Regular	1	4	10	0.125	0.125	8.1168585
Regular	1	4	11	0.125	0.125	8.511077
Regular	1	4	12	0.125	0.125	8.905296
Regular	1	4	13	0.125	0.125	9.271805
Regular	1	4	14	0.125	0.125	9.6380415
Regular	1	4	15	0.125	0.125	10.004278
Regular	1	4	16	0.125	0.125	10.355962
Regular	1	4	17	0.125	0.125	10.695832
Regular	1	4	18	0.125	0.125	11.035703
Regular	1	4	19	0.125	0.125	11.375573
Regular	1	4	20	0.125	0.125	11.715444
Regular	1	4	21	0.125	0.125	12.032445
Regular	1	4	22	0.125	0.125	12.347424
Regular	1	4	23	0.125	0.125	12.662403
Regular	1	4	24	0.125	0.125	12.977382
Regular	1	4	25	0.125	0.125	13.29236
Regular	1	4	26	0.125	0.125	13.60734
Regular	1	4	27	0.125	0.125	13.910047
Regular	1	4	28	0.125	0.125	14.201483
Regular	1	4	29	0.125	0.125	14.492918
Regular	1	4	30	0.125	0.125	14.784354
Regular	1	4	31	0.125	0.125	15.07579
Regular	1	4	32	0.125	0.125	15.367226
Regular	1	4	33	0.125	0.125	15.658662
Regular	1	4	34	0.125	0.125	15.950098
Regular	1	4	35	0.125	0.125	16.241533
Regular	1	4	36	0.125	0.125	16.523619
Regular	1	4	37	0.125	0.125	16.792747
Regular	1	4	38	0.125	0.125	17.061876
Regular	1	4	39	0.125	0.125	17.331005
Regular	1	4	40	0.125	0.125	17.600136
Regular	1	4	41	0.125	0.125	17.869265
Regular	1	4	42	0.125	0.125	18.138393
Regular	1	4	43	0.125	0.125	18.407522
Regular	1	4	44	0.125	0.125	18.676651
Regular	1	4	45	0.125	0.125	18.94578
Regular	1	4	46	0.125	0.125	19.214909
Regular	1	4	47	0.125	0.125	19.48404
Regular	1	4	48	0.125	0.125	19.753168
Regular	1	4	49	0.125	0.125	20.022297
Regular	1	4	50	0.125	0.125	20.270786
Regular	1	4	51	0.125	0.125	20.518744
Regular	1	4	52	0.125	0.125	20.7667
Regular	1	4	53	0.125	0.125	21.014658
Regular	1	4	54	0.125	0.125	21.262615
Regular	1	4	55	0.125	0.125	21.510574
Regular	1	4	56	0.125	0.125	21.758532
Regular	1	4	57	0.125	0.125	22.006489
Regular	1	4	58	0.125	0.125	22.254446
Regular	1	4	59	0.125	0.125	22.502403
Regular	1	4	60	0.125	0.125	22.750362
Regular	1	4	61	0.1775	0.1775	22.99832
Regular	1	4	62	0.165	0.16499999	23.246277
Regular	1	4	63	0.211	0.211	23.494234
Regular	1	4	64	0.2285	0.22850001	23.742191
Regular	1	4	65	0.1925	0.1925	23.99015
Regular	1	4	66	0.228	0.228	24.238108
Regular	1	4	67	0.224	0.224	24.486065
Regular	1	4	68	0.23	0.22999999	24.734022
Regular	1	4	69	0.24	0.24	24.98198
Regular	1	4	70	0.2275	0.22749999	25.227161
Regular	1	4	71	0.242	0.24200001	25.454992
Regular	1	4	72	0.238	0.238	25.682823
Regular	1	4	73	0.241	0.241	25.910654
Regular	1	4	74	0.242	0.242	26.138485
Regular	1	4	75	0.2425	0.2425	26.366316
Regular	1	4	76	0.244	0.244	26.594147
Regular	1	4	77	0.2375	0.2375	26.821976
Regular	1	4	78	0.245	0.245	27.049807
Regular	1	4	79	0.245	0.245	27.277637
Regular	1	4	80	0.243	0.243	27.505468
Regular	1	4	81	0.2435	0.2435	27.7333
Regular	1	4	82	0.2425	0.2425	27.96113
Regular	1	4	83	0.2315	0.2315	28.188961
Regular	1	4	84	0.2425	0.2425	28.416792
Regular	1	4	85	0.244	0.24399999	28.644623
Regular	1	4	86	0.2445	0.2445	28.872454
Regular	1	4	87	0.2405	0.2405	29.100285
Regular	1	4	88	0.245	0.245	29.328115
Regular	1	4	89	0.2415	0.24149999	29.555946
Regular	1	4	90	0.2545	0.2545	29.783777
Regular	1	4	91	0.246	0.24599999	30.011608
Regular	1	4	92	0.2445	0.2445	30.239439
Regular	1	4	93	0.2415	0.24149999	30.46727
Regular	1	4	94	0.257	0.257	30.6951
Regular	1	4	95	0.254	0.254	30.922932
Regular	1	4	96	0.257	0.257	31.150763
Regular	1	4	97	0.25	0.25	31.378593
Regular	1	4	98	0.2675	0.26749998	31.606424
Regular	1	4	99	0.272	0.272	31.834255
Regular	1	5	0	0.125	0.125	1.9258249
Regular	1	5	1	0.125	0.125	2.4300725
Regular	1	5	2	0.125	0.125	2.8403418
Regular	1	5	3	0.125	0.125	3.1994197
Regular	1	5	4	0.125	0.125	3.5245657
Regular	1	5	5	0.125	0.125	3.8271406
Regular	1	5	6	0.125	0.125	4.111357
Regular	1	5	7	0.125	0.125	4.380266
Regular	1	5	8	0.125	0.125	4.6368103
Regular	1	5	9	0.125	0.125	4.883914
Regular	1	5	10	0.155	0.155	5.123663
Regular	1	5	11	0.2465	0.2465	5.351981
Regular	1	5	12	0.243	0.243	5.5775847
Regular	1	5	13	0.2975	0.2975	5.7932425
Regular	1	5	14	0.365	0.365	6.008286
Regular	1	5	15	0.3685	0.3685	6.2127166
Regular	1	5	16	0.367	0.367	6.417147
Regular	1	5	17	0.368	0.368	6.61566
Regular	1	5	18	0.3705	0.37049997	6.809348
Regular	1	5	19	0.3685	0.3685	7.0030365
Regular	1	5	20	0.3685	0.3685	7.191159
Regular	1	5	21	0.385	0.385	7.3745503
Regular	1	5	22	0.3825	0.3825	7.557942
Regular	1	5	23	0.3955	0.3955	7.741333
Regular	1	5	24	0.4095	0.4095	7.9159408
Regular	1	5	25	0.414	0.414	8.089446
Regular	1	5	26	0.4265	0.4265	8.262952
Regular	1	5	27	0.418	0.41799998	8.436458
Regular	1	5	28	0.409	0.409	8.60604
Regular	1	5	29	0.4345	0.4345	8.77004
Regular	1	5	30	0.4165	0.4165	8.934039
Regular	1	5	31	0.4155	0.4155	9.098039
Regular	1	5	32	0.42	0.42	9.262038
Regular	1	5	33	0.4385	0.4385	9.426038
Regular	1	5	34	0.438	0.438	9.582138
Regular	1	5	35	0.416	0.416	9.736983
Regular	1	5	36	0.418	0.41799998	9.8918295
Regular	1	5	37	0.4505	0.4505	10.046676
Regular	1	5	38	0.433	0.43299997	10.201521
Regular	1	5	39	0.4415	0.4415	10.356367
Regular	1	5	40	0.417	0.41700003	10.511213
Regular	1	5	41	0.4335	0.4335	10.658201
Regular	1	5	42	0.4325	0.43250003	10.804221
Regular	1	5	43	0.459	0.459	10.95024
Regular	1	5	44	0.4555	0.45549998	11.09626
Regular	1	5	45	0.4415	0.44149998	11.242279
Regular	1	5	46	0.446	0.446	11.388299
Regular	1	5	47	0.456	0.45599997	11.534319
Regular	1	5	48	0.4765	0.4765	11.680338
Regular	1	5	49	0.4645	0.46449998	11.826358
Regular	1	5	50	0.4615	0.46150002	11.963907
Regular	1	5	51	0.48	0.48	12.101406
Regular	1	5	52	0.49	0.49	12.238904
Regular	1	5	53	0.4945	0.4945	12.376403
Regular	1	5	54	0.512	0.51199996	12.513901
Regular	1	5	55	0.5025	0.5025	12.6514
Regular	1	5	56	0.5015	0.50149995	12.7888975
Regular	1	5	57	0.494	0.494	12.926396
Regular	1	5	58	0.508	0.508	13.063894
Regular	1	5	59	0.4735	0.47349998	13.201393
Regular	1	5	60	0.4965	0.4965	13.338891
Regular	1	5	61	0.489	0.48900002	13.472774
Regular	1	5	62	0.502	0.502	13.6020355
Regular	1	5	63	0.4945	0.4945	13.7312975
Regular	1	5	64	0.5035	0.5035	13.860559
Regular	1	5	65	0.504	0.50399995	13.989821
Regular	1	5	66	0.491	0.49100003	14.119083
Regular	1	5	67	0.522	0.522	14.248345
Regular	1	5	68	0.517	0.517	14.377607
Regular	1	5	69	0.5155	0.5155	14.506869
Regular	1	5	70	0.5255	0.5255	14.636132
Regular	1	5	71	0.515	0.515	14.765394
Regular	1	5	72	0.5165	0.5165	14.894656
Regular	1	5	73	0.528	0.528	15.023918
Regular	1	5	74	0.517	0.517	15.15318
Regular	1	5	75	0.523	0.523	15.282442
Regular	1	5	76	0.53	0.53	15.410816
Regular	1	5	77	0.513	0.513	15.532108
Regular	1	5	78	0.532	0.532	15.6534
Regular	1	5	79	0.5145	0.5145	15.7746935
Regular	1	5	80	0.5165	0.51650006	15.895986
Regular	1	5	81	0.537	0.537	16.017277
Regular	1	5	82	0.5455	0.5455	16.138569
Regular	1	5	83	0.5265	0.5265	16.259861
Regular	1	5	84	0.524	0.524	16.381155
Regular	1	5	85	0.5395	0.53950006	16.502447
Regular	1	5	86	0.5445	0.5445	16.62374
Regular	1	5	87	0.524	0.52400005	16.745031
Regular	1	5	88	0.5215	0.5215	16.866323
Regular	1	5	89	0.5375	0.5375	16.987616
Regular	1	5	90	0.5575	0.5575	17.108908
Regular	1	5	91	0.5305	0.5305	17.2302
Regular	1	5	92	0.532	0.532	17.351492
Regular	1	5	93	0.5275	0.5275	17.472784
Regular	1	5	94	0.531	0.53099996	17.594076
Regular	1	5	95	0.5485	0.5485	17.715368
Regular	1	5	96	0.513	0.51299995	17.83666
Regular	1	5	97	0.4995	0.49950004	17.955944
Regular	1	5	98	0.533	0.533	18.069517
Regular	1	5	99	0.551	0.551	18.18309
Regular	1	6	0	0.125	0.125	2.5384
Regular	1	6	1	0.125	0.125	3.332076
Regular	1	6	2	0.125	0.125	3.9680045
Regular	1	6	3	0.125	0.125	4.5180607
Regular	1	6	4	0.125	0.125	5.020262
Regular	1	6	5	0.125	0.125	5.484486
Regular	1	6	6	0.125	0.125	5.9205017
Regular	1	6	7	0.125	0.125	6.3383484
Regular	1	6	8	0.125	0.125	6.733445
Regular	1	6	9	0.125	0.125	7.1162405
Regular	1	6	10	0.125	0.125	7.483663
Regular	1	6	11	0.125	0.125	7.8470354
Regular	1	6	12	0.125	0.125	8.188501
Regular	1	6	13	0.125	0.125	8.529968
Regular	1	6	14	0.125	0.125	8.866995
Regular	1	6	15	0.125	0.125	9.184068
Regular	1	6	16	0.125	0.125	9.501142
Regular	1	6	17	0.125	0.125	9.818215
Regular	1	6	18	0.125	0.125	10.129511
Regular	1	6	19	0.125	0.125	10.423616
Regular	1	6	20	0.125	0.125	10.717722
Regular	1	6	21	0.125	0.125	11.011827
Regular	1	6	22	0.125	0.125	11.305932
Regular	1	6	23	0.125	0.125	11.600038
Regular	1	6	24	0.125	0.125	11.873527
Regular	1	6	25	0.125	0.125	12.145964
Regular	1	6	26	0.125	0.125	12.418401
Regular	1	6	27	0.125	0.125	12.690838
Regular	1	6	28	0.125	0.125	12.963275
Regular	1	6	29	0.125	0.125	13.235712
Regular	1	6	30	0.125	0.125	13.50815
Regular	1	6	31	0.125	0.125	13.767717
Regular	1	6	32	0.125	0.125	14.019675
Regular	1	6	33	0.125	0.125	14.271634
Regular	1	6	34	0.125	0.125	14.523592
Regular	1	6	35	0.125	0.125	14.775551
Regular	1	6	36	0.125	0.125	15.02751
Regular	1	6	37	0.125	0.125	15.279468
Regular	1	6	38	0.125	0.125	15.531426
Regular	1	6	39	0.125	0.125	15.783384
Regular	1	6	40	0.125	0.125	16.035343
Regular	1	6	41	0.125	0.125	16.283361
Regular	1	6	42	0.125	0.125	16.51593
Regular	1	6	43	0.125	0.125	16.7485
Regular	1	6	44	0.125	0.125	16.98107
Regular	1	6	45	0.125	0.125	17.213638
Regular	1	6	46	0.125	0.125	17.446207
Regular	1	6	47	0.125	0.125	17.678778
Regular	1	6	48	0.1295	0.1295	17.911346
Regular	1	6	49	0.2395	0.23949999	18.143915
Regular	1	6	50	0.262	0.262	18.376486
Regular	1	6	51	0.2215	0.22150001	18.609055
Regular	1	6	52	0.1995	0.1995	18.841623
Regular	1	6	53	0.2265	0.2265	19.074194
Regular	1	6	54	0.244	0.24399999	19.306763
Regular	1	6	55	0.244	0.24399999	19.539331
Regular	1	6	56	0.256	0.256	19.771902
Regular	1	6	57	0.299	0.299	19.989843
Regular	1	6	58	0.3445	0.34449998	20.204023
Regular	1	6	59	0.363	0.363	20.418203
Regular	1	6	60	0.3665	0.36650002	20.632385
Regular	1	6	61	0.3425	0.3425	20.846565
Regular	1	6	62	0.2935	0.2935	21.060747
Regular	1	6	63	0.2905	0.2905	21.274927
Regular	1	6	64	0.3195	0.31950003	21.489107
Regular	1	6	65	0.334	0.334	21.703289
Regular	1	6	66	0.3575	0.35750002	21.917469
Regular	1	6	67	0.3985	0.39850003	22.13165
Regular	1	6	68	0.4055	0.4055	22.34583
Regular	1	6	69	0.3935	0.3935	22.560013
Regular	1	6	70	0.403	0.403	22.774193
Regular	1	6	71	0.3995	0.3995	22.988373
Regular	1	6	72	0.3935	0.39349997	23.202555
Regular	1	6	73	0.3905	0.3905	23.416735
Regular	1	6	74	0.422	0.422	23.630917
Regular	1	6	75	0.4305	0.4305	23.845097
Regular	1	6	76	0.431	0.431	24.059278
Regular	1	6	77	0.43	0.42999998	24.273458
Regular	1	6	78	0.431	0.431	24.487638
Regular	1	6	79	0.434	0.43399996	24.70182
Regular	1	6	80	0.439	0.439	24.916
Regular	1	6	81	0.439	0.43899998	25.114418
Regular	1	6	82	0.436	0.436	25.311132
Regular	1	6	83	0.442	0.442	25.507845
Regular	1	6	84	0.4425	0.4425	25.704557
Regular	1	6	85	0.4455	0.4455	25.90127
Regular	1	6	86	0.4415	0.4415	26.097982
Regular	1	6	87	0.4445	0.44449997	26.294695
Regular	1	6	88	0.443	0.44300002	26.491407
Regular	1	6	89	0.443	0.443	26.68812
Regular	1	6	90	0.4465	0.4465	26.884832
Regular	1	6	91	0.4525	0.4525	27.081545
Regular	1	6	92	0.449	0.449	27.278257
Regular	1	6	93	0.441	0.441	27.47497
Regular	1	6	94	0.444	0.444	27.671684
Regular	1	6	95	0.445	0.445	27.868397
Regular	1	6	96	0.4495	0.4495	28.06511
Regular	1	6	97	0.4505	0.4505	28.261822
Regular	1	6	98	0.444	0.444	28.458534
Regular	1	6	99	0.451	0.451	28.655247
Regular	1	7	0	0.125	0.125	2.7270048
Regular	1	7	1	0.125	0.125	3.7424667
Regular	1	7	2	0.125	0.125	4.554128
Regular	1	7	3	0.125	0.125	5.2562456
Regular	1	7	4	0.125	0.125	5.8979416
Regular	1	7	5	0.125	0.125	6.4924746
Regular	1	7	6	0.125	0.125	7.054166
Regular	1	7	7	0.125	0.125	7.59311
Regular	1	7	8	0.125	0.125	8.098719
Regular	1	7	9	0.125	0.125	8.59813
Regular	1	7	10	0.125	0.125	9.071506
Regular	1	7	11	0.125	0.125	9.533591
Regular	1	7	12	0.125	0.125	9.995678
Regular	1	7	13	0.125	0.125	10.430043
Regular	1	7	14	0.125	0.125	10.856879
Regular	1	7	15	0.125	0.125	11.283714
Regular	1	7	16	0.125	0.125	11.71055
Regular	1	7	17	0.125	0.125	12.112749
Regular	1	7	18	0.125	0.125	12.506279
Regular	1	7	19	0.125	0.125	12.899809
Regular	1	7	20	0.125	0.125	13.293338
Regular	1	7	21	0.125	0.125	13.686868
Regular	1	7	22	0.125	0.125	14.080398
Regular	1	7	23	0.125	0.125	14.444183
Regular	1	7	24	0.125	0.125	14.806227
Regular	1	7	25	0.125	0.125	15.16827
Regular	1	7	26	0.125	0.125	15.5303135
Regular	1	7	27	0.125	0.125	15.892357
Regular	1	7	28	0.125	0.125	16.2544
Regular	1	7	29	0.125	0.125	16.616444
Regular	1	7	30	0.125	0.125	16.978487
Regular	1	7	31	0.125	0.125	17.330679
Regular	1	7	32	0.125	0.125	17.662937
Regular	1	7	33	0.125	0.125	17.995195
Regular	1	7	34	0.125	0.125	18.327452
Regular	1	7	35	0.125	0.125	18.65971
Regular	1	7	36	0.125	0.125	18.991968
Regular	1	7	37	0.125	0.125	19.324226
Regular	1	7	38	0.125	0.125	19.656485
Regular	1	7	39	0.125	0.125	19.98874
Regular	1	7	40	0.125	0.125	20.321
Regular	1	7	41	0.125	0.125	20.653257
Regular	1	7	42	0.125	0.125	20.985516
Regular	1	7	43	0.125	0.125	21.317772
Regular	1	7	44	0.125	0.125	21.65003
Regular	1	7	45	0.125	0.125	21.956951
Regular	1	7	46	0.125	0.125	22.26101
Regular	1	7	47	0.125	0.125	22.56507
Regular	1	7	48	0.125	0.125	22.869127
Regular	1	7	49	0.125	0.125	23.173187
Regular	1	7	50	0.125	0.125	23.477245
Regular	1	7	51	0.125	0.125	23.781305
Regular	1	7	52	0.125	0.125	24.085363
Regular	1	7	53	0.125	0.125	24.389423
Regular	1	7	54	0.125	0.125	24.693481
Regular	1	7	55	0.125	0.125	24.997541
Regular	1	7	56	0.125	0.125	25.3016
Regular	1	7	57	0.125	0.125	25.60566
Regular	1	7	58	0.125	0.125	25.90972
Regular	1	7	59	0.125	0.125	26.213778
Regular	1	7	60	0.125	0.125	26.517838
Regular	1	7	61	0.125	0.125	26.821896
Regular	1	7	62	0.125	0.125	27.125956
Regular	1	7	63	0.125	0.125	27.430014
Regular	1	7	64	0.125	0.125	27.734074
Regular	1	7	65	0.125	0.125	28.038132
Regular	1	7	66	0.125	0.125	28.342192
Regular	1	7	67	0.125	0.125	28.630896
Regular	1	7	68	0.125	0.125	28.908236
Regular	1	7	69	0.125	0.125	29.185575
Regular	1	7	70	0.125	0.125	29.462917
Regular	1	7	71	0.125	0.125	29.740257
Regular	1	7	72	0.1565	0.1565	30.017597
Regular	1	7	73	0.176	0.176	30.294937
Regular	1	7	74	0.184	0.184	30.572279
Regular	1	7	75	0.189	0.18900001	30.849619
Regular	1	7	76	0.1945	0.1945	31.126959
Regular	1	7	77	0.2055	0.2055	31.4043
Regular	1	7	78	0.2165	0.2165	31.68164
Regular	1	7	79	0.2255	0.22549999	31.95898
Regular	1	7	80	0.2275	0.22749999	32.23632
Regular	1	7	81	0.227	0.227	32.51366
Regular	1	7	82	0.228	0.228	32.791004
Regular	1	7	83	0.232	0.232	33.068344
Regular	1	7	84	0.2335	0.2335	33.345684
Regular	1	7	85	0.236	0.236	33.623024
Regular	1	7	86	0.237	0.237	33.900364
Regular	1	7	87	0.2375	0.23750001	34.177704
Regular	1	7	88	0.2375	0.23750001	34.455044
Regular	1	7	89	0.2375	0.23750001	34.732388
Regular	1	7	90	0.2385	0.2385	35.009727
Regular	1	7	91	0.2395	0.2395	35.287067
Regular	1	7	92	0.2395	0.2395	35.564407
Regular	1	7	93	0.239	0.239	35.841747
Regular	1	7	94	0.238	0.238	36.119087
Regular	1	7	95	0.238	0.238	36.396427
Regular	1	7	96	0.238	0.238	36.67377
Regular	1	7	97	0.2375	0.23750001	36.95111
Regular	1	7	98	0.2395	0.2395	37.22845
Regular	1	7	99	0.2405	0.2405	37.50579
Regular	2	0	0	0.125	0.125	2.3316293
Regular	2	0	1	0.125	0.125	3.010226
Regular	2	0	2	0.125	0.125	3.555086
Regular	2	0	3	0.125	0.125	4.033652
Regular	2	0	4	0.125	0.125	4.46628
Regular	2	0	5	0.125	0.125	4.8682976
Regular	2	0	6	0.125	0.125	5.2460213
Regular	2	0	7	0.125	0.125	5.6056986
Regular	2	0	8	0.125	0.125	5.950313
Regular	2	0	9	0.125	0.125	6.2771673
Regular	2	0	10	0.125	0.125	6.60045
Regular	2	0	11	0.125	0.125	6.903877
Regular	2	0	12	0.125	0.125	7.207304
Regular	2	0	13	0.125	0.125	7.496742
Regular	2	0	14	0.125	0.125	7.7812614
Regular	2	0	15	0.125	0.125	8.065781
Regular	2	0	16	0.125	0.125	8.334137
Regular	2	0	17	0.125	0.125	8.600739
Regular	2	0	18	0.125	0.125	8.867341
Regular	2	0	19	0.125	0.125	9.128761
Regular	2	0	20	0.125	0.125	9.378349
Regular	2	0	21	0.125	0.125	9.627936
Regular	2	0	22	0.1855	0.1855	9.877524
Regular	2	0	23	0.191	0.191	10.127111
Regular	2	0	24	0.2555	0.25550002	10.365762
Regular	2	0	25	0.2385	0.2385	10.599162
Regular	2	0	26	0.2425	0.2425	10.8325615
Regular	2	0	27	0.249	0.249	11.065962
Regular	2	0	28	0.246	0.246	11.299362
Regular	2	0	29	0.2645	0.2645	11.532763
Regular	2	0	30	0.25	0.25	11.756669
Regular	2	0	31	0.2375	0.23750001	11.974641
Regular	2	0	32	0.272	0.27199998	12.192613
Regular	2	0	33	0.342	0.342	12.410584
Regular	2	0	34	0.362	0.362	12.628556
Regular	2	0	35	0.3475	0.3475	12.846528
Regular	2	0	36	0.352	0.352	13.064499
Regular	2	0	37	0.354	0.354	13.282471
Regular	2	0	38	0.3565	0.35649997	13.492857
Regular	2	0	39	0.3555	0.35549998	13.696098
Regular	2	0	40	0.3615	0.3615	13.89934
Regular	2	0	41	0.358	0.358	14.102582
Regular	2	0	42	0.354	0.35399997	14.305823
Regular	2	0	43	0.358	0.35799998	14.509065
Regular	2	0	44	0.3635	0.3635	14.712306
Regular	2	0	45	0.3615	0.3615	14.915548
Regular	2	0	46	0.3555	0.35549998	15.11879
Regular	2	0	47	0.3645	0.36450002	15.322031
Regular	2	0	48	0.365	0.365	15.525272
Regular	2	0	49	0.36	0.36	15.722658
Regular	2	0	50	0.359	0.35900003	15.911814
Regular	2	0	51	0.363	0.363	16.10097
Regular	2	0	52	0.3615	0.36150002	16.290125
Regular	2	0	53	0.361	0.361	16.479282
Regular	2	0	54	0.363	0.363	16.668438
Regular	2	0	55	0.3595	0.3595	16.857594
Regular	2	0	56	0.3635	0.3635	17.04675
Regular	2	0	57	0.36	0.36	17.235905
Regular	2	0	58	0.3705	0.3705	17.42506
Regular	2	0	59	0.361	0.361	17.614216
Regular	2	0	60	0.3635	0.3635	17.803371
Regular	2	0	61	0.368	0.368	17.992527
Regular	2	0	62	0.3585	0.3585	18.181684
Regular	2	0	63	0.3745	0.37449998	18.37084
Regular	2	0	64	0.371	0.371	18.559996
Regular	2	0	65	0.3755	0.37550002	18.739187
Regular	2	0	66	0.3675	0.3675	18.914854
Regular	2	0	67	0.3725	0.3725	19.090519
Regular	2	0	68	0.366	0.366	19.266184
Regular	2	0	69	0.3695	0.3695	19.44185
Regular	2	0	70	0.373	0.373	19.617516
Regular	2	0	71	0.368	0.36799997	19.793182
Regular	2	0	72	0.367	0.367	19.968847
Regular	2	0	73	0.369	0.369	20.144514
Regular	2	0	74	0.3775	0.3775	20.320179
Regular	2	0	75	0.366	0.366	20.495846
Regular	2	0	76	0.3745	0.3745	20.67151
Regular	2	0	77	0.372	0.37199998	20.847178
Regular	2	0	78	0.3715	0.37150002	21.022842
Regular	2	0	79	0.373	0.37300003	21.198507
Regular	2	0	80	0.3745	0.37449998	21.374174
Regular	2	0	81	0.3745	0.37449998	21.549839
Regular	2	0	82	0.3715	0.37150002	21.725506
Regular	2	0	83	0.3725	0.3725	21.90117
Regular	2	0	84	0.3775	0.37750003	22.076838
Regular	2	0	85	0.3755	0.37550002	22.252502
Regular	2	0	86	0.373	0.373	22.42817
Regular	2	0	87	0.3775	0.3775	22.603834
Regular	2	0	88	0.375	0.375	22.76991
Regular	2	0	89	0.3605	0.3605	22.932638
Regular	2	0	90	0.3725	0.3725	23.095366
Regular	2	0	91	0.3695	0.36949998	23.258095
Regular	2	0	92	0.3675	0.3675	23.420822
Regular	2	0	93	0.3775	0.3775	23.58355
Regular	2	0	94	0.376	0.376	23.746277
Regular	2	0	95	0.373	0.37299997	23.909006
Regular	2	0	96	0.378	0.378	24.071733
Regular	2	0	97	0.373	0.37300003	24.23446
Regular	2	0	98	0.3815	0.3815	24.39719
Regular	2	0	99	0.375	0.375	24.559917
Regular	2	1	0	0.125	0.125	2.6983624
Regular	2	1	1	0.125	0.125	3.6938846
Regular	2	1	2	0.125	0.125	4.4865565
Regular	2	1	3	0.125	0.125	5.1758223
Regular	2	1	4	0.125	0.125	5.8023615
Regular	2	1	5	0.125	0.125	6.384514
Regular	2	1	6	0.125	0.125	6.9364715
Regular	2	1	7	0.125	0.125	7.4563885
Regular	2	1	8	0.125	0.125	7.9561
Regular	2	1	9	0.125	0.125	8.437799
Regular	2	1	10	0.125	0.125	8.9088955
Regular	2	1	11	0.125	0.125	9.354534
Regular	2	1	12	0.125	0.125	9.800173
Regular	2	1	13	0.125	0.125	10.236888
Regular	2	1	14	0.125	0.125	10.648488
Regular	2	1	15	0.125	0.125	11.060087
Regular	2	1	16	0.125	0.125	11.471687
Regular	2	1	17	0.125	0.125	11.881756
Regular	2	1	18	0.125	0.125	12.2612095
Regular	2	1	19	0.125	0.125	12.640662
Regular	2	1	20	0.125	0.125	13.020116
Regular	2	1	21	0.125	0.125	13.399569
Regular	2	1	22	0.125	0.125	13.779022
Regular	2	1	23	0.125	0.125	14.158101
Regular	2	1	24	0.125	0.125	14.5071745
Regular	2	1	25	0.125	0.125	14.856249
Regular	2	1	26	0.125	0.125	15.205323
Regular	2	1	27	0.125	0.125	15.554398
Regular	2	1	28	0.125	0.125	15.903472
Regular	2	1	29	0.125	0.125	16.252546
Regular	2	1	30	0.125	0.125	16.60162
Regular	2	1	31	0.125	0.125	16.950695
Regular	2	1	32	0.125	0.125	17.298574
Regular	2	1	33	0.125	0.125	17.61892
Regular	2	1	34	0.125	0.125	17.939264
Regular	2	1	35	0.125	0.125	18.25961
Regular	2	1	36	0.125	0.125	18.579952
Regular	2	1	37	0.125	0.125	18.900297
Regular	2	1	38	0.125	0.125	19.220642
Regular	2	1	39	0.125	0.125	19.540987
Regular	2	1	40	0.125	0.125	19.86133
Regular	2	1	41	0.125	0.125	20.181675
Regular	2	1	42	0.125	0.125	20.50202
Regular	2	1	43	0.125	0.125	20.822365
Regular	2	1	44	0.125	0.125	21.142708
Regular	2	1	45	0.125	0.125	21.463053
Regular	2	1	46	0.125	0.125	21.781948
Regular	2	1	47	0.125	0.125	22.0751
Regular	2	1	48	0.125	0.125	22.368252
Regular	2	1	49	0.125	0.125	22.661404
Regular	2	1	50	0.125	0.125	22.954556
Regular	2	1	51	0.125	0.125	23.247707
Regular	2	1	52	0.125	0.125	23.54086
Regular	2	1	53	0.125	0.125	23.834011
Regular	2	1	54	0.125	0.125	24.127163
Regular	2	1	55	0.125	0.125	24.420315
Regular	2	1	56	0.125	0.125	24.713467
Regular	2	1	57	0.125	0.125	25.006618
Regular	2	1	58	0.125	0.125	25.29977
Regular	2	1	59	0.125	0.125	25.592922
Regular	2	1	60	0.125	0.125	25.886074
Regular	2	1	61	0.125	0.125	26.179226
Regular	2	1	62	0.125	0.125	26.472378
Regular	2	1	63	0.125	0.125	26.76553
Regular	2	1	64	0.125	0.125	27.058681
Regular	2	1	65	0.125	0.125	27.351833
Regular	2	1	66	0.125	0.125	27.644985
Regular	2	1	67	0.125	0.125	27.938139
Regular	2	1	68	0.125	0.125	28.23129
Regular	2	1	69	0.125	0.125	28.524443
Regular	2	1	70	0.125	0.125	28.796822
Regular	2	1	71	0.125	0.125	29.064213
Regular	2	1	72	0.125	0.125	29.331604
Regular	2	1	73	0.125	0.125	29.598995
Regular	2	1	74	0.125	0.125	29.866386
Regular	2	1	75	0.125	0.125	30.133778
Regular	2	1	76	0.125	0.125	30.401169
Regular	2	1	77	0.125	0.125	30.66856
Regular	2	1	78	0.125	0.125	30.935953
Regular	2	1	79	0.125	0.125	31.203344
Regular	2	1	80	0.125	0.125	31.470736
Regular	2	1	81	0.125	0.125	31.738127
Regular	2	1	82	0.125	0.125	32.00552
Regular	2	1	83	0.125	0.125	32.27291
Regular	2	1	84	0.125	0.125	32.540302
Regular	2	1	85	0.125	0.125	32.807693
Regular	2	1	86	0.125	0.125	33.075085
Regular	2	1	87	0.125	0.125	33.342476
Regular	2	1	88	0.125	0.125	33.609867
Regular	2	1	89	0.125	0.125	33.87726
Regular	2	1	90	0.125	0.125	34.14465
Regular	2	1	91	0.125	0.125	34.41204
Regular	2	1	92	0.125	0.125	34.679432
Regular	2	1	93	0.125	0.125	34.946823
Regular	2	1	94	0.125	0.125	35.214214
Regular	2	1	95	0.125	0.125	35.481606
Regular	2	1	96	0.125	0.125	35.748997
Regular	2	1	97	0.125	0.125	36.016388
Regular	2	1	98	0.125	0.125	36.28378
Regular	2	1	99	0.125	0.125	36.551174
Regular	2	2	0	0.125	0.125	2.396933
Regular	2	2	1	0.125	0.125	3.1051853
Regular	2	2	2	0.125	0.125	3.673375
Regular	2	2	3	0.125	0.125	4.172707
Regular	2	2	4	0.125	0.125	4.623051
Regular	2	2	5	0.125	0.125	5.041861
Regular	2	2	6	0.125	0.125	5.436246
Regular	2	2	7	0.125	0.125	5.81334
Regular	2	2	8	0.125	0.125	6.1675735
Regular	2	2	9	0.125	0.125	6.5122952
Regular	2	2	10	0.125	0.125	6.843994
Regular	2	2	11	0.125	0.125	7.167069
Regular	2	2	12	0.125	0.125	7.477531
Regular	2	2	13	0.125	0.125	7.787993
Regular	2	2	14	0.125	0.125	8.0808735
Regular	2	2	15	0.125	0.125	8.371277
Regular	2	2	16	0.125	0.125	8.66168
Regular	2	2	17	0.125	0.125	8.939506
Regular	2	2	18	0.125	0.125	9.210922
Regular	2	2	19	0.125	0.125	9.48234
Regular	2	2	20	0.125	0.125	9.7537565
Regular	2	2	21	0.125	0.125	10.01584
Regular	2	2	22	0.125	0.125	10.269249
Regular	2	2	23	0.125	0.125	10.522658
Regular	2	2	24	0.1655	0.1655	10.776068
Regular	2	2	25	0.1735	0.1735	11.029477
Regular	2	2	26	0.2365	0.2365	11.281485
Regular	2	2	27	0.228	0.228	11.517782
Regular	2	2	28	0.2385	0.2385	11.75408
Regular	2	2	29	0.233	0.23300001	11.990377
Regular	2	2	30	0.239	0.239	12.226676
Regular	2	2	31	0.2395	0.2395	12.462974
Regular	2	2	32	0.263	0.26299998	12.699271
Regular	2	2	33	0.276	0.276	12.935569
Regular	2	2	34	0.2855	0.2855	13.1588
Regular	2	2	35	0.309	0.309	13.378809
Regular	2	2	36	0.338	0.338	13.598817
Regular	2	2	37	0.3545	0.3545	13.818825
Regular	2	2	38	0.3315	0.3315	14.038833
Regular	2	2	39	0.354	0.354	14.258841
Regular	2	2	40	0.359	0.35900003	14.478848
Regular	2	2	41	0.3615	0.36149997	14.698856
Regular	2	2	42	0.3595	0.3595	14.918864
Regular	2	2	43	0.369	0.36900002	15.138872
Regular	2	2	44	0.365	0.365	15.346304
Regular	2	2	45	0.358	0.358	15.550778
Regular	2	2	46	0.3695	0.36949998	15.755253
Regular	2	2	47	0.3785	0.37849998	15.959727
Regular	2	2	48	0.3665	0.3665	16.164202
Regular	2	2	49	0.3715	0.3715	16.368675
Regular	2	2	50	0.358	0.358	16.573149
Regular	2	2	51	0.3765	0.3765	16.777624
Regular	2	2	52	0.3595	0.3595	16.982098
Regular	2	2	53	0.3755	0.3755	17.186573
Regular	2	2	54	0.368	0.36800003	17.391047
Regular	2	2	55	0.369	0.369	17.59552
Regular	2	2	56	0.37	0.37	17.799995
Regular	2	2	57	0.3605	0.3605	18.004469
Regular	2	2	58	0.3725	0.3725	18.19897
Regular	2	2	59	0.3775	0.3775	18.388609
Regular	2	2	60	0.37	0.37	18.578245
Regular	2	2	61	0.381	0.381	18.767883
Regular	2	2	62	0.383	0.38300002	18.957521
Regular	2	2	63	0.38	0.38	19.147158
Regular	2	2	64	0.384	0.384	19.336796
Regular	2	2	65	0.3885	0.3885	19.526434
Regular	2	2	66	0.384	0.384	19.71607
Regular	2	2	67	0.3785	0.37849998	19.905708
Regular	2	2	68	0.388	0.38799998	20.095346
Regular	2	2	69	0.3875	0.3875	20.284983
Regular	2	2	70	0.393	0.393	20.47462
Regular	2	2	71	0.388	0.38799998	20.664259
Regular	2	2	72	0.3925	0.39249998	20.853895
Regular	2	2	73	0.382	0.38200003	21.043533
Regular	2	2	74	0.381	0.381	21.233171
Regular	2	2	75	0.368	0.368	21.42281
Regular	2	2	76	0.388	0.388	21.612446
Regular	2	2	77	0.3905	0.39049998	21.802084
Regular	2	2	78	0.3865	0.3865	21.991722
Regular	2	2	79	0.3875	0.3875	22.168575
Regular	2	2	80	0.377	0.377	22.34402
Regular	2	2	81	0.3905	0.3905	22.519466
Regular	2	2	82	0.387	0.387	22.69491
Regular	2	2	83	0.384	0.384	22.870356
Regular	2	2	84	0.389	0.389	23.045801
Regular	2	2	85	0.398	0.398	23.221247
Regular	2	2	86	0.3845	0.3845	23.396692
Regular	2	2	87	0.3895	0.3895	23.572136
Regular	2	2	88	0.3995	0.3995	23.747581
Regular	2	2	89	0.3905	0.39049998	23.923027
Regular	2	2	90	0.368	0.368	24.098473
Regular	2	2	91	0.3815	0.3815	24.273916
Regular	2	2	92	0.396	0.396	24.449362
Regular	2	2	93	0.374	0.374	24.624807
Regular	2	2	94	0.386	0.386	24.800253
Regular	2	2	95	0.3735	0.37350002	24.975698
Regular	2	2	96	0.3915	0.3915	25.151142
Regular	2	2	97	0.389	0.389	25.326588
Regular	2	2	98	0.401	0.401	25.502033
Regular	2	2	99	0.3815	0.3815	25.677479
Regular	2	3	0	0.125	0.125	2.567102
Regular	2	3	1	0.125	0.125	3.376592
Regular	2	3	2	0.125	0.125	4.021366
Regular	2	3	3	0.125	0.125	4.585524
Regular	2	3	4	0.125	0.125	5.0992546
Regular	2	3	5	0.125	0.125	5.5727105
Regular	2	3	6	0.125	0.125	6.0158987
Regular	2	3	7	0.125	0.125	6.4390655
Regular	2	3	8	0.125	0.125	6.848215
Regular	2	3	9	0.125	0.125	7.2335916
Regular	2	3	10	0.125	0.125	7.614003
Regular	2	3	11	0.125	0.125	7.9775085
Regular	2	3	12	0.125	0.125	8.330974
Regular	2	3	13	0.125	0.125	8.684438
Regular	2	3	14	0.125	0.125	9.01847
Regular	2	3	15	0.125	0.125	9.346617
Regular	2	3	16	0.125	0.125	9.674765
Regular	2	3	17	0.125	0.125	10.002912
Regular	2	3	18	0.125	0.125	10.30754
Regular	2	3	19	0.125	0.125	10.611855
Regular	2	3	20	0.125	0.125	10.91617
Regular	2	3	21	0.125	0.125	11.220486
Regular	2	3	22	0.125	0.125	11.524801
Regular	2	3	23	0.125	0.125	11.809174
Regular	2	3	24	0.125	0.125	12.091013
Regular	2	3	25	0.125	0.125	12.372851
Regular	2	3	26	0.125	0.125	12.654691
Regular	2	3	27	0.125	0.125	12.93653
Regular	2	3	28	0.125	0.125	13.218369
Regular	2	3	29	0.125	0.125	13.500208
Regular	2	3	30	0.125	0.125	13.764225
Regular	2	3	31	0.125	0.125	14.024828
Regular	2	3	32	0.125	0.125	14.285431
Regular	2	3	33	0.125	0.125	14.546033
Regular	2	3	34	0.125	0.125	14.806636
Regular	2	3	35	0.125	0.125	15.067239
Regular	2	3	36	0.125	0.125	15.327842
Regular	2	3	37	0.125	0.125	15.588445
Regular	2	3	38	0.125	0.125	15.849048
Regular	2	3	39	0.125	0.125	16.10965
Regular	2	3	40	0.125	0.125	16.354116
Regular	2	3	41	0.125	0.125	16.594618
Regular	2	3	42	0.125	0.125	16.835121
Regular	2	3	43	0.125	0.125	17.075624
Regular	2	3	44	0.125	0.125	17.316128
Regular	2	3	45	0.125	0.125	17.55663
Regular	2	3	46	0.1465	0.1465	17.797132
Regular	2	3	47	0.153	0.153	18.037636
Regular	2	3	48	0.1795	0.1795	18.27814
Regular	2	3	49	0.2145	0.21450001	18.51864
Regular	2	3	50	0.2225	0.2225	18.759144
Regular	2	3	51	0.2	0.2	18.999647
Regular	2	3	52	0.1855	0.1855	19.24015
Regular	2	3	53	0.194	0.194	19.480652
Regular	2	3	54	0.212	0.212	19.721155
Regular	2	3	55	0.2425	0.2425	19.943247
Regular	2	3	56	0.237	0.237	20.164694
Regular	2	3	57	0.2425	0.2425	20.386139
Regular	2	3	58	0.2365	0.2365	20.607586
Regular	2	3	59	0.244	0.244	20.829031
Regular	2	3	60	0.239	0.239	21.050478
Regular	2	3	61	0.245	0.245	21.271923
Regular	2	3	62	0.2455	0.2455	21.49337
Regular	2	3	63	0.239	0.239	21.714815
Regular	2	3	64	0.246	0.24599999	21.936262
Regular	2	3	65	0.246	0.24599999	22.157707
Regular	2	3	66	0.2435	0.2435	22.379152
Regular	2	3	67	0.247	0.24700001	22.6006
Regular	2	3	68	0.2465	0.2465	22.822044
Regular	2	3	69	0.2445	0.2445	23.043491
Regular	2	3	70	0.247	0.24700001	23.264936
Regular	2	3	71	0.2465	0.2465	23.486383
Regular	2	3	72	0.247	0.24700001	23.707829
Regular	2	3	73	0.247	0.24700001	23.929276
Regular	2	3	74	0.247	0.247	24.15072
Regular	2	3	75	0.2425	0.2425	24.372168
Regular	2	3	76	0.247	0.247	24.593613
Regular	2	3	77	0.2455	0.2455	24.81506
Regular	2	3	78	0.247	0.24700001	25.01926
Regular	2	3	79	0.247	0.24700001	25.222609
Regular	2	3	80	0.247	0.247	25.425957
Regular	2	3	81	0.247	0.24700001	25.629305
Regular	2	3	82	0.2465	0.2465	25.832655
Regular	2	3	83	0.247	0.24700001	26.036003
Regular	2	3	84	0.2475	0.2475	26.239351
Regular	2	3	85	0.247	0.24700001	26.4427
Regular	2	3	86	0.247	0.24700001	26.64605
Regular	2	3	87	0.2475	0.2475	26.849398
Regular	2	3	88	0.247	0.24700001	27.052746
Regular	2	3	89	0.2475	0.2475	27.256096
Regular	2	3	90	0.2475	0.2475	27.459444
Regular	2	3	91	0.2475	0.2475	27.662792
Regular	2	3	92	0.2485	0.24849999	27.86614
Regular	2	3	93	0.247	0.24700001	28.06949
Regular	2	3	94	0.2475	0.2475	28.272839
Regular	2	3	95	0.2475	0.2475	28.476187
Regular	2	3	96	0.247	0.24700001	28.679535
Regular	2	3	97	0.2475	0.2475	28.882885
Regular	2	3	98	0.248	0.248	29.086233
[truncated: 30,501 more rows]
