# Supplementary material for: Decentralized federated learning through proxy model sharing
Source: Nat Commun. 2023 May 22;14:2899. doi: 10.1038/s41467-023-38569-4 (PMC10203322; doi:10.1038/s41467-023-38569-4)
Supplement: Supplementary file 4 — Source Data [file 41467_2023_38569_MOESM4_ESM.zip › source_data_fig8_table2.csv]

Algorithm	Seed	Client	Round	Accuracy	Macro-Accuracy	Epsilon
Regular	0	0	0	0.37231904	0.5	0.6096013
Regular	0	0	1	0.37231904	0.5	0.70105207
Regular	0	0	2	0.37231904	0.5	0.7925028
Regular	0	0	3	0.37231904	0.5	0.88079995
Regular	0	0	4	0.37231904	0.5	0.9610182
Regular	0	0	5	0.37231904	0.5	1.0412365
Regular	0	0	6	0.37231904	0.5	1.1214547
Regular	0	0	7	0.37365952	0.5010678	1.1957726
Regular	0	0	8	0.4256032	0.5424453	1.2691821
Regular	0	0	9	0.5358579	0.63008916	1.3364905
Regular	0	0	10	0.5831099	0.6677294	1.4035773
Regular	0	0	11	0.6853217	0.74896646	1.4658688
Regular	0	0	12	0.61863273	0.6954769	1.5268815
Regular	0	0	13	0.6591823	0.72667944	1.5878941
Regular	0	0	14	0.75234586	0.7994272	1.6438749
Regular	0	0	15	0.7208445	0.7715874	1.6984396
Regular	0	0	16	0.71280164	0.7662791	1.7525039
Regular	0	0	17	0.7288874	0.77726185	1.8052391
Regular	0	0	18	0.6578418	0.72433	1.8567197
Regular	0	0	19	0.73961127	0.7863536	1.9070251
Regular	0	0	20	0.77815014	0.81558824	1.9562396
Regular	0	0	21	0.8059651	0.83719593	2.0044534
Regular	0	0	22	0.8026139	0.8345264	2.0517638
Regular	0	0	23	0.8146783	0.8437705	2.098171
Regular	0	0	24	0.8220509	0.846897	2.143775
Regular	0	0	25	0.833445	0.851396	2.1885715
Regular	0	0	26	0.7731233	0.80902064	2.2326822
Regular	0	0	27	0.81400806	0.83737755	2.276082
Regular	0	0	28	0.7895442	0.82008725	2.318791
Regular	0	0	29	0.83042896	0.8524722	2.3608918
Regular	0	1	0	0.37231904	0.5	0.575004
Regular	0	1	1	0.37231904	0.5	0.6639164
Regular	0	1	2	0.37231904	0.5	0.7367993
Regular	0	1	3	0.6648794	0.7328655	0.8096822
Regular	0	1	4	0.713807	0.77019256	0.8825651
Regular	0	1	5	0.730563	0.78262466	0.95544803
Regular	0	1	6	0.77245307	0.80592346	1.0282868
Regular	0	1	7	0.7496649	0.7963761	1.0951954
Regular	0	1	8	0.75	0.7962769	1.162104
Regular	0	1	9	0.8227212	0.83626217	1.2245001
Regular	0	1	10	0.85053617	0.8437717	1.2861004
Regular	0	1	11	0.82908845	0.8501228	1.3434169
Regular	0	1	12	0.8518767	0.85930383	1.3998998
Regular	0	1	13	0.8987936	0.8959447	1.4548827
Regular	0	1	14	0.89041555	0.87645435	1.5063945
Regular	0	1	15	0.81937	0.78653765	1.5579064
Regular	0	1	16	0.83411527	0.789495	1.6094182
Regular	0	1	17	0.80563	0.77046597	1.6569012
Regular	0	1	18	0.852882	0.82788026	1.7030956
Regular	0	1	19	0.827748	0.7853384	1.7491778
Regular	0	1	20	0.83076406	0.7965294	1.7944124
Regular	0	1	21	0.81434315	0.77173084	1.8387215
Regular	0	1	22	0.84483916	0.8531486	1.8821763
Regular	0	1	23	0.8421582	0.8171407	1.9248161
Regular	0	1	24	0.8247319	0.7811049	1.9666674
Regular	0	1	25	0.81937	0.7779322	2.007854
Regular	0	1	26	0.8210456	0.77798533	2.0482996
Regular	0	1	27	0.8200402	0.7790154	2.0881426
Regular	0	1	28	0.8243968	0.7813872	2.127404
Regular	0	1	29	0.8351206	0.79853505	2.1660256
Regular	0	2	0	0.37231904	0.5	0.5591428
Regular	0	2	1	0.37231904	0.5	0.63642824
Regular	0	2	2	0.37231904	0.5	0.7137137
Regular	0	2	3	0.37231904	0.5	0.7861735
Regular	0	2	4	0.37231904	0.5	0.8531792
Regular	0	2	5	0.37231904	0.5	0.92018497
Regular	0	2	6	0.37231904	0.5	0.98719066
Regular	0	2	7	0.4319705	0.54751736	1.0541964
Regular	0	2	8	0.894437	0.90529084	1.1166136
Regular	0	2	9	0.7680965	0.7012023	1.1784678
Regular	0	2	10	0.77077746	0.70498574	1.235866
Regular	0	2	11	0.76742625	0.7006684	1.2928994
Regular	0	2	12	0.79993296	0.75366056	1.3462404
Regular	0	2	13	0.65985256	0.55107737	1.3985957
Regular	0	2	14	0.70073724	0.6100109	1.4506588
Regular	0	2	15	0.7107909	0.6187518	1.4984548
Regular	0	2	16	0.66018766	0.5502457	1.5462509
Regular	0	2	17	0.7513405	0.6733904	1.594047
Regular	0	2	18	0.7550268	0.6794394	1.6406242
Regular	0	2	19	0.7503351	0.6746035	1.6835304
Regular	0	2	20	0.655496	0.54248035	1.7264367
Regular	0	2	21	0.65516084	0.5423965	1.7690994
Regular	0	2	22	0.7989276	0.73839533	1.8109167
Regular	0	2	23	0.68197054	0.5787663	1.851941
Regular	0	2	24	0.76508045	0.6907436	1.8922504
Regular	0	2	25	0.7114611	0.6176379	1.9318734
Regular	0	2	26	0.73123324	0.6473031	1.9708211
Regular	0	2	27	0.70878017	0.6140375	2.0091648
Regular	0	2	28	0.76172924	0.68953884	2.0469437
Regular	0	2	29	0.73491955	0.65371835	2.0841143
Regular	0	3	0	0.37231904	0.5	0.5656273
Regular	0	3	1	0.37231904	0.5	0.64939713
Regular	0	3	2	0.37231904	0.5	0.72751814
Regular	0	3	3	0.37231904	0.5	0.7973073
Regular	0	3	4	0.37231904	0.5	0.8670965
Regular	0	3	5	0.37231904	0.5	0.93688565
Regular	0	3	6	0.37231904	0.5	1.0066749
Regular	0	3	7	0.37231904	0.5	1.0741566
Regular	0	3	8	0.37231904	0.5	1.1384354
Regular	0	3	9	0.37231904	0.5	1.2007755
Regular	0	3	10	0.4430295	0.55632675	1.2600033
Regular	0	3	11	0.47620642	0.58275497	1.3177043
Regular	0	3	12	0.53016084	0.6257341	1.3720444
Regular	0	3	13	0.5810992	0.6657615	1.4263847
Regular	0	3	14	0.5854558	0.669598	1.4774785
Regular	0	3	15	0.6306971	0.7025238	1.5270625
Regular	0	3	16	0.6229893	0.6929052	1.5766466
Regular	0	3	17	0.61159515	0.68309647	1.6262139
Regular	0	3	18	0.60053617	0.62521803	1.6707034
Regular	0	3	19	0.6179625	0.63031095	1.7151928
Regular	0	3	20	0.63505363	0.64209455	1.7595063
Regular	0	3	21	0.586126	0.5967114	1.8029642
Regular	0	3	22	0.64376676	0.6488522	1.8455703
Regular	0	3	23	0.6253351	0.6327051	1.8873945
Regular	0	3	24	0.6280161	0.6317282	1.9284707
Regular	0	3	25	0.61260056	0.6190822	1.9688172
Regular	0	3	26	0.5727212	0.5812729	2.0085306
Regular	0	3	27	0.5586461	0.52611846	2.0475945
Regular	0	3	28	0.6487936	0.6521241	2.086053
Regular	0	3	29	0.6913539	0.6843791	2.123972
Regular	1	0	0	0.37231904	0.5	0.6096013
Regular	1	0	1	0.37231904	0.5	0.70105207
Regular	1	0	2	0.37231904	0.5	0.7925028
Regular	1	0	3	0.37231904	0.5	0.88079995
Regular	1	0	4	0.37231904	0.5	0.9610182
Regular	1	0	5	0.37231904	0.5	1.0412365
Regular	1	0	6	0.37231904	0.5	1.1214547
Regular	1	0	7	0.37231904	0.5	1.1957726
Regular	1	0	8	0.37231904	0.5	1.2691821
Regular	1	0	9	0.37868634	0.50507206	1.3364905
Regular	1	0	10	0.38371313	0.50907636	1.4035773
Regular	1	0	11	0.48693028	0.5911143	1.4658688
Regular	1	0	12	0.5291555	0.6245671	1.5268815
Regular	1	0	13	0.59517425	0.6767903	1.5878941
Regular	1	0	14	0.6330429	0.7045756	1.6438749
Regular	1	0	15	0.6950402	0.7492012	1.6984396
Regular	1	0	16	0.525134	0.6198989	1.7525039
Regular	1	0	17	0.59148794	0.67055815	1.8052391
Regular	1	0	18	0.68900806	0.73798776	1.8567197
Regular	1	0	19	0.5402145	0.62898225	1.9070251
Regular	1	0	20	0.71447724	0.75351566	1.9562396
Regular	1	0	21	0.59182304	0.6678956	2.0044534
Regular	1	0	22	0.6159517	0.6880316	2.0517638
Regular	1	0	23	0.7503351	0.78775537	2.098171
Regular	1	0	24	0.68934315	0.74667704	2.143775
Regular	1	0	25	0.7355898	0.7796714	2.1885715
Regular	1	0	26	0.74932975	0.7897009	2.2326822
Regular	1	0	27	0.64577746	0.7094101	2.276082
Regular	1	0	28	0.7282172	0.7703197	2.318791
Regular	1	0	29	0.72955763	0.7728522	2.3608918
Regular	1	1	0	0.62768096	0.5	0.575004
Regular	1	1	1	0.37231904	0.5	0.6639164
Regular	1	1	2	0.45978552	0.5696743	0.7367993
Regular	1	1	3	0.7044236	0.7639996	0.8096822
Regular	1	1	4	0.7262064	0.78006977	0.8825651
Regular	1	1	5	0.7392761	0.7884668	0.95544803
Regular	1	1	6	0.7479893	0.79467523	1.0282868
Regular	1	1	7	0.8039544	0.8268057	1.0951954
Regular	1	1	8	0.8280831	0.79256284	1.162104
Regular	1	1	9	0.8243968	0.7903588	1.2245001
Regular	1	1	10	0.83042896	0.8019384	1.2861004
Regular	1	1	11	0.838807	0.80568266	1.3434169
Regular	1	1	12	0.8518767	0.8268963	1.3998998
Regular	1	1	13	0.7969169	0.76407456	1.4548827
Regular	1	1	14	0.8374665	0.7919814	1.5063945
Regular	1	1	15	0.8327748	0.80069447	1.5579064
Regular	1	1	16	0.83009386	0.7926998	1.6094182
Regular	1	1	17	0.83042896	0.7869247	1.6569012
Regular	1	1	18	0.83243966	0.78999114	1.7030956
Regular	1	1	19	0.8294236	0.7866731	1.7491778
Regular	1	1	20	0.836126	0.79329383	1.7944124
Regular	1	1	21	0.73592496	0.65104043	1.8387215
Regular	1	1	22	0.8119973	0.7515528	1.8821763
Regular	1	1	23	0.8367962	0.7995036	1.9248161
Regular	1	1	24	0.83411527	0.7858331	1.9666674
Regular	1	1	25	0.8344504	0.78939575	2.007854
Regular	1	1	26	0.8331099	0.7819197	2.0482996
Regular	1	1	27	0.82707775	0.7820581	2.0881426
Regular	1	1	28	0.8223861	0.7781377	2.127404
Regular	1	1	29	0.82741284	0.7819588	2.1660256
Regular	1	2	0	0.37231904	0.5	0.5591428
Regular	1	2	1	0.37231904	0.5	0.63642824
Regular	1	2	2	0.37231904	0.5	0.7137137
Regular	1	2	3	0.37231904	0.5	0.7861735
Regular	1	2	4	0.37231904	0.5	0.8531792
Regular	1	2	5	0.37231904	0.5	0.92018497
Regular	1	2	6	0.37231904	0.5	0.98719066
Regular	1	2	7	0.37231904	0.5	1.0541964
Regular	1	2	8	0.37231904	0.5	1.1166136
Regular	1	2	9	0.44101876	0.55472505	1.1784678
Regular	1	2	10	0.72184986	0.7244177	1.235866
Regular	1	2	11	0.7265416	0.7052683	1.2928994
Regular	1	2	12	0.68599194	0.6361654	1.3462404
Regular	1	2	13	0.6779491	0.63580066	1.3985957
Regular	1	2	14	0.6900134	0.6459602	1.4506588
Regular	1	2	15	0.77613944	0.7233552	1.4984548
Regular	1	2	16	0.70743966	0.6838269	1.5462509
Regular	1	2	17	0.76508045	0.697335	1.594047
Regular	1	2	18	0.69470507	0.64859897	1.6406242
Regular	1	2	19	0.7892091	0.7372451	1.6835304
Regular	1	2	20	0.76709116	0.6978382	1.7264367
Regular	1	2	21	0.70878017	0.6711627	1.7690994
Regular	1	2	22	0.67426276	0.5724433	1.8109167
Regular	1	2	23	0.65482575	0.63385946	1.851941
Regular	1	2	24	0.7205094	0.6321693	1.8922504
Regular	1	2	25	0.7060992	0.61867636	1.9318734
Regular	1	2	26	0.66152817	0.5568063	1.9708211
Regular	1	2	27	0.6632038	0.56015515	2.0091648
Regular	1	2	28	0.6524799	0.5492325	2.0469437
Regular	1	2	29	0.6504692	0.53719443	2.0841143
Regular	1	3	0	0.37231904	0.5	0.5656273
Regular	1	3	1	0.37231904	0.5	0.64939713
Regular	1	3	2	0.37231904	0.5	0.72751814
Regular	1	3	3	0.37231904	0.5	0.7973073
Regular	1	3	4	0.37231904	0.5	0.8670965
Regular	1	3	5	0.37231904	0.5	0.93688565
Regular	1	3	6	0.37231904	0.5	1.0066749
Regular	1	3	7	0.37399465	0.5013348	1.0741566
Regular	1	3	8	0.45878017	0.56887347	1.1384354
Regular	1	3	9	0.5056971	0.60624665	1.2007755
Regular	1	3	10	0.5955094	0.6777896	1.2600033
Regular	1	3	11	0.58981234	0.67325145	1.3177043
Regular	1	3	12	0.61293566	0.6913049	1.3720444
Regular	1	3	13	0.6575067	0.7266264	1.4263847
Regular	1	3	14	0.65817696	0.7249632	1.4774785
Regular	1	3	15	0.69671583	0.7516345	1.5270625
Regular	1	3	16	0.6561662	0.71182656	1.5766466
Regular	1	3	17	0.66957104	0.7129837	1.6262139
Regular	1	3	18	0.6645442	0.68719137	1.6707034
Regular	1	3	19	0.6162869	0.59107584	1.7151928
Regular	1	3	20	0.61092496	0.5421298	1.7595063
Regular	1	3	21	0.6377346	0.5665985	1.8029642
Regular	1	3	22	0.6447721	0.5681764	1.8455703
Regular	1	3	23	0.6414209	0.5651407	1.8873945
Regular	1	3	24	0.6303619	0.56420434	1.9284707
Regular	1	3	25	0.6487936	0.58090067	1.9688172
Regular	1	3	26	0.67660856	0.5977479	2.0085306
Regular	1	3	27	0.68029493	0.5994028	2.0475945
Regular	1	3	28	0.65683645	0.5845611	2.086053
Regular	1	3	29	0.647118	0.57919973	2.123972
Regular	2	0	0	0.37231904	0.5	0.6096013
Regular	2	0	1	0.37231904	0.5	0.70105207
Regular	2	0	2	0.37231904	0.5	0.7925028
Regular	2	0	3	0.37231904	0.5	0.88079995
Regular	2	0	4	0.37231904	0.5	0.9610182
Regular	2	0	5	0.37231904	0.5	1.0412365
Regular	2	0	6	0.37231904	0.5	1.1214547
Regular	2	0	7	0.37231904	0.5	1.1957726
Regular	2	0	8	0.37231904	0.5	1.2691821
Regular	2	0	9	0.37231904	0.5	1.3364905
Regular	2	0	10	0.37231904	0.5	1.4035773
Regular	2	0	11	0.37231904	0.5	1.4658688
Regular	2	0	12	0.37231904	0.5	1.5268815
Regular	2	0	13	0.37231904	0.5	1.5878941
Regular	2	0	14	0.37298927	0.5005339	1.6438749
Regular	2	0	15	0.47654155	0.5830219	1.6984396
Regular	2	0	16	0.40516084	0.52616125	1.7525039
Regular	2	0	17	0.42158177	0.53924185	1.8052391
Regular	2	0	18	0.6394102	0.7123941	1.8567197
Regular	2	0	19	0.508378	0.6081992	1.9070251
Regular	2	0	20	0.56802946	0.65553343	1.9562396
Regular	2	0	21	0.6655496	0.73285013	2.0044534
Regular	2	0	22	0.6953753	0.7566088	2.0517638
Regular	2	0	23	0.85053617	0.87855947	2.098171
Regular	2	0	24	0.73458445	0.78765905	2.143775
Regular	2	0	25	0.7898794	0.83115673	2.1885715
Regular	2	0	26	0.77815014	0.82236266	2.2326822
Regular	2	0	27	0.8063003	0.8438711	2.276082
Regular	2	0	28	0.8086461	0.84555674	2.318791
Regular	2	0	29	0.8119973	0.843832	2.3608918
Regular	2	1	0	0.37231904	0.5	0.575004
Regular	2	1	1	0.37231904	0.5	0.6639164
Regular	2	1	2	0.37231904	0.5	0.7367993
Regular	2	1	3	0.38270777	0.5082755	0.8096822
Regular	2	1	4	0.5710456	0.6583022	0.8825651
Regular	2	1	5	0.71648794	0.76445514	0.95544803
Regular	2	1	6	0.7355898	0.7677703	1.0282868
Regular	2	1	7	0.7483244	0.79512525	1.0951954
Regular	2	1	8	0.77680963	0.8114078	1.162104
Regular	2	1	9	0.73793566	0.7886807	1.2245001
Regular	2	1	10	0.82339144	0.8461339	1.2861004
Regular	2	1	11	0.9155496	0.90709513	1.3434169
Regular	2	1	12	0.81434315	0.7558017	1.3998998
Regular	2	1	13	0.8914209	0.89977574	1.4548827
Regular	2	1	14	0.900134	0.8944492	1.5063945
Regular	2	1	15	0.9088472	0.91695285	1.5579064
Regular	2	1	16	0.8548928	0.8814806	1.6094182
Regular	2	1	17	0.8696381	0.83445334	1.6569012
Regular	2	1	18	0.844504	0.79996765	1.7030956
Regular	2	1	19	0.852882	0.8214719	1.7491778
Regular	2	1	20	0.83847183	0.7935146	1.7944124
Regular	2	1	21	0.8669571	0.83982456	1.8387215
Regular	2	1	22	0.827748	0.7879017	1.8821763
Regular	2	1	23	0.83947724	0.803287	1.9248161
Regular	2	1	24	0.8294236	0.7936307	1.9666674
Regular	2	1	25	0.84148794	0.7931708	2.007854
Regular	2	1	26	0.8297587	0.78474295	2.0482996
Regular	2	1	27	0.8951072	0.88623375	2.0881426
Regular	2	1	28	0.8733244	0.8522204	2.127404
Regular	2	1	29	0.8478552	0.8147213	2.1660256
Regular	2	2	0	0.37231904	0.5	0.5591428
Regular	2	2	1	0.37231904	0.5	0.63642824
Regular	2	2	2	0.37231904	0.5	0.7137137
Regular	2	2	3	0.37231904	0.5	0.7861735
Regular	2	2	4	0.37231904	0.5	0.8531792
Regular	2	2	5	0.37231904	0.5	0.92018497
Regular	2	2	6	0.37231904	0.5	0.98719066
Regular	2	2	7	0.37231904	0.5	1.0541964
Regular	2	2	8	0.37231904	0.5	1.1166136
Regular	2	2	9	0.44571045	0.55644834	1.1784678
Regular	2	2	10	0.6779491	0.59918195	1.235866
Regular	2	2	11	0.6591823	0.5556701	1.2928994
Regular	2	2	12	0.6595174	0.5509935	1.3462404
Regular	2	2	13	0.6595174	0.55135965	1.3985957
Regular	2	2	14	0.66052276	0.55124503	1.4506588
Regular	2	2	15	0.6635389	0.56042206	1.4984548
Regular	2	2	16	0.65650135	0.5460276	1.5462509
Regular	2	2	17	0.6558311	0.54476136	1.594047
Regular	2	2	18	0.64242625	0.5251117	1.6406242
Regular	2	2	19	0.663874	0.5579426	1.6835304
Regular	2	2	20	0.655496	0.5444944	1.7264367
Regular	2	2	21	0.6451072	0.5296275	1.7690994
Regular	2	2	22	0.64175606	0.524944	1.8109167
Regular	2	2	23	0.64343166	0.52774346	1.851941
Regular	2	2	24	0.66186327	0.55542547	1.8922504
Regular	2	2	25	0.6306971	0.50936013	1.9318734
Regular	2	2	26	0.6330429	0.5125104	1.9708211
Regular	2	2	27	0.655496	0.54522675	2.0091648
Regular	2	2	28	0.6578418	0.5480109	2.0469437
Regular	2	2	29	0.6357239	0.5155615	2.0841143
Regular	2	3	0	0.37231904	0.5	0.5656273
Regular	2	3	1	0.37231904	0.5	0.64939713
Regular	2	3	2	0.37231904	0.5	0.72751814
Regular	2	3	3	0.37231904	0.5	0.7973073
Regular	2	3	4	0.37231904	0.5	0.8670965
Regular	2	3	5	0.37231904	0.5	0.93688565
Regular	2	3	6	0.37231904	0.5	1.0066749
Regular	2	3	7	0.4400134	0.5539242	1.0741566
Regular	2	3	8	0.43632707	0.5509877	1.1384354
Regular	2	3	9	0.44671583	0.5592632	1.2007755
Regular	2	3	10	0.45040214	0.56219965	1.2600033
Regular	2	3	11	0.4577748	0.5680726	1.3177043
Regular	2	3	12	0.47117963	0.57875067	1.3720444
Regular	2	3	13	0.47788203	0.5840897	1.4263847
Regular	2	3	14	0.51340485	0.6123865	1.4774785
Regular	2	3	15	0.56769437	0.6556327	1.5270625
Regular	2	3	16	0.60589814	0.68606514	1.5766466
Regular	2	3	17	0.6263405	0.7021661	1.6262139
Regular	2	3	18	0.6162869	0.69415754	1.6707034
Regular	2	3	19	0.6283512	0.7037678	1.7151928
Regular	2	3	20	0.6303619	0.70445406	1.7595063
Regular	2	3	21	0.60422254	0.6838149	1.8029642
Regular	2	3	22	0.6447721	0.69029987	1.8455703
Regular	2	3	23	0.616622	0.656341	1.8873945
Regular	2	3	24	0.6410858	0.6536741	1.9284707
Regular	2	3	25	0.6521448	0.66138494	1.9688172
Regular	2	3	26	0.625	0.64012814	2.0085306
Regular	2	3	27	0.711126	0.705622	2.0475945
Regular	2	3	28	0.67459786	0.6787214	2.086053
Regular	2	3	29	0.6963807	0.6953409	2.123972
Regular	3	0	0	0.37231904	0.5	0.6096013
Regular	3	0	1	0.37231904	0.5	0.70105207
Regular	3	0	2	0.37231904	0.5	0.7925028
Regular	3	0	3	0.37231904	0.5	0.88079995
Regular	3	0	4	0.37231904	0.5	0.9610182
Regular	3	0	5	0.37231904	0.5	1.0412365
Regular	3	0	6	0.37231904	0.5	1.1214547
Regular	3	0	7	0.37231904	0.5	1.1957726
Regular	3	0	8	0.37231904	0.5	1.2691821
Regular	3	0	9	0.37231904	0.5	1.3364905
Regular	3	0	10	0.37231904	0.5	1.4035773
Regular	3	0	11	0.37265417	0.50026697	1.4658688
Regular	3	0	12	0.38538873	0.5104111	1.5268815
Regular	3	0	13	0.40214476	0.52375865	1.5878941
Regular	3	0	14	0.40817696	0.5285638	1.6438749
Regular	3	0	15	0.5056971	0.60606354	1.6984396
Regular	3	0	16	0.5847855	0.668881	1.7525039
Regular	3	0	17	0.5908177	0.67368615	1.8052391
Regular	3	0	18	0.6578418	0.72433	1.8567197
Regular	3	0	19	0.6410858	0.71116555	1.9070251
Regular	3	0	20	0.7714477	0.81171393	1.9562396
Regular	3	0	21	0.8522118	0.87019026	2.0044534
Regular	3	0	22	0.8840483	0.8876776	2.0517638
Regular	3	0	23	0.64041555	0.70770216	2.098171
Regular	3	0	24	0.7701072	0.80881524	2.143775
Regular	3	0	25	0.6193029	0.69198275	2.1885715
Regular	3	0	26	0.8213807	0.8437998	2.2326822
Regular	3	0	27	0.74731904	0.7899301	2.276082
Regular	3	0	28	0.86494637	0.8812499	2.318791
Regular	3	0	29	0.9148794	0.9191947	2.3608918
Regular	3	1	0	0.37231904	0.5	0.575004
Regular	3	1	1	0.37231904	0.5	0.6639164
Regular	3	1	2	0.58042896	0.5211329	0.7367993
Regular	3	1	3	0.6635389	0.7279527	0.8096822
Regular	3	1	4	0.70073724	0.76033074	0.8825651
Regular	3	1	5	0.6320375	0.7056057	0.95544803
Regular	3	1	6	0.6283512	0.70211995	1.0282868
Regular	3	1	7	0.7094504	0.766356	1.0951954
Regular	3	1	8	0.64041555	0.7111809	1.162104
Regular	3	1	9	0.7174933	0.7720305	1.2245001
Regular	3	1	10	0.655496	0.72246134	1.2861004
Regular	3	1	11	0.6357239	0.70854217	1.3434169
Regular	3	1	12	0.6477882	0.71723694	1.3998998
Regular	3	1	13	0.64376676	0.71385044	1.4548827
Regular	3	1	14	0.6414209	0.71161556	1.5063945
Regular	3	1	15	0.6340483	0.70592576	1.5579064
Regular	3	1	16	0.65147454	0.71962416	1.6094182
Regular	3	1	17	0.65817696	0.7233153	1.6569012
Regular	3	1	18	0.6521448	0.7196088	1.7030956
Regular	3	1	19	0.66186327	0.7251532	1.7491778
Regular	3	1	20	0.6451072	0.71436894	1.7944124
Regular	3	1	21	0.6380697	0.70766443	1.8387215
Regular	3	1	22	0.63840485	0.709213	1.8821763
Regular	3	1	23	0.64008045	0.7105478	1.9248161
Regular	3	1	24	0.6504692	0.7179078	1.9666674
Regular	3	1	25	0.66823053	0.73169005	2.007854
Regular	3	1	26	0.64343166	0.712668	2.0482996
Regular	3	1	27	0.64343166	0.7110202	2.0881426
Regular	3	1	28	0.6343834	0.7056434	2.127404
Regular	3	1	29	0.63739944	0.7060319	2.1660256
Regular	3	2	0	0.37231904	0.5	0.5591428
Regular	3	2	1	0.37231904	0.5	0.63642824
Regular	3	2	2	0.37231904	0.5	0.7137137
Regular	3	2	3	0.37231904	0.5	0.7861735
Regular	3	2	4	0.37231904	0.5	0.8531792
Regular	3	2	5	0.37231904	0.5	0.92018497
Regular	3	2	6	0.37231904	0.5	0.98719066
Regular	3	2	7	0.37231904	0.5	1.0541964
Regular	3	2	8	0.37231904	0.5	1.1166136
Regular	3	2	9	0.37231904	0.5	1.1784678
Regular	3	2	10	0.4058311	0.52669513	1.235866
Regular	3	2	11	0.6705764	0.7363051	1.2928994
Regular	3	2	12	0.79289544	0.7447589	1.3462404
Regular	3	2	13	0.6866622	0.62992483	1.3985957
Regular	3	2	14	0.7630697	0.70012754	1.4506588
Regular	3	2	15	0.6849866	0.63682926	1.4984548
Regular	3	2	16	0.6880027	0.6401473	1.5462509
Regular	3	2	17	0.76675606	0.7061766	1.594047
Regular	3	2	18	0.7570375	0.69202673	1.6406242
Regular	3	2	19	0.7613941	0.6984266	1.6835304
Regular	3	2	20	0.64376676	0.52691185	1.7264367
Regular	3	2	21	0.6538204	0.54297656	1.7690994
Regular	3	2	22	0.7094504	0.62262756	1.8109167
Regular	3	2	23	0.65348524	0.5423434	1.851941
Regular	3	2	24	0.655496	0.5463253	1.8922504
Regular	3	2	25	0.6524799	0.54172564	1.9318734
Regular	3	2	26	0.652815	0.55462605	1.9708211
Regular	3	2	27	0.78183645	0.7341186	2.0091648
Regular	3	2	28	0.65180963	0.541741	2.0469437
Regular	3	2	29	0.6544906	0.5455245	2.0841143
Regular	3	3	0	0.37231904	0.5	0.5656273
Regular	3	3	1	0.37231904	0.5	0.64939713
Regular	3	3	2	0.37231904	0.5	0.72751814
Regular	3	3	3	0.37231904	0.5	0.7973073
Regular	3	3	4	0.37231904	0.5	0.8670965
Regular	3	3	5	0.37231904	0.5	0.93688565
Regular	3	3	6	0.37231904	0.5	1.0066749
Regular	3	3	7	0.37231904	0.5	1.0741566
Regular	3	3	8	0.4430295	0.55632675	1.1384354
Regular	3	3	9	0.450067	0.56193274	1.2007755
Regular	3	3	10	0.46648794	0.57501334	1.2600033
Regular	3	3	11	0.49396783	0.5969034	1.3177043
Regular	3	3	12	0.49731904	0.5995729	1.3720444
Regular	3	3	13	0.54490614	0.63747996	1.4263847
Regular	3	3	14	0.5636729	0.6524292	1.4774785
Regular	3	3	15	0.602882	0.6836626	1.5270625
Regular	3	3	16	0.56769437	0.6552665	1.5766466
Regular	3	3	17	0.6072386	0.68658364	1.6262139
Regular	3	3	18	0.59483916	0.6748755	1.6707034
Regular	3	3	19	0.60757375	0.6665272	1.7151928
Regular	3	3	20	0.6263405	0.6474211	1.7595063
Regular	3	3	21	0.66152817	0.6443251	1.8029642
Regular	3	3	22	0.68230563	0.6753404	1.8455703
Regular	3	3	23	0.70040214	0.67071414	1.8873945
Regular	3	3	24	0.67459786	0.66938365	1.9284707
Regular	3	3	25	0.6816354	0.62646985	1.9688172
Regular	3	3	26	0.6970509	0.6713403	2.0085306
Regular	3	3	27	0.7483244	0.7268313	2.0475945
Regular	3	3	28	0.6940349	0.68193734	2.086053
Regular	3	3	29	0.70040214	0.6859109	2.123972
Regular	4	0	0	0.37231904	0.5	0.6096013
Regular	4	0	1	0.37231904	0.5	0.70105207
Regular	4	0	2	0.37231904	0.5	0.7925028
Regular	4	0	3	0.37231904	0.5	0.88079995
Regular	4	0	4	0.37231904	0.5	0.9610182
Regular	4	0	5	0.37231904	0.5	1.0412365
Regular	4	0	6	0.37231904	0.5	1.1214547
Regular	4	0	7	0.37231904	0.5	1.1957726
Regular	4	0	8	0.37231904	0.5	1.2691821
Regular	4	0	9	0.37231904	0.5	1.3364905
Regular	4	0	10	0.37231904	0.5	1.4035773
Regular	4	0	11	0.37231904	0.5	1.4658688
Regular	4	0	12	0.3914209	0.51521623	1.5268815
Regular	4	0	13	0.3867292	0.5114789	1.5878941
Regular	4	0	14	0.48424932	0.58916175	1.6438749
Regular	4	0	15	0.55730563	0.6471741	1.6984396
Regular	4	0	16	0.5258043	0.6220807	1.7525039
Regular	4	0	17	0.61092496	0.6878723	1.8052391
Regular	4	0	18	0.5867962	0.67029965	1.8567197
Regular	4	0	19	0.62030834	0.69626236	1.9070251
Regular	4	0	20	0.60589814	0.68478346	1.9562396
Regular	4	0	21	0.5911528	0.6732207	2.0044534
Regular	4	0	22	0.6849866	0.7459531	2.0517638
Regular	4	0	23	0.7644102	0.8073896	2.098171
Regular	4	0	24	0.76675606	0.8096245	2.143775
Regular	4	0	25	0.78183645	0.82145417	2.1885715
Regular	4	0	26	0.8371314	0.86110693	2.2326822
Regular	4	0	27	0.82573724	0.85349536	2.276082
Regular	4	0	28	0.82339144	0.8532745	2.318791
Regular	4	0	29	0.82171583	0.8541369	2.3608918
Regular	4	1	0	0.37231904	0.5	0.575004
Regular	4	1	1	0.37231904	0.5	0.6639164
Regular	4	1	2	0.37231904	0.5	0.7367993
Regular	4	1	3	0.3847185	0.5098772	0.8096822
Regular	4	1	4	0.54658175	0.63881475	0.8825651
Regular	4	1	5	0.6363941	0.70962536	0.95544803
Regular	4	1	6	0.633378	0.70722276	1.0282868
Regular	4	1	7	0.6504692	0.71882325	1.0951954
Regular	4	1	8	0.6591823	0.72576404	1.162104
Regular	4	1	9	0.66186327	0.72753346	1.2245001
Regular	4	1	10	0.6578418	0.72433	1.2861004
Regular	4	1	11	0.69269437	0.75154364	1.3434169
Regular	4	1	12	0.6990617	0.7544186	1.3998998
Regular	4	1	13	0.780496	0.8104993	1.4548827
Regular	4	1	14	0.7352547	0.7222792	1.5063945
Regular	4	1	15	0.7107909	0.7511285	1.5579064
Regular	4	1	16	0.73324394	0.7413671	1.6094182
Regular	4	1	17	0.75	0.74610925	1.6569012
Regular	4	1	18	0.72386056	0.77051115	1.7030956
Regular	4	1	19	0.72922254	0.7731346	1.7491778
Regular	4	1	20	0.7402815	0.78377485	1.7944124
Regular	4	1	21	0.75636727	0.7394633	1.8387215
Regular	4	1	22	0.76675606	0.7391335	1.8821763
Regular	4	1	23	0.8046247	0.80188966	1.9248161
Regular	4	1	24	0.80730563	0.83258784	1.9666674
Regular	4	1	25	0.7245308	0.77452385	2.007854
Regular	4	1	26	0.8210456	0.8237587	2.0482996
Regular	4	1	27	0.77446383	0.8038633	2.0881426
Regular	4	1	28	0.7969169	0.79520047	2.127404
Regular	4	1	29	0.74564344	0.72890687	2.1660256
Regular	4	2	0	0.37231904	0.5	0.5591428
Regular	4	2	1	0.37231904	0.5	0.63642824
Regular	4	2	2	0.37231904	0.5	0.7137137
Regular	4	2	3	0.37231904	0.5	0.7861735
Regular	4	2	4	0.37231904	0.5	0.8531792
Regular	4	2	5	0.37231904	0.5	0.92018497
Regular	4	2	6	0.37231904	0.5	0.98719066
Regular	4	2	7	0.37231904	0.5	1.0541964
Regular	4	2	8	0.6508043	0.7079215	1.1166136
Regular	4	2	9	0.6363941	0.57120657	1.1784678
Regular	4	2	10	0.66018766	0.6707213	1.235866
Regular	4	2	11	0.64209116	0.52997136	1.2928994
Regular	4	2	12	0.6538204	0.5468215	1.3462404
Regular	4	2	13	0.6504692	0.54140556	1.3985957
Regular	4	2	14	0.65147454	0.5401924	1.4506588
Regular	4	2	15	0.63739944	0.5729229	1.4984548
Regular	4	2	16	0.6538204	0.5471877	1.5462509
Regular	4	2	17	0.64410186	0.529376	1.594047
Regular	4	2	18	0.6544906	0.54607373	1.6406242
Regular	4	2	19	0.64745307	0.5358904	1.6835304
Regular	4	2	20	0.6685657	0.5688206	1.7264367
Regular	4	2	21	0.64343166	0.5297575	1.7690994
Regular	4	2	22	0.6524799	0.5430073	1.8109167
Regular	4	2	23	0.65315014	0.5439074	1.851941
Regular	4	2	24	0.65113944	0.54248875	1.8922504
Regular	4	2	25	0.6521448	0.5464022	1.9318734
Regular	4	2	26	0.6544906	0.55046797	1.9708211
Regular	4	2	27	0.65315014	0.5437243	2.0091648
Regular	4	2	28	0.652815	0.5454714	2.0469437
Regular	4	2	29	0.64242625	0.529689	2.0841143
Regular	4	3	0	0.37231904	0.5	0.5656273
Regular	4	3	1	0.37231904	0.5	0.64939713
Regular	4	3	2	0.37231904	0.5	0.72751814
Regular	4	3	3	0.37231904	0.5	0.7973073
Regular	4	3	4	0.37231904	0.5	0.8670965
Regular	4	3	5	0.37231904	0.5	0.93688565
Regular	4	3	6	0.37231904	0.5	1.0066749
Regular	4	3	7	0.37231904	0.5	1.0741566
Regular	4	3	8	0.39343163	0.5168179	1.1384354
Regular	4	3	9	0.41957104	0.53764015	1.2007755
Regular	4	3	10	0.48659518	0.5910304	1.2600033
Regular	4	3	11	0.5747319	0.6603232	1.3177043
Regular	4	3	12	0.62768096	0.7021353	1.3720444
Regular	4	3	13	0.6427614	0.70444417	1.4263847
Regular	4	3	14	0.650134	0.70116246	1.4774785
Regular	4	3	15	0.6303619	0.66710293	1.5270625
Regular	4	3	16	0.6283512	0.6460933	1.5766466
Regular	4	3	17	0.6863271	0.7096698	1.6262139
Regular	4	3	18	0.67292225	0.6737248	1.6707034
Regular	4	3	19	0.64075065	0.5955496	1.7151928
Regular	4	3	20	0.7064343	0.68137825	1.7595063
Regular	4	3	21	0.597185	0.52148086	1.8029642
Regular	4	3	22	0.6628686	0.58881694	1.8455703
Regular	4	3	23	0.64946383	0.56459	1.8873945
Regular	4	3	24	0.6430965	0.559701	1.9284707
Regular	4	3	25	0.68264073	0.6441153	1.9688172
Regular	4	3	26	0.59819037	0.5488303	2.0085306
Regular	4	3	27	0.6685657	0.59939724	2.0475945
Regular	4	3	28	0.67325735	0.61741585	2.086053
Regular	4	3	29	0.6940349	0.61364347	2.123972
Regular	5	0	0	0.38002682	0.5061399	0.6096013
Regular	5	0	1	0.37231904	0.5	0.70105207
Regular	5	0	2	0.37231904	0.5	0.7925028
Regular	5	0	3	0.37231904	0.5	0.88079995
Regular	5	0	4	0.37231904	0.5	0.9610182
Regular	5	0	5	0.37231904	0.5	1.0412365
Regular	5	0	6	0.37231904	0.5	1.1214547
Regular	5	0	7	0.37365952	0.5010678	1.1957726
Regular	5	0	8	0.42761394	0.544047	1.2691821
Regular	5	0	9	0.53719836	0.631157	1.3364905
Regular	5	0	10	0.613941	0.69173956	1.4035773
Regular	5	0	11	0.62432975	0.70001507	1.4658688
Regular	5	0	12	0.68934315	0.74722636	1.5268815
Regular	5	0	13	0.74363273	0.79266953	1.5878941
Regular	5	0	14	0.7101206	0.76029855	1.6438749
Regular	5	0	15	0.7466488	0.7877484	1.6984396
Regular	5	0	16	0.8659517	0.8800367	1.7525039
Regular	5	0	17	0.86159515	0.8716228	1.8052391
Regular	5	0	18	0.8113271	0.8317632	1.8567197
Regular	5	0	19	0.8240617	0.84520304	1.9070251
Regular	5	0	20	0.7989276	0.8189565	1.9562396
Regular	5	0	21	0.8150134	0.8315871	2.0044534
Regular	5	0	22	0.85254693	0.836768	2.0517638
Regular	5	0	23	0.8421582	0.8273939	2.098171
Regular	5	0	24	0.85053617	0.8351663	2.143775
Regular	5	0	25	0.8662869	0.8698673	2.1885715
Regular	5	0	26	0.85623324	0.86295736	2.2326822
Regular	5	0	27	0.87432975	0.8751756	2.276082
Regular	5	0	28	0.85991955	0.84941536	2.318791
Regular	5	0	29	0.85991955	0.84666896	2.3608918
Regular	5	1	0	0.62768096	0.5	0.575004
Regular	5	1	1	0.62768096	0.5	0.6639164
Regular	5	1	2	0.62064344	0.6315311	0.7367993
Regular	5	1	3	0.69302946	0.75528944	0.8096822
Regular	5	1	4	0.7463137	0.79462206	0.8825651
Regular	5	1	5	0.7409517	0.7910832	0.95544803
Regular	5	1	6	0.758378	0.80276763	1.0282868
Regular	5	1	7	0.7268767	0.78078675	1.0951954
Regular	5	1	8	0.79323053	0.8292489	1.162104
Regular	5	1	9	0.85991955	0.8774287	1.2245001
Regular	5	1	10	0.9044906	0.8920605	1.2861004
Regular	5	1	11	0.844504	0.79850286	1.3434169
Regular	5	1	12	0.8374665	0.7890519	1.3998998
Regular	5	1	13	0.83210456	0.7867947	1.4548827
Regular	5	1	14	0.83076406	0.79579705	1.5063945
Regular	5	1	15	0.83042896	0.7785024	1.5579064
Regular	5	1	16	0.8327748	0.78439915	1.6094182
Regular	5	1	17	0.8227212	0.77767223	1.6569012
Regular	5	1	18	0.82707775	0.77967787	1.7030956
Regular	5	1	19	0.7878686	0.7233607	1.7491778
Regular	5	1	20	0.81970507	0.7745373	1.7944124
Regular	5	1	21	0.7265416	0.64191794	1.8387215
Regular	5	1	22	0.7939008	0.732377	1.8821763
Regular	5	1	23	0.7285523	0.6427873	1.9248161
Regular	5	1	24	0.730563	0.6420088	1.9666674
Regular	5	1	25	0.81802946	0.77448416	2.007854
Regular	5	1	26	0.7593834	0.6847407	2.0482996
Regular	5	1	27	0.76742625	0.69645727	2.0881426
Regular	5	1	28	0.82540214	0.77724457	2.127404
Regular	5	1	29	0.80697054	0.75194275	2.1660256
Regular	5	2	0	0.37231904	0.5	0.5591428
Regular	5	2	1	0.37231904	0.5	0.63642824
Regular	5	2	2	0.37231904	0.5	0.7137137
Regular	5	2	3	0.37231904	0.5	0.7861735
Regular	5	2	4	0.37231904	0.5	0.8531792
Regular	5	2	5	0.37231904	0.5	0.92018497
Regular	5	2	6	0.37231904	0.5	0.98719066
Regular	5	2	7	0.37231904	0.5	1.0541964
Regular	5	2	8	0.38170242	0.50747466	1.1166136
Regular	5	2	9	0.7885389	0.8227652	1.1784678
Regular	5	2	10	0.7479893	0.7576903	1.235866
Regular	5	2	11	0.8364611	0.8149828	1.2928994
Regular	5	2	12	0.7664209	0.69858587	1.3462404
Regular	5	2	13	0.78150135	0.71773934	1.3985957
Regular	5	2	14	0.7902145	0.7417078	1.4506588
Regular	5	2	15	0.8294236	0.78685623	1.4984548
Regular	5	2	16	0.8183646	0.7789623	1.5462509
Regular	5	2	17	0.81769437	0.77000606	1.594047
Regular	5	2	18	0.8495308	0.8166053	1.6406242
Regular	5	2	19	0.7587131	0.68640393	1.6835304
Regular	5	2	20	0.75636727	0.68325365	1.7264367
Regular	5	2	21	0.76038873	0.6908513	1.7690994
Regular	5	2	22	0.76843166	0.7076945	1.8109167
Regular	5	2	23	0.76541555	0.70089763	1.851941
Regular	5	2	24	0.71816355	0.6286528	1.8922504
Regular	5	2	25	0.7969169	0.76370835	1.9318734
Regular	5	2	26	0.8213807	0.8132231	1.9708211
Regular	5	2	27	0.77680963	0.7171146	2.0091648
Regular	5	2	28	0.81266755	0.7590443	2.0469437
Regular	5	2	29	0.80697054	0.7579849	2.0841143
Regular	5	3	0	0.37231904	0.5	0.5656273
Regular	5	3	1	0.37231904	0.5	0.64939713
Regular	5	3	2	0.37231904	0.5	0.72751814
Regular	5	3	3	0.37231904	0.5	0.7973073
Regular	5	3	4	0.37231904	0.5	0.8670965
Regular	5	3	5	0.37231904	0.5	0.93688565
Regular	5	3	6	0.3850536	0.5101442	1.0066749
Regular	5	3	7	0.43800268	0.5521394	1.0741566
Regular	5	3	8	0.5730563	0.6593546	1.1384354
Regular	5	3	9	0.54289544	0.6334981	1.2007755
Regular	5	3	10	0.6196381	0.6715601	1.2600033
Regular	5	3	11	0.60991955	0.67205775	1.3177043
Regular	5	3	12	0.6229893	0.66946924	1.3720444
Regular	5	3	13	0.64745307	0.6874919	1.4263847
Regular	5	3	14	0.6085791	0.6069072	1.4774785
Regular	5	3	15	0.6588472	0.64951324	1.5270625
Regular	5	3	16	0.64041555	0.6326338	1.5766466
Regular	5	3	17	0.6105898	0.61473405	1.6262139
Regular	5	3	18	0.65650135	0.64727837	1.6707034
Regular	5	3	19	0.6152815	0.5792894	1.7151928
Regular	5	3	20	0.6303619	0.60393566	1.7595063
Regular	5	3	21	0.62902147	0.58254445	1.8029642
Regular	5	3	22	0.59014744	0.5444374	1.8455703
Regular	5	3	23	0.6233244	0.59283686	1.8873945
Regular	5	3	24	0.5727212	0.50583833	1.9284707
Regular	5	3	25	0.613941	0.56448954	1.9688172
Regular	5	3	26	0.5723861	0.5656261	2.0085306
Regular	5	3	27	0.5995308	0.5451376	2.0475945
Regular	5	3	28	0.6286863	0.6058966	2.086053
Regular	5	3	29	0.5911528	0.5459707	2.123972
Regular	6	0	0	0.37231904	0.5	0.6096013
Regular	6	0	1	0.37231904	0.5	0.70105207
Regular	6	0	2	0.37231904	0.5	0.7925028
Regular	6	0	3	0.37231904	0.5	0.88079995
Regular	6	0	4	0.37231904	0.5	0.9610182
Regular	6	0	5	0.37231904	0.5	1.0412365
Regular	6	0	6	0.37231904	0.5	1.1214547
Regular	6	0	7	0.37231904	0.5	1.1957726
Regular	6	0	8	0.37231904	0.5	1.2691821
Regular	6	0	9	0.37231904	0.5	1.3364905
Regular	6	0	10	0.37768096	0.5042712	1.4035773
Regular	6	0	11	0.3994638	0.5216231	1.4658688
Regular	6	0	12	0.47620642	0.58257186	1.5268815
Regular	6	0	13	0.62231904	0.6989627	1.5878941
Regular	6	0	14	0.644437	0.71658146	1.6438749
Regular	6	0	15	0.6886729	0.7503543	1.6984396
Regular	6	0	16	0.68431634	0.7479825	1.7525039
Regular	6	0	17	0.67828417	0.74299425	1.8052391
Regular	6	0	18	0.59014744	0.67260295	1.8567197
Regular	6	0	19	0.8210456	0.8523213	1.9070251
Regular	6	0	20	0.7064343	0.7654182	1.9562396
Regular	6	0	21	0.8113271	0.8447628	2.0044534
Regular	6	0	22	0.63840485	0.7103116	2.0517638
Regular	6	0	23	0.74564344	0.79555297	2.098171
Regular	6	0	24	0.65348524	0.7232399	2.143775
Regular	6	0	25	0.6558311	0.7249254	2.1885715
Regular	6	0	26	0.7010724	0.7591329	2.2326822
Regular	6	0	27	0.78652817	0.8255577	2.276082
Regular	6	0	28	0.80931634	0.8416964	2.318791
Regular	6	0	29	0.7737936	0.81266713	2.3608918
Regular	6	1	0	0.37231904	0.5	0.575004
Regular	6	1	1	0.37231904	0.5	0.6639164
Regular	6	1	2	0.37231904	0.5	0.7367993
Regular	6	1	3	0.5747319	0.6612387	0.8096822
Regular	6	1	4	0.691689	0.7540385	0.8825651
Regular	6	1	5	0.7272118	0.7806875	0.95544803
Regular	6	1	6	0.75402147	0.8018606	1.0282868
Regular	6	1	7	0.713807	0.7176447	1.0951954
Regular	6	1	8	0.8099866	0.8425965	1.162104
Regular	6	1	9	0.8223861	0.84954417	1.2245001
Regular	6	1	10	0.8264075	0.849635	1.2861004
Regular	6	1	11	0.8602547	0.8676255	1.3434169
Regular	6	1	12	0.8636059	0.83788747	1.3998998
Regular	6	1	13	0.7188338	0.65555215	1.4548827
Regular	6	1	14	0.80127347	0.76223516	1.5063945
Regular	6	1	15	0.722185	0.63698286	1.5579064
Regular	6	1	16	0.8213807	0.7767875	1.6094182
Regular	6	1	17	0.81434315	0.7609283	1.6569012
Regular	6	1	18	0.8063003	0.74683154	1.7030956
Regular	6	1	19	0.81937	0.76346785	1.7491778
Regular	6	1	20	0.7288874	0.63902617	1.7944124
Regular	6	1	21	0.777815	0.7061975	1.8387215
Regular	6	1	22	0.82339144	0.7677698	1.8821763
Regular	6	1	23	0.8314343	0.7842468	1.9248161
Regular	6	1	24	0.83042896	0.78289664	1.9666674
Regular	6	1	25	0.81735927	0.75893664	2.007854
Regular	6	1	26	0.8327748	0.78037107	2.0482996
Regular	6	1	27	0.8183646	0.7668781	2.0881426
Regular	6	1	28	0.79792225	0.73539734	2.127404
Regular	6	1	29	0.83210456	0.789358	2.1660256
Regular	6	2	0	0.37231904	0.5	0.5591428
Regular	6	2	1	0.37231904	0.5	0.63642824
Regular	6	2	2	0.37231904	0.5	0.7137137
Regular	6	2	3	0.37231904	0.5	0.7861735
Regular	6	2	4	0.37231904	0.5	0.8531792
Regular	6	2	5	0.37231904	0.5	0.92018497
Regular	6	2	6	0.37231904	0.5	0.98719066
Regular	6	2	7	0.37231904	0.5	1.0541964
Regular	6	2	8	0.37231904	0.5	1.1166136
Regular	6	2	9	0.7513405	0.7546839	1.1784678
Regular	6	2	10	0.63706434	0.53237534	1.235866
Regular	6	2	11	0.62902147	0.50582826	1.2928994
Regular	6	2	12	0.65180963	0.5424734	1.3462404
Regular	6	2	13	0.65348524	0.54380816	1.3985957
Regular	6	2	14	0.65851206	0.55000955	1.4506588
Regular	6	2	15	0.655496	0.54540986	1.4984548
Regular	6	2	16	0.65683645	0.55123806	1.5462509
Regular	6	2	17	0.64242625	0.5251117	1.594047
Regular	6	2	18	0.65482575	0.5424957	1.6406242
Regular	6	2	19	0.65650135	0.544746	1.6835304
Regular	6	2	20	0.68230563	0.58141345	1.7264367
Regular	6	2	21	0.65650135	0.54566145	1.7690994
Regular	6	2	22	0.6702413	0.5657611	1.8109167
Regular	6	2	23	0.6497989	0.5353789	1.851941
Regular	6	2	24	0.6461126	0.52951294	1.8922504
Regular	6	2	25	0.65113944	0.5377283	1.9318734
Regular	6	2	26	0.7124665	0.62283295	1.9708211
Regular	6	2	27	0.6668901	0.5627254	2.0091648
Regular	6	2	28	0.68197054	0.58535767	2.0469437
Regular	6	2	29	0.661193	0.5523282	2.0841143
Regular	6	3	0	0.37231904	0.5	0.5656273
Regular	6	3	1	0.37231904	0.5	0.64939713
Regular	6	3	2	0.37231904	0.5	0.72751814
Regular	6	3	3	0.37231904	0.5	0.7973073
Regular	6	3	4	0.37231904	0.5	0.8670965
Regular	6	3	5	0.4430295	0.55632675	0.93688565
Regular	6	3	6	0.44906166	0.5611319	1.0066749
Regular	6	3	7	0.48458445	0.5894287	1.0741566
Regular	6	3	8	0.4547587	0.5656701	1.1384354
Regular	6	3	9	0.5599866	0.6493097	1.2007755
Regular	6	3	10	0.59182304	0.6743039	1.2600033
Regular	6	3	11	0.6069035	0.6863167	1.3177043
Regular	6	3	12	0.6280161	0.70295155	1.3720444
Regular	6	3	13	0.6588472	0.7271449	1.4263847
Regular	6	3	14	0.6340483	0.70793974	1.4774785
Regular	6	3	15	0.6561662	0.7228122	1.5270625
Regular	6	3	16	0.65817696	0.7264279	1.5766466
Regular	6	3	17	0.6397453	0.71174556	1.6262139
Regular	6	3	18	0.65817696	0.72001964	1.6707034
Regular	6	3	19	0.6152815	0.66534334	1.7151928
Regular	6	3	20	0.6136059	0.6727971	1.7595063
Regular	6	3	21	0.61293566	0.6625592	1.8029642
Regular	6	3	22	0.54624665	0.5823381	1.8455703
Regular	6	3	23	0.5780831	0.6122758	1.8873945
Regular	6	3	24	0.6102547	0.631678	1.9284707
Regular	6	3	25	0.5904826	0.6327724	1.9688172
Regular	6	3	26	0.6246649	0.62722766	2.0085306
Regular	6	3	27	0.5683646	0.5957457	2.0475945
Regular	6	3	28	0.5653485	0.6158636	2.086053
Regular	6	3	29	0.6002011	0.654246	2.123972
Regular	7	0	0	0.37231904	0.5	0.6096013
Regular	7	0	1	0.37231904	0.5	0.70105207
Regular	7	0	2	0.37231904	0.5	0.7925028
Regular	7	0	3	0.37231904	0.5	0.88079995
Regular	7	0	4	0.37231904	0.5	0.9610182
Regular	7	0	5	0.37231904	0.5	1.0412365
Regular	7	0	6	0.37231904	0.5	1.1214547
Regular	7	0	7	0.37231904	0.5	1.1957726
Regular	7	0	8	0.37231904	0.5	1.2691821
Regular	7	0	9	0.37231904	0.5	1.3364905
Regular	7	0	10	0.37231904	0.5	1.4035773
Regular	7	0	11	0.37231904	0.5	1.4658688
Regular	7	0	12	0.37231904	0.5	1.5268815
Regular	7	0	13	0.37265417	0.50026697	1.5878941
Regular	7	0	14	0.46648794	0.57501334	1.6438749
Regular	7	0	15	0.60053617	0.6814277	1.6984396
Regular	7	0	16	0.47117963	0.57856756	1.7525039
Regular	7	0	17	0.60053617	0.679963	1.8052391
Regular	7	0	18	0.57573724	0.6598424	1.8567197
Regular	7	0	19	0.76843166	0.8087621	1.9070251
Regular	7	0	20	0.6159517	0.690778	1.9562396
Regular	7	0	21	0.6508043	0.7178086	2.0044534
Regular	7	0	22	0.66823053	0.73169005	2.0517638
Regular	7	0	23	0.76407504	0.80858743	2.098171
Regular	7	0	24	0.62935656	0.70218843	2.143775
Regular	7	0	25	0.788874	0.8276094	2.1885715
Regular	7	0	26	0.6645442	0.7305845	2.2326822
Regular	7	0	27	0.82506704	0.858088	2.276082
Regular	7	0	28	0.67627347	0.7397447	2.318791
Regular	7	0	29	0.8910858	0.9040861	2.3608918
Regular	7	1	0	0.37231904	0.5	0.575004
Regular	7	1	1	0.37231904	0.5	0.6639164
Regular	7	1	2	0.37231904	0.5	0.7367993
Regular	7	1	3	0.6869973	0.7503012	0.8096822
Regular	7	1	4	0.6836461	0.74763167	0.8825651
Regular	7	1	5	0.724866	0.77881885	0.95544803
Regular	7	1	6	0.7422922	0.77457404	1.0282868
Regular	7	1	7	0.7288874	0.742291	1.0951954
Regular	7	1	8	0.7469839	0.78252256	1.162104
Regular	7	1	9	0.7747989	0.80120075	1.2245001
Regular	7	1	10	0.79323053	0.7895176	1.2861004
Regular	7	1	11	0.761059	0.7820165	1.3434169
Regular	7	1	12	0.77245307	0.80592346	1.3998998
Regular	7	1	13	0.7825067	0.80953777	1.4548827
Regular	7	1	14	0.8063003	0.8288575	1.5063945
Regular	7	1	15	0.79423594	0.8291343	1.5579064
Regular	7	1	16	0.73994637	0.7897331	1.6094182
Regular	7	1	17	0.6973861	0.6214396	1.6569012
Regular	7	1	18	0.7587131	0.7427968	1.7030956
Regular	7	1	19	0.77815014	0.8027717	1.7491778
Regular	7	1	20	0.8679625	0.8699204	1.7944124
Regular	7	1	21	0.8247319	0.78494984	1.8387215
Regular	7	1	22	0.88873994	0.8828095	1.8821763
Regular	7	1	23	0.82707775	0.78333974	1.9248161
Regular	7	1	24	0.8669571	0.85776776	1.9666674
Regular	7	1	25	0.82540214	0.78658235	2.007854
Regular	7	1	26	0.83042896	0.83068407	2.0482996
Regular	7	1	27	0.8719839	0.8652508	2.0881426
Regular	7	1	28	0.8260724	0.78565145	2.127404
Regular	7	1	29	0.8502011	0.8248292	2.1660256
Regular	7	2	0	0.37231904	0.5	0.5591428
Regular	7	2	1	0.37231904	0.5	0.63642824
Regular	7	2	2	0.37231904	0.5	0.7137137
Regular	7	2	3	0.37231904	0.5	0.7861735
Regular	7	2	4	0.37231904	0.5	0.8531792
Regular	7	2	5	0.37231904	0.5	0.92018497
Regular	7	2	6	0.37231904	0.5	0.98719066
Regular	7	2	7	0.37231904	0.5	1.0541964
Regular	7	2	8	0.37231904	0.5	1.1166136
Regular	7	2	9	0.37231904	0.5	1.1784678
Regular	7	2	10	0.37231904	0.5	1.235866
Regular	7	2	11	0.44068363	0.5515286	1.2928994
Regular	7	2	12	0.7225201	0.70993793	1.3462404
Regular	7	2	13	0.6608579	0.55224437	1.3985957
Regular	7	2	14	0.68900806	0.58913267	1.4506588
Regular	7	2	15	0.6414209	0.5360288	1.4984548
Regular	7	2	16	0.57741284	0.47826666	1.5462509
Regular	7	2	17	0.59852546	0.51339394	1.594047
Regular	7	2	18	0.5780831	0.4795329	1.6406242
Regular	7	2	19	0.65650135	0.5460276	1.6835304
Regular	7	2	20	0.6571716	0.5471108	1.7264367
Regular	7	2	21	0.65180963	0.5366144	1.7690994
Regular	7	2	22	0.6578418	0.5476447	1.8109167
Regular	7	2	23	0.655496	0.5433958	1.851941
Regular	7	2	24	0.613941	0.53043413	1.8922504
Regular	7	2	25	0.6464477	0.52996296	1.9318734
Regular	7	2	26	0.58981234	0.498214	1.9708211
Regular	7	2	27	0.5891421	0.4918211	2.0091648
Regular	7	2	28	0.6632038	0.55594397	2.0469437
Regular	7	2	29	0.6668901	0.56126064	2.0841143
Regular	7	3	0	0.37231904	0.5	0.5656273
Regular	7	3	1	0.37231904	0.5	0.64939713
Regular	7	3	2	0.37231904	0.5	0.72751814
Regular	7	3	3	0.37231904	0.5	0.7973073
Regular	7	3	4	0.37231904	0.5	0.8670965
Regular	7	3	5	0.37231904	0.5	0.93688565
Regular	7	3	6	0.37231904	0.5	1.0066749
Regular	7	3	7	0.37231904	0.5	1.0741566
Regular	7	3	8	0.37231904	0.5	1.1384354
Regular	7	3	9	0.37231904	0.5	1.2007755
Regular	7	3	10	0.44235924	0.55579287	1.2600033
Regular	7	3	11	0.4483914	0.56059796	1.3177043
Regular	7	3	12	0.4574397	0.56780565	1.3720444
Regular	7	3	13	0.48592493	0.59049654	1.4263847
Regular	7	3	14	0.52982575	0.6254672	1.4774785
Regular	7	3	15	0.60757375	0.68611825	1.5270625
Regular	7	3	16	0.647118	0.7104778	1.5766466
Regular	7	3	17	0.63739944	0.66648376	1.6262139
Regular	7	3	18	0.7188338	0.7146914	1.6707034
Regular	7	3	19	0.7107909	0.69491875	1.7151928
Regular	7	3	20	0.6430965	0.57727796	1.7595063
Regular	7	3	21	0.68431634	0.6126763	1.8029642
Regular	7	3	22	0.6544906	0.5848896	1.8455703
Regular	7	3	23	0.7503351	0.7040816	1.8873945
Regular	7	3	24	0.6980563	0.6498037	1.9284707
Regular	7	3	25	0.6689008	0.6014951	1.9688172
Regular	7	3	26	0.724866	0.6997224	2.0085306
Regular	7	3	27	0.730563	0.6980354	2.0475945
Regular	7	3	28	0.68565685	0.61923695	2.086053
Regular	7	3	29	0.70375335	0.6711865	2.123972
Regular	8	0	0	0.37231904	0.5	0.6096013
Regular	8	0	1	0.37231904	0.5	0.70105207
Regular	8	0	2	0.37231904	0.5	0.7925028
Regular	8	0	3	0.37231904	0.5	0.88079995
Regular	8	0	4	0.37231904	0.5	0.9610182
Regular	8	0	5	0.37231904	0.5	1.0412365
Regular	8	0	6	0.37231904	0.5	1.1214547
Regular	8	0	7	0.37231904	0.5	1.1957726
Regular	8	0	8	0.37231904	0.5	1.2691821
Regular	8	0	9	0.37231904	0.5	1.3364905
Regular	8	0	10	0.37231904	0.5	1.4035773
Regular	8	0	11	0.37231904	0.5	1.4658688
Regular	8	0	12	0.37231904	0.5	1.5268815
Regular	8	0	13	0.37231904	0.5	1.5878941
Regular	8	0	14	0.37701073	0.50373733	1.6438749
Regular	8	0	15	0.4788874	0.58470744	1.6984396
Regular	8	0	16	0.53351206	0.62822056	1.7525039
Regular	8	0	17	0.67426276	0.7403401	1.8052391
Regular	8	0	18	0.6199732	0.6965447	1.8567197
Regular	8	0	19	0.60623324	0.6859659	1.9070251
Regular	8	0	20	0.597185	0.6787582	1.9562396
Regular	8	0	21	0.6300268	0.7041871	2.0044534
Regular	8	0	22	0.61260056	0.6906718	2.0517638
Regular	8	0	23	0.6377346	0.71032697	2.098171
Regular	8	0	24	0.64577746	0.71581835	2.143775
Regular	8	0	25	0.62969166	0.7033708	2.1885715
Regular	8	0	26	0.7225201	0.7720067	2.2326822
Regular	8	0	27	0.7426273	0.792418	2.276082
Regular	8	0	28	0.76239944	0.80761886	2.318791
Regular	8	0	29	0.7985925	0.8344356	2.3608918
Regular	8	1	0	0.62768096	0.5	0.575004
Regular	8	1	1	0.6990617	0.758996	0.6639164
Regular	8	1	2	0.3867292	0.5114789	0.7367993
Regular	8	1	3	0.6772788	0.74274266	0.8096822
Regular	8	1	4	0.7191689	0.77428067	0.8825651
Regular	8	1	5	0.7322386	0.78341013	0.95544803
Regular	8	1	6	0.7680965	0.798425	1.0282868
Regular	8	1	7	0.77077746	0.7996452	1.0951954
Regular	8	1	8	0.738941	0.7177088	1.162104
Regular	8	1	9	0.8357909	0.7928438	1.2245001
Regular	8	1	10	0.8605898	0.84518886	1.2861004
Regular	8	1	11	0.8729893	0.8772204	1.3434169
Regular	8	1	12	0.8331099	0.7949193	1.3998998
Regular	8	1	13	0.8421582	0.8061551	1.4548827
Regular	8	1	14	0.8227212	0.77950317	1.5063945
Regular	8	1	15	0.8150134	0.77263093	1.5579064
Regular	8	1	16	0.83243966	0.78468144	1.6094182
Regular	8	1	17	0.8357909	0.78515387	1.6569012
Regular	8	1	18	0.8223861	0.7803348	1.7030956
Regular	8	1	19	0.8367962	0.80426407	1.7491778
Regular	8	1	20	0.8210456	0.7757882	1.7944124
Regular	8	1	21	0.8247319	0.78202033	1.8387215
Regular	8	1	22	0.8823727	0.86382234	1.8821763
Regular	8	1	23	0.8230563	0.7777561	1.9248161
Regular	8	1	24	0.82540214	0.7792586	1.9666674
Regular	8	1	25	0.8408177	0.8131434	2.007854
Regular	8	1	26	0.82741284	0.7808603	2.0482996
Regular	8	1	27	0.8331099	0.7853985	2.0881426
Regular	8	1	28	0.8294236	0.7839267	2.127404
Regular	8	1	29	0.82506704	0.7795409	2.1660256
Regular	8	2	0	0.37231904	0.5	0.5591428
Regular	8	2	1	0.37231904	0.5	0.63642824
Regular	8	2	2	0.37231904	0.5	0.7137137
Regular	8	2	3	0.37231904	0.5	0.7861735
Regular	8	2	4	0.37231904	0.5	0.8531792
Regular	8	2	5	0.37231904	0.5	0.92018497
Regular	8	2	6	0.37231904	0.5	0.98719066
Regular	8	2	7	0.37231904	0.5	1.0541964
Regular	8	2	8	0.37231904	0.5	1.1166136
Regular	8	2	9	0.37231904	0.5	1.1784678
Regular	8	2	10	0.772118	0.72674316	1.235866
Regular	8	2	11	0.65482575	0.5478054	1.2928994
Regular	8	2	12	0.6541555	0.5454406	1.3462404
Regular	8	2	13	0.6410858	0.52514243	1.3985957
Regular	8	2	14	0.6300268	0.50827694	1.4506588
Regular	8	2	15	0.63672924	0.52002424	1.4984548
Regular	8	2	16	0.65650135	0.5485909	1.5462509
Regular	8	2	17	0.6541555	0.5454406	1.594047
Regular	8	2	18	0.6508043	0.54094017	1.6406242
Regular	8	2	19	0.6575067	0.54957485	1.6835304
Regular	8	2	20	0.6447721	0.5289944	1.7264367
Regular	8	2	21	0.64343166	0.5271942	1.7690994
Regular	8	2	22	0.65516084	0.54459363	1.8109167
Regular	8	2	23	0.6588472	0.54917794	1.851941
Regular	8	2	24	0.65817696	0.54827785	1.8922504
Regular	8	2	25	0.65315014	0.5400624	1.9318734
Regular	8	2	26	0.661193	0.5532437	1.9708211
Regular	8	2	27	0.63907504	0.51969576	2.0091648
Regular	8	2	28	0.661193	0.5521451	2.0469437
Regular	8	2	29	0.6628686	0.5543954	2.0841143
Regular	8	3	0	0.37231904	0.5	0.5656273
Regular	8	3	1	0.37231904	0.5	0.64939713
Regular	8	3	2	0.37231904	0.5	0.72751814
Regular	8	3	3	0.37231904	0.5	0.7973073
Regular	8	3	4	0.37231904	0.5	0.8670965
Regular	8	3	5	0.37231904	0.5	0.93688565
Regular	8	3	6	0.37231904	0.5	1.0066749
Regular	8	3	7	0.37231904	0.5	1.0741566
Regular	8	3	8	0.37231904	0.5	1.1384354
Regular	8	3	9	0.4430295	0.55632675	1.2007755
Regular	8	3	10	0.44906166	0.5611319	1.2600033
Regular	8	3	11	0.4547587	0.5656701	1.3177043
Regular	8	3	12	0.5241287	0.620929	1.3720444
Regular	8	3	13	0.5489276	0.6406834	1.4263847
Regular	8	3	14	0.5402145	0.6337427	1.4774785
Regular	8	3	15	0.62734586	0.70315003	1.5270625
Regular	8	3	16	0.63739944	0.7111586	1.5766466
Regular	8	3	17	0.65147454	0.7177932	1.6262139
Regular	8	3	18	0.6575067	0.7176548	1.6707034
Regular	8	3	19	0.56735927	0.5881704	1.7151928
Regular	8	3	20	0.64946383	0.5827162	1.7595063
Regular	8	3	21	0.65985256	0.58861154	1.8029642
Regular	8	3	22	0.5727212	0.49338797	1.8455703
Regular	8	3	23	0.6541555	0.6280158	1.8873945
Regular	8	3	24	0.61159515	0.5507198	1.9284707
Regular	8	3	25	0.6970509	0.61824316	1.9688172
Regular	8	3	26	0.6913539	0.6127895	2.0085306
Regular	8	3	27	0.65180963	0.6017957	2.0475945
Regular	8	3	28	0.70542896	0.62455076	2.086053
Regular	8	3	29	0.69269437	0.6140404	2.123972
Regular	9	0	0	0.37231904	0.5	0.6096013
Regular	9	0	1	0.37231904	0.5	0.70105207
Regular	9	0	2	0.37231904	0.5	0.7925028
Regular	9	0	3	0.37231904	0.5	0.88079995
Regular	9	0	4	0.37231904	0.5	0.9610182
Regular	9	0	5	0.37231904	0.5	1.0412365
Regular	9	0	6	0.37231904	0.5	1.1214547
Regular	9	0	7	0.37231904	0.5	1.1957726
Regular	9	0	8	0.37231904	0.5	1.2691821
Regular	9	0	9	0.37231904	0.5	1.3364905
Regular	9	0	10	0.37231904	0.5	1.4035773
Regular	9	0	11	0.37231904	0.5	1.4658688
Regular	9	0	12	0.37231904	0.5	1.5268815
Regular	9	0	13	0.76340485	0.80549026	1.5878941
Regular	9	0	14	0.48290884	0.588094	1.6438749
Regular	9	0	15	0.60790884	0.6874838	1.6984396
Regular	9	0	16	0.44705093	0.55953014	1.7525039
Regular	9	0	17	0.60790884	0.6874838	1.8052391
Regular	9	0	18	0.58813673	0.6717336	1.8567197
Regular	9	0	19	0.5928284	0.67547095	1.9070251
Regular	9	0	20	0.6538204	0.7209435	1.9562396
Regular	9	0	21	0.644437	0.7142012	2.0044534
Regular	9	0	22	0.6451072	0.71455204	2.0517638
Regular	9	0	23	0.6652145	0.730386	2.098171
Regular	9	0	24	0.78150135	0.822652	2.143775
Regular	9	0	25	0.711126	0.7676908	2.1885715
Regular	9	0	26	0.786193	0.82803714	2.2326822
Regular	9	0	27	0.82841825	0.8594759	2.276082
Regular	9	0	28	0.8354558	0.86654663	2.318791
Regular	9	0	29	0.90851206	0.92181253	2.3608918
Regular	9	1	0	0.62768096	0.5	0.575004
Regular	9	1	1	0.62768096	0.5	0.6639164
Regular	9	1	2	0.59886056	0.68027604	0.7367993
Regular	9	1	3	0.6317024	0.70497257	0.8096822
Regular	9	1	4	0.6233244	0.69884807	0.8825651
Regular	9	1	5	0.63103217	0.7044387	0.95544803
Regular	9	1	6	0.63840485	0.7095792	1.0282868
Regular	9	1	7	0.6196381	0.69627774	1.0951954
Regular	9	1	8	0.6266756	0.69950354	1.162104
Regular	9	1	9	0.6323727	0.7042248	1.2245001
Regular	9	1	10	0.6219839	0.6968648	1.2861004
Regular	9	1	11	0.6427614	0.7103032	1.3434169
Regular	9	1	12	0.6263405	0.6983211	1.3998998
Regular	9	1	13	0.62600535	0.6969556	1.4548827
Regular	9	1	14	0.62935656	0.699442	1.5063945
Regular	9	1	15	0.66923594	0.72809666	1.5579064
Regular	9	1	16	0.6608579	0.72453547	1.6094182
Regular	9	1	17	0.6487936	0.71419287	1.6569012
Regular	9	1	18	0.70408845	0.75805676	1.7030956
Regular	9	1	19	0.6504692	0.7168093	1.7491778
Regular	9	1	20	0.68063	0.7404687	1.7944124
Regular	9	1	21	0.65985256	0.7246501	1.8387215
Regular	9	1	22	0.64946383	0.7165577	1.8821763
Regular	9	1	23	0.65683645	0.7202335	1.9248161
Regular	9	1	24	0.6940349	0.74968195	1.9666674
Regular	9	1	25	0.66756034	0.7313392	2.007854
Regular	9	1	26	0.63840485	0.70829755	2.0482996
Regular	9	1	27	0.6283512	0.700289	2.0881426
Regular	9	1	28	0.6561662	0.720615	2.127404
Regular	9	1	29	0.6414209	0.7108832	2.1660256
Regular	9	2	0	0.37231904	0.5	0.5591428
Regular	9	2	1	0.37231904	0.5	0.63642824
Regular	9	2	2	0.37231904	0.5	0.7137137
Regular	9	2	3	0.37231904	0.5	0.7861735
Regular	9	2	4	0.37231904	0.5	0.8531792
Regular	9	2	5	0.37231904	0.5	0.92018497
Regular	9	2	6	0.37231904	0.5	0.98719066
Regular	9	2	7	0.37231904	0.5	1.0541964
Regular	9	2	8	0.37231904	0.5	1.1166136
Regular	9	2	9	0.37231904	0.5	1.1784678
Regular	9	2	10	0.6960456	0.69470775	1.235866
Regular	9	2	11	0.5686997	0.49036765	1.2928994
Regular	9	2	12	0.57372653	0.48723128	1.3462404
Regular	9	2	13	0.5764075	0.49083164	1.3985957
Regular	9	2	14	0.57506704	0.47969365	1.4506588
Regular	9	2	15	0.65817696	0.5517566	1.4984548
Regular	9	2	16	0.6578418	0.548194	1.5462509
Regular	9	2	17	0.6608579	0.5544415	1.594047
Regular	9	2	18	0.63538873	0.5169424	1.6406242
Regular	9	2	19	0.655496	0.545776	1.6835304
Regular	9	2	20	0.64075065	0.5241431	1.7264367
Regular	9	2	21	0.6575067	0.547927	1.7690994
Regular	9	2	22	0.67258716	0.57458735	1.8109167
Regular	9	2	23	0.65817696	0.5512073	1.851941
Regular	9	2	24	0.6497989	0.53647745	1.8922504
Regular	9	2	25	0.6588472	0.55027646	1.9318734
Regular	9	2	26	0.6558311	0.54421204	1.9708211
Regular	9	2	27	0.66018766	0.5517105	2.0091648
Regular	9	2	28	0.6323727	0.51087797	2.0469437
Regular	9	2	29	0.6484584	0.53431106	2.0841143
Regular	9	3	0	0.37231904	0.5	0.5656273
Regular	9	3	1	0.37231904	0.5	0.64939713
Regular	9	3	2	0.37231904	0.5	0.72751814
Regular	9	3	3	0.37231904	0.5	0.7973073
Regular	9	3	4	0.37231904	0.5	0.8670965
Regular	9	3	5	0.37231904	0.5	0.93688565
Regular	9	3	6	0.37231904	0.5	1.0066749
Regular	9	3	7	0.37231904	0.5	1.0741566
Regular	9	3	8	0.37231904	0.5	1.1384354
Regular	9	3	9	0.37298927	0.5005339	1.2007755
Regular	9	3	10	0.48424932	0.58916175	1.2600033
Regular	9	3	11	0.5509383	0.642102	1.3177043
Regular	9	3	12	0.5874665	0.6706504	1.3720444
Regular	9	3	13	0.59684986	0.6777589	1.4263847
Regular	9	3	14	0.6172922	0.6920289	1.4774785
Regular	9	3	15	0.62567025	0.6957732	1.5270625
Regular	9	3	16	0.6357239	0.6937116	1.5766466
Regular	9	3	17	0.6266756	0.66434956	1.6262139
Regular	9	3	18	0.602882	0.60127044	1.6707034
Regular	9	3	19	0.6280161	0.65168536	1.7151928
Regular	9	3	20	0.6193029	0.61380184	1.7595063
Regular	9	3	21	0.647118	0.64346564	1.8029642
Regular	9	3	22	0.66018766	0.660285	1.8455703
Regular	9	3	23	0.63907504	0.62167895	1.8873945
Regular	9	3	24	0.6796247	0.6768667	1.9284707
Regular	9	3	25	0.64410186	0.64289397	1.9688172
Regular	9	3	26	0.72553617	0.709411	2.0085306
Regular	9	3	27	0.6645442	0.66119206	2.0475945
Regular	9	3	28	0.6179625	0.61712825	2.086053
Regular	9	3	29	0.56769437	0.58898664	2.123972
Regular	10	0	0	0.37231904	0.5	0.6096013
Regular	10	0	1	0.37231904	0.5	0.70105207
Regular	10	0	2	0.37231904	0.5	0.7925028
Regular	10	0	3	0.37231904	0.5	0.88079995
Regular	10	0	4	0.37231904	0.5	0.9610182
Regular	10	0	5	0.37231904	0.5	1.0412365
Regular	10	0	6	0.37231904	0.5	1.1214547
Regular	10	0	7	0.37231904	0.5	1.1957726
Regular	10	0	8	0.37231904	0.5	1.2691821
Regular	10	0	9	0.37231904	0.5	1.3364905
Regular	10	0	10	0.37231904	0.5	1.4035773
Regular	10	0	11	0.37231904	0.5	1.4658688
Regular	10	0	12	0.37231904	0.5	1.5268815
Regular	10	0	13	0.37231904	0.5	1.5878941
Regular	10	0	14	0.38739946	0.51201284	1.6438749
Regular	10	0	15	0.5385389	0.6322248	1.6984396
Regular	10	0	16	0.58210456	0.6667454	1.7525039
Regular	10	0	17	0.69101876	0.7525891	1.8052391
Regular	10	0	18	0.6799598	0.74432904	1.8567197
Regular	10	0	19	0.73424935	0.7857442	1.9070251
Regular	10	0	20	0.8441689	0.85334706	1.9562396
Regular	10	0	21	0.68934315	0.75198674	2.0044534
Regular	10	0	22	0.7677614	0.8126224	2.0517638
Regular	10	0	23	0.72184986	0.7769656	2.098171
Regular	10	0	24	0.8063003	0.8411248	2.143775
Regular	10	0	25	0.7486595	0.7986879	2.1885715
Regular	10	0	26	0.69671583	0.7576766	2.2326822
Regular	10	0	27	0.7412869	0.7929981	2.276082
Regular	10	0	28	0.8207105	0.8542515	2.318791
Regular	10	0	29	0.83210456	0.8638771	2.3608918
Regular	10	1	0	0.62768096	0.5	0.575004
Regular	10	1	1	0.37231904	0.5	0.6639164
Regular	10	1	2	0.37231904	0.5	0.7367993
Regular	10	1	3	0.37231904	0.5	0.8096822
Regular	10	1	4	0.65683645	0.72645867	0.8825651
Regular	10	1	5	0.68900806	0.75190294	0.95544803
Regular	10	1	6	0.7252011	0.7790858	1.0282868
Regular	10	1	7	0.7449732	0.7880615	1.0951954
Regular	10	1	8	0.7285523	0.78193843	1.162104
Regular	10	1	9	0.73793566	0.78923	1.2245001
Regular	10	1	10	0.76239944	0.80212605	1.2861004
Regular	10	1	11	0.7727882	0.81424654	1.3434169
Regular	10	1	12	0.8146783	0.84010863	1.3998998
Regular	10	1	13	0.83243966	0.8546232	1.4548827
Regular	10	1	14	0.8719839	0.88758826	1.5063945
Regular	10	1	15	0.83981234	0.8648904	1.5579064
Regular	10	1	16	0.84316355	0.8604193	1.6094182
Regular	10	1	17	0.81568366	0.84036016	1.6569012
Regular	10	1	18	0.8951072	0.8820226	1.7030956
Regular	10	1	19	0.8840483	0.8788891	1.7491778
Regular	10	1	20	0.84316355	0.85748976	1.7944124
Regular	10	1	21	0.8260724	0.843326	1.8387215
Regular	10	1	22	0.8331099	0.79455316	1.8821763
Regular	10	1	23	0.84819037	0.8570998	1.9248161
Regular	10	1	24	0.83210456	0.7836821	1.9666674
Regular	10	1	25	0.8572386	0.8529557	2.007854
Regular	10	1	26	0.87768096	0.85916954	2.0482996
Regular	10	1	27	0.844504	0.8056435	2.0881426
Regular	10	1	28	0.79423594	0.7333763	2.127404
Regular	10	1	29	0.87567025	0.86965203	2.1660256
Regular	10	2	0	0.37231904	0.5	0.5591428
Regular	10	2	1	0.37231904	0.5	0.63642824
Regular	10	2	2	0.37231904	0.5	0.7137137
Regular	10	2	3	0.37231904	0.5	0.7861735
Regular	10	2	4	0.37231904	0.5	0.8531792
Regular	10	2	5	0.37231904	0.5	0.92018497
Regular	10	2	6	0.37231904	0.5	0.98719066
Regular	10	2	7	0.37231904	0.5	1.0541964
Regular	10	2	8	0.37231904	0.5	1.1166136
Regular	10	2	9	0.82908845	0.8576296	1.1784678
Regular	10	2	10	0.79121983	0.73738205	1.235866
Regular	10	2	11	0.6628686	0.55659246	1.2928994
Regular	10	2	12	0.68565685	0.5871955	1.3462404
Regular	10	2	13	0.7483244	0.67483276	1.3985957
Regular	10	2	14	0.65817696	0.552489	1.4506588
Regular	10	2	15	0.6477882	0.5367067	1.4984548
Regular	10	2	16	0.64041555	0.52351	1.5462509
Regular	10	2	17	0.6524799	0.54062706	1.594047
Regular	10	2	18	0.76373994	0.6909575	1.6406242
Regular	10	2	19	0.6497989	0.5384915	1.6835304
Regular	10	2	20	0.7570375	0.68305516	1.7264367
Regular	10	2	21	0.65348524	0.54380816	1.7690994
Regular	10	2	22	0.6521448	0.5392616	1.8109167
Regular	10	2	23	0.70542896	0.62180436	1.851941
Regular	10	2	24	0.6430965	0.5261949	1.8922504
Regular	10	2	25	0.6491287	0.53539425	1.9318734
Regular	10	2	26	0.62902147	0.50802535	1.9708211
Regular	10	2	27	0.63739944	0.5194596	2.0091648
Regular	10	2	28	0.6504692	0.5393916	2.0469437
Regular	10	2	29	0.63739944	0.5194596	2.0841143
Regular	10	3	0	0.37231904	0.5	0.5656273
Regular	10	3	1	0.37231904	0.5	0.64939713
Regular	10	3	2	0.37231904	0.5	0.72751814
Regular	10	3	3	0.37231904	0.5	0.7973073
Regular	10	3	4	0.37231904	0.5	0.8670965
Regular	10	3	5	0.37231904	0.5	0.93688565
Regular	10	3	6	0.37231904	0.5	1.0066749
Regular	10	3	7	0.37231904	0.5	1.0741566
Regular	10	3	8	0.37231904	0.5	1.1384354
Regular	10	3	9	0.37231904	0.5	1.2007755
Regular	10	3	10	0.37231904	0.5	1.2600033
Regular	10	3	11	0.37231904	0.5	1.3177043
Regular	10	3	12	0.44202414	0.5555259	1.3720444
Regular	10	3	13	0.44101876	0.55472505	1.4263847
Regular	10	3	14	0.44235924	0.55579287	1.4774785
Regular	10	3	15	0.44604558	0.5587293	1.5270625
Regular	10	3	16	0.4514075	0.56300056	1.5766466
Regular	10	3	17	0.44906166	0.5611319	1.6262139
Regular	10	3	18	0.472185	0.5795515	1.6707034
Regular	10	3	19	0.46816355	0.5763481	1.7151928
Regular	10	3	20	0.480563	0.58622533	1.7595063
Regular	10	3	21	0.49396783	0.5969034	1.8029642
Regular	10	3	22	0.4852547	0.5899626	1.8455703
Regular	10	3	23	0.4577748	0.5680726	1.8873945
Regular	10	3	24	0.47184986	0.57928455	1.9284707
Regular	10	3	25	0.5338472	0.6286706	1.9688172
Regular	10	3	26	0.52647454	0.62279767	2.0085306
Regular	10	3	27	0.55563	0.6454731	2.0475945
Regular	10	3	28	0.5613271	0.6476311	2.086053
Regular	10	3	29	0.50234586	0.54956454	2.123972
Regular	11	0	0	0.37231904	0.5	0.6096013
Regular	11	0	1	0.37231904	0.5	0.70105207
Regular	11	0	2	0.37231904	0.5	0.7925028
Regular	11	0	3	0.37231904	0.5	0.88079995
Regular	11	0	4	0.37231904	0.5	0.9610182
Regular	11	0	5	0.37231904	0.5	1.0412365
Regular	11	0	6	0.37231904	0.5	1.1214547
Regular	11	0	7	0.37231904	0.5	1.1957726
Regular	11	0	8	0.37231904	0.5	1.2691821
Regular	11	0	9	0.37265417	0.50026697	1.3364905
Regular	11	0	10	0.5502681	0.6415681	1.4035773
Regular	11	0	11	0.61863273	0.6954769	1.4658688
Regular	11	0	12	0.6591823	0.72411615	1.5268815
Regular	11	0	13	0.7107909	0.76156485	1.5878941
Regular	11	0	14	0.6497989	0.7170077	1.6438749
Regular	11	0	15	0.6578418	0.72341454	1.6984396
Regular	11	0	16	0.6578418	0.7224991	1.7525039
Regular	11	0	17	0.666555	0.7309046	1.8052391
Regular	11	0	18	0.6756032	0.73756295	1.8567197
Regular	11	0	19	0.7010724	0.7562034	1.9070251
Regular	11	0	20	0.70743966	0.76237404	1.9562396
Regular	11	0	21	0.7285523	0.77845967	2.0044534
Regular	11	0	22	0.7985925	0.8309568	2.0517638
Regular	11	0	23	0.6786193	0.73905003	2.098171
Regular	11	0	24	0.7208445	0.7710381	2.143775
Regular	11	0	25	0.79624665	0.8279896	2.1885715
Regular	11	0	26	0.7607239	0.80097437	2.2326822
Regular	11	0	27	0.8220509	0.84909415	2.276082
Regular	11	0	28	0.76340485	0.80494094	2.318791
Regular	11	0	29	0.8213807	0.8443491	2.3608918
Regular	11	1	0	0.37231904	0.5	0.575004
Regular	11	1	1	0.37231904	0.5	0.6639164
Regular	11	1	2	0.37231904	0.5	0.7367993
Regular	11	1	3	0.5871314	0.6711159	0.8096822
Regular	11	1	4	0.72386056	0.7767364	0.8825651
Regular	11	1	5	0.70676947	0.7640373	0.95544803
Regular	11	1	6	0.72151476	0.77486765	1.0282868
Regular	11	1	7	0.73961127	0.7771989	1.0951954
Regular	11	1	8	0.71983916	0.7748146	1.162104
Regular	11	1	9	0.73491955	0.7837148	1.2245001
Regular	11	1	10	0.74530834	0.79034245	1.2861004
Regular	11	1	11	0.7895442	0.81697464	1.3434169
Regular	11	1	12	0.79959786	0.81637776	1.3998998
Regular	11	1	13	0.7935657	0.8176148	1.4548827
Regular	11	1	14	0.8200402	0.83485895	1.5063945
Regular	11	1	15	0.7774799	0.8141389	1.5579064
Regular	11	1	16	0.8589142	0.86271274	1.6094182
Regular	11	1	17	0.8294236	0.84947425	1.6569012
Regular	11	1	18	0.81769437	0.8318917	1.7030956
Regular	11	1	19	0.8264075	0.8441422	1.7491778
Regular	11	1	20	0.7821716	0.81512976	1.7944124
Regular	11	1	21	0.81735927	0.8329064	1.8387215
Regular	11	1	22	0.8230563	0.8350644	1.8821763
Regular	11	1	23	0.76038873	0.801806	1.9248161
Regular	11	1	24	0.79825735	0.8237323	1.9666674
Regular	11	1	25	0.8039544	0.8319323	2.007854
Regular	11	1	26	0.8099866	0.831977	2.0482996
Regular	11	1	27	0.84651476	0.8347093	2.0881426
Regular	11	1	28	0.83813673	0.82510597	2.127404
Regular	11	1	29	0.83042896	0.7971779	2.1660256
Regular	11	2	0	0.37231904	0.5	0.5591428
Regular	11	2	1	0.37231904	0.5	0.63642824
Regular	11	2	2	0.37231904	0.5	0.7137137
Regular	11	2	3	0.37231904	0.5	0.7861735
Regular	11	2	4	0.37231904	0.5	0.8531792
Regular	11	2	5	0.37231904	0.5	0.92018497
Regular	11	2	6	0.37231904	0.5	0.98719066
Regular	11	2	7	0.37231904	0.5	1.0541964
Regular	11	2	8	0.37231904	0.5	1.1166136
Regular	11	2	9	0.54624665	0.6385478	1.1784678
Regular	11	2	10	0.7530161	0.7882432	1.235866
Regular	11	2	11	0.7627346	0.704621	1.2928994
Regular	11	2	12	0.758378	0.6934607	1.3462404
Regular	11	2	13	0.7577078	0.689448	1.3985957
Regular	11	2	14	0.6973861	0.6018486	1.4506588
Regular	11	2	15	0.7845174	0.73332465	1.4984548
Regular	11	2	16	0.761059	0.69559634	1.5462509
Regular	11	2	17	0.76407504	0.6996467	1.594047
Regular	11	2	18	0.7597185	0.68848646	1.6406242
Regular	11	2	19	0.76407504	0.6952525	1.6835304
Regular	11	2	20	0.76038873	0.6906682	1.7264367
Regular	11	2	21	0.7573727	0.68753326	1.7690994
Regular	11	2	22	0.7117962	0.62614405	1.8109167
Regular	11	2	23	0.74765414	0.6730172	1.851941
Regular	11	2	24	0.70375335	0.61332893	1.8922504
Regular	11	2	25	0.6796247	0.5801933	1.9318734
Regular	11	2	26	0.683311	0.58679163	1.9708211
Regular	11	2	27	0.7392761	0.669456	2.0091648
Regular	11	2	28	0.63840485	0.5206266	2.0469437
Regular	11	2	29	0.6447721	0.5288113	2.0841143
Regular	11	3	0	0.37231904	0.5	0.5656273
Regular	11	3	1	0.37231904	0.5	0.64939713
Regular	11	3	2	0.37231904	0.5	0.72751814
Regular	11	3	3	0.37231904	0.5	0.7973073
Regular	11	3	4	0.37231904	0.5	0.8670965
Regular	11	3	5	0.44705093	0.55953014	0.93688565
Regular	11	3	6	0.46146113	0.5710091	1.0066749
Regular	11	3	7	0.49564344	0.5982381	1.0741566
Regular	11	3	8	0.5130697	0.6121196	1.1384354
Regular	11	3	9	0.5506032	0.64201814	1.2007755
Regular	11	3	10	0.59483916	0.67725575	1.2600033
Regular	11	3	11	0.64410186	0.71594834	1.3177043
Regular	11	3	12	0.67660856	0.711449	1.3720444
Regular	11	3	13	0.7060992	0.7380534	1.4263847
Regular	11	3	14	0.6484584	0.6580823	1.4774785
Regular	11	3	15	0.61126006	0.63925326	1.5270625
Regular	11	3	16	0.6280161	0.6427138	1.5766466
Regular	11	3	17	0.69671583	0.6965233	1.6262139
Regular	11	3	18	0.66789544	0.67429787	1.6707034
Regular	11	3	19	0.69671583	0.69322765	1.7151928
Regular	11	3	20	0.73424935	0.7196474	1.7595063
Regular	11	3	21	0.6219839	0.5626572	1.8029642
Regular	11	3	22	0.647118	0.58835447	1.8455703
Regular	11	3	23	0.68197054	0.6219764	1.8873945
Regular	11	3	24	0.6735925	0.6326965	1.9284707
Regular	11	3	25	0.6497989	0.5659555	1.9688172
Regular	11	3	26	0.6796247	0.601066	2.0085306
Regular	11	3	27	0.70073724	0.61989796	2.0475945
Regular	11	3	28	0.6461126	0.60037017	2.086053
Regular	11	3	29	0.6786193	0.5967864	2.123972
Regular	12	0	0	0.37231904	0.5	0.6096013
Regular	12	0	1	0.37231904	0.5	0.70105207
Regular	12	0	2	0.37231904	0.5	0.7925028
Regular	12	0	3	0.37231904	0.5	0.88079995
Regular	12	0	4	0.37231904	0.5	0.9610182
Regular	12	0	5	0.37231904	0.5	1.0412365
Regular	12	0	6	0.37231904	0.5	1.1214547
Regular	12	0	7	0.37231904	0.5	1.1957726
Regular	12	0	8	0.37365952	0.5010678	1.2691821
Regular	12	0	9	0.4205764	0.538441	1.3364905
Regular	12	0	10	0.6632038	0.7315307	1.4035773
Regular	12	0	11	0.6990617	0.7597283	1.4658688
Regular	12	0	12	0.7262064	0.7789712	1.5268815
Regular	12	0	13	0.73123324	0.7842571	1.5878941
Regular	12	0	14	0.769437	0.8121263	1.6438749
Regular	12	0	15	0.78652817	0.82720554	1.6984396
Regular	12	0	16	0.8207105	0.85187125	1.7525039
Regular	12	0	17	0.866622	0.8840494	1.8052391
Regular	12	0	18	0.92426276	0.92666936	1.8567197
Regular	12	0	19	0.8491957	0.86504126	1.9070251
Regular	12	0	20	0.77446383	0.80477875	1.9562396
Regular	12	0	21	0.83981234	0.82918715	2.0044534
Regular	12	0	22	0.849866	0.8696033	2.0517638
Regular	12	0	23	0.730563	0.7300768	2.098171
Regular	12	0	24	0.76407504	0.77398276	2.143775
Regular	12	0	25	0.8424933	0.83022416	2.1885715
Regular	12	0	26	0.6970509	0.7107054	2.2326822
Regular	12	0	27	0.661193	0.69733834	2.276082
Regular	12	0	28	0.6571716	0.6591641	2.318791
Regular	12	0	29	0.79591155	0.79165316	2.3608918
Regular	12	1	0	0.37231904	0.5	0.575004
Regular	12	1	1	0.37231904	0.5	0.6639164
Regular	12	1	2	0.37231904	0.5	0.7367993
Regular	12	1	3	0.613941	0.692472	0.8096822
Regular	12	1	4	0.70207775	0.76231396	0.8825651
Regular	12	1	5	0.72352546	0.7786665	0.95544803
Regular	12	1	6	0.7188338	0.7751123	1.0282868
Regular	12	1	7	0.72386056	0.7791166	1.0951954
Regular	12	1	8	0.76508045	0.8093883	1.162104
Regular	12	1	9	0.7496649	0.79729164	1.2245001
Regular	12	1	10	0.90650135	0.8921975	1.2861004
Regular	12	1	11	0.9091823	0.90843135	1.3434169
Regular	12	1	12	0.9108579	0.90518874	1.3998998
Regular	12	1	13	0.8461796	0.8051473	1.4548827
Regular	12	1	14	0.9071716	0.8980411	1.5063945
Regular	12	1	15	0.8947721	0.9013467	1.5579064
Regular	12	1	16	0.89343166	0.8742796	1.6094182
Regular	12	1	17	0.85623324	0.82139504	1.6569012
Regular	12	1	18	0.8441689	0.7978697	1.7030956
Regular	12	1	19	0.894437	0.88643223	1.7491778
Regular	12	1	20	0.85991955	0.82927513	1.7944124
Regular	12	1	21	0.84517425	0.79665655	1.8387215
Regular	12	1	22	0.8699732	0.8460721	1.8821763
Regular	12	1	23	0.8847185	0.865691	1.9248161
Regular	12	1	24	0.8351206	0.79029584	1.9666674
Regular	12	1	25	0.8347855	0.7973527	2.007854
Regular	12	1	26	0.83813673	0.7892196	2.0482996
Regular	12	1	27	0.8391421	0.7880064	2.0881426
Regular	12	1	28	0.8357909	0.7906467	2.127404
Regular	12	1	29	0.82908845	0.7895188	2.1660256
Regular	12	2	0	0.37231904	0.5	0.5591428
Regular	12	2	1	0.37231904	0.5	0.63642824
Regular	12	2	2	0.37231904	0.5	0.7137137
Regular	12	2	3	0.37231904	0.5	0.7861735
Regular	12	2	4	0.37231904	0.5	0.8531792
Regular	12	2	5	0.37231904	0.5	0.92018497
Regular	12	2	6	0.37231904	0.5	0.98719066
Regular	12	2	7	0.37231904	0.5	1.0541964
Regular	12	2	8	0.37231904	0.5	1.1166136
Regular	12	2	9	0.37231904	0.5	1.1784678
Regular	12	2	10	0.37298927	0.5005339	1.235866
Regular	12	2	11	0.41018766	0.5301655	1.2928994
Regular	12	2	12	0.6960456	0.7338898	1.3462404
Regular	12	2	13	0.683311	0.6829158	1.3985957
Regular	12	2	14	0.66152817	0.6163118	1.4506588
Regular	12	2	15	0.6571716	0.6130245	1.4984548
Regular	12	2	16	0.6739276	0.62454116	1.5462509
Regular	12	2	17	0.616622	0.5409921	1.594047
Regular	12	2	18	0.6869973	0.65417707	1.6406242
Regular	12	2	19	0.6015416	0.52238786	1.6835304
Regular	12	2	20	0.5851206	0.49777237	1.7264367
Regular	12	2	21	0.57540214	0.48050988	1.7690994
Regular	12	2	22	0.65650135	0.58191395	1.8109167
Regular	12	2	23	0.64008045	0.56608695	1.851941
Regular	12	2	24	0.6809651	0.63234425	1.8922504
Regular	12	2	25	0.6538204	0.5433427	1.9318734
Regular	12	2	26	0.72319037	0.64236104	1.9708211
Regular	12	2	27	0.6920241	0.64261836	2.0091648
Regular	12	2	28	0.57372653	0.47990754	2.0469437
Regular	12	2	29	0.59148794	0.49954876	2.0841143
Regular	12	3	0	0.37231904	0.5	0.5656273
Regular	12	3	1	0.37231904	0.5	0.64939713
Regular	12	3	2	0.37231904	0.5	0.72751814
Regular	12	3	3	0.37231904	0.5	0.7973073
Regular	12	3	4	0.441689	0.5552589	0.8670965
Regular	12	3	5	0.45710456	0.56753874	0.93688565
Regular	12	3	6	0.49698392	0.5993059	1.0066749
Regular	12	3	7	0.53652817	0.6306231	1.0741566
Regular	12	3	8	0.56266755	0.6514453	1.1384354
Regular	12	3	9	0.56802946	0.6553503	1.2007755
Regular	12	3	10	0.599866	0.6788798	1.2600033
Regular	12	3	11	0.6142761	0.6907249	1.3177043
Regular	12	3	12	0.586126	0.6693995	1.3720444
Regular	12	3	13	0.5991957	0.6774304	1.4263847
Regular	12	3	14	0.6048928	0.67775744	1.4774785
Regular	12	3	15	0.59684986	0.670069	1.5270625
Regular	12	3	16	0.5743968	0.6349724	1.5766466
Regular	12	3	17	0.4802279	0.5308472	1.6262139
Regular	12	3	18	0.47117963	0.49672472	1.6707034
Regular	12	3	19	0.47352546	0.5081143	1.7151928
Regular	12	3	20	0.47620642	0.5120808	1.7595063
Regular	12	3	21	0.49463806	0.5022286	1.8029642
Regular	12	3	22	0.44705093	0.43777293	1.8455703
Regular	12	3	23	0.43867293	0.4376905	1.8873945
Regular	12	3	24	0.508378	0.5164693	1.9284707
Regular	12	3	25	0.49564344	0.50559276	1.9688172
Regular	12	3	26	0.51407504	0.53309166	2.0085306
Regular	12	3	27	0.58176947	0.5989169	2.0475945
Regular	12	3	28	0.5700402	0.5676024	2.086053
Regular	12	3	29	0.48626006	0.5263145	2.123972
Regular	13	0	0	0.37399465	0.5013348	0.6096013
Regular	13	0	1	0.37231904	0.5	0.70105207
Regular	13	0	2	0.37231904	0.5	0.7925028
Regular	13	0	3	0.37231904	0.5	0.88079995
Regular	13	0	4	0.37231904	0.5	0.9610182
Regular	13	0	5	0.37231904	0.5	1.0412365
Regular	13	0	6	0.37231904	0.5	1.1214547
Regular	13	0	7	0.37231904	0.5	1.1957726
Regular	13	0	8	0.37231904	0.5	1.2691821
Regular	13	0	9	0.37231904	0.5	1.3364905
Regular	13	0	10	0.37231904	0.5	1.4035773
Regular	13	0	11	0.37231904	0.5	1.4658688
Regular	13	0	12	0.37231904	0.5	1.5268815
Regular	13	0	13	0.3830429	0.5085424	1.5878941
Regular	13	0	14	0.41320375	0.5325681	1.6438749
Regular	13	0	15	0.6152815	0.6931736	1.6984396
Regular	13	0	16	0.6863271	0.7497673	1.7525039
Regular	13	0	17	0.719504	0.77454764	1.8052391
Regular	13	0	18	0.73089814	0.78325784	1.8567197
Regular	13	0	19	0.7647453	0.8076566	1.9070251
Regular	13	0	20	0.7402815	0.7916479	1.9562396
Regular	13	0	21	0.77613944	0.8170991	2.0044534
Regular	13	0	22	0.8502011	0.87243354	2.0517638
Regular	13	0	23	0.86896783	0.88665044	2.098171
Regular	13	0	24	0.85422254	0.8739891	2.143775
Regular	13	0	25	0.91588473	0.9181646	2.1885715
Regular	13	0	26	0.8428284	0.8641803	2.2326822
Regular	13	0	27	0.82707775	0.8492534	2.276082
Regular	13	0	28	0.83176947	0.8551879	2.318791
Regular	13	0	29	0.8495308	0.8680546	2.3608918
Regular	13	1	0	0.37231904	0.5	0.575004
Regular	13	1	1	0.37231904	0.5	0.6639164
Regular	13	1	2	0.37231904	0.5	0.7367993
Regular	13	1	3	0.5650134	0.653314	0.8096822
Regular	13	1	4	0.54993296	0.64130116	0.8825651
Regular	13	1	5	0.72553617	0.77843726	0.95544803
Regular	13	1	6	0.66756034	0.73042375	1.0282868
Regular	13	1	7	0.65315014	0.6874528	1.0951954
Regular	13	1	8	0.655496	0.70653224	1.162104
Regular	13	1	9	0.6809651	0.7389047	1.2245001
Regular	13	1	10	0.70375335	0.74076205	1.2861004
Regular	13	1	11	0.78518766	0.79849064	1.3434169
Regular	13	1	12	0.7660858	0.7380502	1.3998998
Regular	13	1	13	0.8351206	0.792493	1.4548827
Regular	13	1	14	0.83813673	0.791783	1.5063945
Regular	13	1	15	0.76038873	0.74449766	1.5579064
Regular	13	1	16	0.8364611	0.7871525	1.6094182
Regular	13	1	17	0.83780164	0.7887696	1.6569012
Regular	13	1	18	0.7627346	0.72988796	1.7030956
Regular	13	1	19	0.77044237	0.7512246	1.7491778
Regular	13	1	20	0.7714477	0.7501945	1.7944124
Regular	13	1	21	0.775134	0.76008856	1.8387215
Regular	13	1	22	0.77680963	0.74457866	1.8821763
Regular	13	1	23	0.769437	0.7370579	1.9248161
Regular	13	1	24	0.80529493	0.79967713	1.9666674
Regular	13	1	25	0.8200402	0.78011394	2.007854
Regular	13	1	26	0.7580429	0.7281647	2.0482996
Regular	13	1	27	0.82573724	0.7819058	2.0881426
Regular	13	1	28	0.8247319	0.7801894	2.127404
Regular	13	1	29	0.83042896	0.78454447	2.1660256
Regular	13	2	0	0.37231904	0.5	0.5591428
Regular	13	2	1	0.37231904	0.5	0.63642824
Regular	13	2	2	0.37231904	0.5	0.7137137
Regular	13	2	3	0.37231904	0.5	0.7861735
Regular	13	2	4	0.37231904	0.5	0.8531792
Regular	13	2	5	0.37231904	0.5	0.92018497
Regular	13	2	6	0.37231904	0.5	0.98719066
Regular	13	2	7	0.37231904	0.5	1.0541964
Regular	13	2	8	0.37231904	0.5	1.1166136
Regular	13	2	9	0.37231904	0.5	1.1784678
Regular	13	2	10	0.37298927	0.5005339	1.235866
Regular	13	2	11	0.60455763	0.6831664	1.2928994
Regular	13	2	12	0.68230563	0.6427498	1.3462404
Regular	13	2	13	0.67493296	0.6315672	1.3985957
Regular	13	2	14	0.67660856	0.6426059	1.4506588
Regular	13	2	15	0.6886729	0.59271073	1.4984548
Regular	13	2	16	0.70375335	0.6140613	1.5462509
Regular	13	2	17	0.71648794	0.6339094	1.594047
Regular	13	2	18	0.72922254	0.64899707	1.6406242
Regular	13	2	19	0.77044237	0.7133242	1.6835304
Regular	13	2	20	0.6521448	0.5409094	1.7264367
Regular	13	2	21	0.7567024	0.688281	1.7690994
Regular	13	2	22	0.66152817	0.55735564	1.8109167
Regular	13	2	23	0.65683645	0.54721004	1.851941
Regular	13	2	24	0.66018766	0.556654	1.8922504
Regular	13	2	25	0.70542896	0.62143815	1.9318734
Regular	13	2	26	0.65482575	0.5437774	1.9708211
Regular	13	2	27	0.6461126	0.5322593	2.0091648
Regular	13	2	28	0.64946383	0.5471961	2.0469437
Regular	13	2	29	0.652815	0.5419926	2.0841143
Regular	13	3	0	0.37231904	0.5	0.5656273
Regular	13	3	1	0.37231904	0.5	0.64939713
Regular	13	3	2	0.37231904	0.5	0.72751814
Regular	13	3	3	0.37231904	0.5	0.7973073
Regular	13	3	4	0.37231904	0.5	0.8670965
Regular	13	3	5	0.37231904	0.5	0.93688565
Regular	13	3	6	0.37231904	0.5	1.0066749
Regular	13	3	7	0.44101876	0.55472505	1.0741566
Regular	13	3	8	0.45375335	0.56486917	1.1384354
Regular	13	3	9	0.45542896	0.56620395	1.2007755
Regular	13	3	10	0.4708445	0.5784837	1.2600033
Regular	13	3	11	0.5093834	0.60918313	1.3177043
Regular	13	3	12	0.5254692	0.6219968	1.3720444
Regular	13	3	13	0.5	0.6017085	1.4263847
Regular	13	3	14	0.5549598	0.6454885	1.4774785
Regular	13	3	15	0.5563003	0.6463732	1.5270625
Regular	13	3	16	0.55127347	0.6425521	1.5766466
Regular	13	3	17	0.566689	0.6544656	1.6262139
Regular	13	3	18	0.6008713	0.6816947	1.6707034
Regular	13	3	19	0.5747319	0.659957	1.7151928
Regular	13	3	20	0.53719836	0.5516944	1.7595063
Regular	13	3	21	0.60757375	0.576079	1.8029642
Regular	13	3	22	0.6397453	0.573693	1.8455703
Regular	13	3	23	0.6484584	0.5799014	1.8873945
Regular	13	3	24	0.6853217	0.60889983	1.9284707
Regular	13	3	25	0.6363941	0.570108	1.9688172
Regular	13	3	26	0.6689008	0.5950869	2.0085306
Regular	13	3	27	0.67459786	0.6001743	2.0475945
Regular	13	3	28	0.6672252	0.5941183	2.086053
Regular	13	3	29	0.65482575	0.58186084	2.123972
Regular	14	0	0	0.37231904	0.5	0.6096013
Regular	14	0	1	0.62768096	0.5	0.70105207
Regular	14	0	2	0.37231904	0.5	0.7925028
Regular	14	0	3	0.37231904	0.5	0.88079995
Regular	14	0	4	0.37231904	0.5	0.9610182
Regular	14	0	5	0.37231904	0.5	1.0412365
Regular	14	0	6	0.37231904	0.5	1.1214547
Regular	14	0	7	0.37231904	0.5	1.1957726
Regular	14	0	8	0.37231904	0.5	1.2691821
Regular	14	0	9	0.37231904	0.5	1.3364905
Regular	14	0	10	0.37231904	0.5	1.4035773
Regular	14	0	11	0.37231904	0.5	1.4658688
Regular	14	0	12	0.37399465	0.5013348	1.5268815
Regular	14	0	13	0.38337803	0.5088094	1.5878941
Regular	14	0	14	0.70241284	0.76148236	1.6438749
Regular	14	0	15	0.6866622	0.7498511	1.6984396
Regular	14	0	16	0.6652145	0.7313015	1.7525039
Regular	14	0	17	0.65147454	0.7207227	1.8052391
Regular	14	0	18	0.7570375	0.8024322	1.8567197
Regular	14	0	19	0.7711126	0.8147427	1.9070251
Regular	14	0	20	0.70542896	0.76150477	1.9562396
Regular	14	0	21	0.8930965	0.90660334	2.0044534
Regular	14	0	22	0.905496	0.91702974	2.0517638
Regular	14	0	23	0.92091155	0.9285772	2.098171
Regular	14	0	24	0.90315014	0.9158935	2.143775
Regular	14	0	25	0.89410186	0.9086858	2.1885715
Regular	14	0	26	0.9346515	0.93439555	2.2326822
Regular	14	0	27	0.922252	0.92579997	2.276082
Regular	14	0	28	0.91957104	0.9253123	2.318791
Regular	14	0	29	0.9205764	0.9295919	2.3608918
Regular	14	1	0	0.62768096	0.5	0.575004
Regular	14	1	1	0.37231904	0.5	0.6639164
Regular	14	1	2	0.37231904	0.5	0.7367993
Regular	14	1	3	0.37231904	0.5	0.8096822
Regular	14	1	4	0.37231904	0.5	0.8825651
Regular	14	1	5	0.6595174	0.7285943	0.95544803
Regular	14	1	6	0.644437	0.71639836	1.0282868
Regular	14	1	7	0.6283512	0.7035847	1.0951954
Regular	14	1	8	0.6286863	0.70366853	1.162104
Regular	14	1	9	0.61293566	0.691488	1.2245001
Regular	14	1	10	0.6430965	0.7151475	1.2861004
Regular	14	1	11	0.72017425	0.7752646	1.3434169
Regular	14	1	12	0.78317696	0.8195925	1.3998998
Regular	14	1	13	0.7496649	0.7943621	1.4548827
Regular	14	1	14	0.7828418	0.8207903	1.5063945
Regular	14	1	15	0.8103217	0.8423141	1.5579064
Regular	14	1	16	0.79993296	0.83641887	1.6094182
Regular	14	1	17	0.8113271	0.84146714	1.6569012
Regular	14	1	18	0.81735927	0.8431597	1.7030956
Regular	14	1	19	0.8331099	0.8505798	1.7491778
Regular	14	1	20	0.8572386	0.86558914	1.7944124
Regular	14	1	21	0.7955764	0.82525855	1.8387215
Regular	14	1	22	0.7747989	0.8028486	1.8821763
Regular	14	1	23	0.70006704	0.7493605	1.9248161
Regular	14	1	24	0.7808311	0.8166253	1.9666674
Regular	14	1	25	0.7161528	0.7651037	2.007854
Regular	14	1	26	0.7094504	0.76324344	2.0482996
Regular	14	1	27	0.8310992	0.84696406	2.0881426
Regular	14	1	28	0.7905496	0.8131982	2.127404
Regular	14	1	29	0.7372654	0.7436551	2.1660256
Regular	14	2	0	0.37231904	0.5	0.5591428
Regular	14	2	1	0.37231904	0.5	0.63642824
Regular	14	2	2	0.37231904	0.5	0.7137137
Regular	14	2	3	0.37231904	0.5	0.7861735
Regular	14	2	4	0.37231904	0.5	0.8531792
Regular	14	2	5	0.37231904	0.5	0.92018497
Regular	14	2	6	0.37231904	0.5	0.98719066
Regular	14	2	7	0.37231904	0.5	1.0541964
Regular	14	2	8	0.37231904	0.5	1.1166136
Regular	14	2	9	0.51541555	0.61215734	1.1784678
Regular	14	2	10	0.63505363	0.58387077	1.235866
Regular	14	2	11	0.6481233	0.54045236	1.2928994
Regular	14	2	12	0.63739944	0.51836103	1.3462404
Regular	14	2	13	0.65851206	0.5492772	1.3985957
Regular	14	2	14	0.65315014	0.541161	1.4506588
Regular	14	2	15	0.6538204	0.54279345	1.4984548
Regular	14	2	16	0.63103217	0.51017636	1.5462509
Regular	14	2	17	0.6280161	0.5057598	1.594047
Regular	14	2	18	0.66219836	0.5555093	1.6406242
Regular	14	2	19	0.6330429	0.51324284	1.6835304
Regular	14	2	20	0.65851206	0.5479955	1.7264367
Regular	14	2	21	0.6508043	0.53801066	1.7690994
Regular	14	2	22	0.6286863	0.5059275	1.8109167
Regular	14	2	23	0.64041555	0.52424234	1.851941
Regular	14	2	24	0.6357239	0.51775867	1.8922504
Regular	14	2	25	0.6591823	0.5520082	1.9318734
Regular	14	2	26	0.625	0.50207555	1.9708211
Regular	14	2	27	0.6756032	0.57570827	2.0091648
Regular	14	2	28	0.647118	0.5328771	2.0469437
Regular	14	2	29	0.62734586	0.5046766	2.0841143
Regular	14	3	0	0.37231904	0.5	0.5656273
Regular	14	3	1	0.37231904	0.5	0.64939713
Regular	14	3	2	0.37231904	0.5	0.72751814
Regular	14	3	3	0.37231904	0.5	0.7973073
Regular	14	3	4	0.37231904	0.5	0.8670965
Regular	14	3	5	0.37231904	0.5	0.93688565
Regular	14	3	6	0.37231904	0.5	1.0066749
Regular	14	3	7	0.37231904	0.5	1.0741566
Regular	14	3	8	0.37231904	0.5	1.1384354
Regular	14	3	9	0.43800268	0.5523225	1.2007755
Regular	14	3	10	0.4447051	0.55766153	1.2600033
Regular	14	3	11	0.44571045	0.5584624	1.3177043
Regular	14	3	12	0.46682304	0.5752803	1.3720444
Regular	14	3	13	0.5	0.6017085	1.4263847
Regular	14	3	14	0.5073727	0.60758144	1.4774785
Regular	14	3	15	0.5418901	0.6350774	1.5270625
Regular	14	3	16	0.5338472	0.6286706	1.5766466
Regular	14	3	17	0.5288204	0.62466633	1.6262139
Regular	14	3	18	0.5519437	0.64308596	1.6707034
Regular	14	3	19	0.5764075	0.6625734	1.7151928
Regular	14	3	20	0.56769437	0.6556327	1.7595063
Regular	14	3	21	0.5703753	0.6522755	1.8029642
Regular	14	3	22	0.5341823	0.62197995	1.8455703
Regular	14	3	23	0.49631366	0.54182994	1.8873945
Regular	14	3	24	0.56802946	0.594014	1.9284707
Regular	14	3	25	0.53652817	0.56910366	1.9688172
Regular	14	3	26	0.7245308	0.71849716	2.0085306
Regular	14	3	27	0.730563	0.72311926	2.0475945
Regular	14	3	28	0.7985925	0.77712727	2.086053
Regular	14	3	29	0.6997319	0.69892585	2.123972
Joint	0	0	0	0.37231904	0.5	0.37787524
Joint	0	0	1	0.37231904	0.5	0.40122843
Joint	0	0	2	0.6836461	0.7478148	0.42458162
Joint	0	0	3	0.75067025	0.8006558	0.44793484
Joint	0	0	4	0.9044906	0.920257	0.47128803
Joint	0	0	5	0.8113271	0.8480585	0.4946412
Joint	0	0	6	0.90851206	0.9040525	0.5179944
Joint	0	0	7	0.9024799	0.9003459	0.5413476
Joint	0	0	8	0.902815	0.9167251	0.56470084
Joint	0	0	9	0.9091823	0.9179522	0.588054
Joint	0	0	10	0.87768096	0.8957883	0.6114072
Joint	0	0	11	0.8223861	0.8526567	0.63421774
Joint	0	0	12	0.9021448	0.9169236	0.65585005
Joint	0	0	13	0.91152817	0.91725755	0.6774824
Joint	0	0	14	0.9078418	0.916152	0.69911474
Joint	0	0	15	0.8203753	0.8521536	0.72074705
Joint	0	0	16	0.91018766	0.9204009	0.74237937
Joint	0	0	17	0.90985256	0.9208664	0.7640117
Joint	0	0	18	0.9128686	0.92473364	0.785644
Joint	0	0	19	0.911193	0.9199201	0.8072763
Joint	0	0	20	0.9142091	0.9247029	0.8283677
Joint	0	0	21	0.90851206	0.91668594	0.84891
Joint	0	0	22	0.9292895	0.9282934	0.86945224
Joint	0	0	23	0.92426276	0.9323453	0.8890869
Joint	0	0	24	0.911193	0.92358196	0.9085505
Joint	0	0	25	0.92091155	0.9305912	0.92801416
Joint	0	0	26	0.91621983	0.9268539	0.9466057
Joint	0	0	27	0.91789544	0.9283717	0.96499664
Joint	0	0	28	0.89175606	0.90462005	0.98338753
Joint	0	0	29	0.8391421	0.86051154	1.0015776
Joint	1	0	0	0.37231904	0.5	0.37787524
Joint	1	0	1	0.37265417	0.50026697	0.40122843
Joint	1	0	2	0.5341823	0.62893754	0.42458162
Joint	1	0	3	0.54490614	0.63747996	0.44793484
Joint	1	0	4	0.6263405	0.7021661	0.47128803
Joint	1	0	5	0.8930965	0.91026515	0.4946412
Joint	1	0	6	0.80328417	0.8407362	0.5179944
Joint	1	0	7	0.8203753	0.8536184	0.5413476
Joint	1	0	8	0.8927614	0.90889966	0.56470084
Joint	1	0	9	0.9313003	0.9320922	0.588054
Joint	1	0	10	0.93063	0.9300936	0.6114072
Joint	1	0	11	0.897118	0.914384	0.63421774
Joint	1	0	12	0.9008043	0.9165881	0.65585005
Joint	1	0	13	0.9128686	0.9179592	0.6774824
Joint	1	0	14	0.86126006	0.8847217	0.69911474
Joint	1	0	15	0.8310992	0.85868204	0.72074705
Joint	1	0	16	0.9168901	0.9209795	0.74237937
Joint	1	0	17	0.92459786	0.93389386	0.7640117
Joint	1	0	18	0.9061662	0.92104244	0.785644
Joint	1	0	19	0.93029493	0.9342209	0.8072763
Joint	1	0	20	0.92258716	0.9313767	0.8283677
Joint	1	0	21	0.9095174	0.9231627	0.84891
Joint	1	0	22	0.90985256	0.92068326	0.86945224
Joint	1	0	23	0.9380027	0.9399946	0.8890869
Joint	1	0	24	0.9299598	0.93248916	0.9085505
Joint	1	0	25	0.92493296	0.92720324	0.92801416
Joint	1	0	26	0.93197054	0.9364711	0.9466057
Joint	1	0	27	0.92627347	0.9317498	0.96499664
Joint	1	0	28	0.9155496	0.9226581	0.98338753
Joint	1	0	29	0.89745307	0.91336936	1.0015776
Joint	2	0	0	0.37231904	0.5	0.37787524
Joint	2	0	1	0.37231904	0.5	0.40122843
Joint	2	0	2	0.38371313	0.50907636	0.42458162
Joint	2	0	3	0.61126006	0.69033635	0.44793484
Joint	2	0	4	0.73491955	0.78774285	0.47128803
Joint	2	0	5	0.863941	0.8897868	0.4946412
Joint	2	0	6	0.86461127	0.887025	0.5179944
Joint	2	0	7	0.82573724	0.8577065	0.5413476
Joint	2	0	8	0.9296247	0.9305744	0.56470084
Joint	2	0	9	0.9132038	0.9259161	0.588054
Joint	2	0	10	0.8991287	0.9090282	0.6114072
Joint	2	0	11	0.89745307	0.9122708	0.63421774
Joint	2	0	12	0.90180963	0.9155581	0.65585005
Joint	2	0	13	0.9135389	0.92471826	0.6774824
Joint	2	0	14	0.8967828	0.91503257	0.69911474
Joint	2	0	15	0.8806971	0.8996556	0.72074705
Joint	2	0	16	0.90348524	0.9141464	0.74237937
Joint	2	0	17	0.88840485	0.90542924	0.7640117
Joint	2	0	18	0.8897453	0.9086942	0.785644
Joint	2	0	19	0.886059	0.90374374	0.8072763
Joint	2	0	20	0.9168901	0.92335975	0.8283677
Joint	2	0	21	0.8736595	0.8914863	0.84891
Joint	2	0	22	0.91621983	0.911474	0.86945224
Joint	2	0	23	0.9259383	0.9367926	0.8890869
Joint	2	0	24	0.91588473	0.9225589	0.9085505
Joint	2	0	25	0.9078418	0.919997	0.92801416
Joint	2	0	26	0.9142091	0.924886	0.9466057
Joint	2	0	27	0.91789544	0.92690694	0.96499664
Joint	2	0	28	0.92091155	0.9298588	0.98338753
Joint	2	0	29	0.9296247	0.9358841	1.0015776
Joint	3	0	0	0.37231904	0.5	0.37787524
Joint	3	0	1	0.37265417	0.50026697	0.40122843
Joint	3	0	2	0.68766755	0.75083506	0.42458162
Joint	3	0	3	0.68565685	0.7494165	0.44793484
Joint	3	0	4	0.76172924	0.8061695	0.47128803
Joint	3	0	5	0.95341825	0.95428836	0.4946412
Joint	3	0	6	0.83947724	0.8682853	0.5179944
Joint	3	0	7	0.852882	0.8721889	0.5413476
Joint	3	0	8	0.836126	0.84584165	0.56470084
Joint	3	0	9	0.8508713	0.8736998	0.588054
Joint	3	0	10	0.83813673	0.86813295	0.6114072
Joint	3	0	11	0.84819037	0.8710149	0.63421774
Joint	3	0	12	0.8475201	0.8726781	0.65585005
Joint	3	0	13	0.9346515	0.93842363	0.6774824
Joint	3	0	14	0.9168901	0.92335975	0.69911474
Joint	3	0	15	0.8408177	0.8702686	0.72074705
Joint	3	0	16	0.9276139	0.9350147	0.74237937
Joint	3	0	17	0.902815	0.9189222	0.7640117
Joint	3	0	18	0.9235925	0.9340085	0.785644
Joint	3	0	19	0.9168901	0.92555684	0.8072763
Joint	3	0	20	0.9299598	0.9277288	0.8283677
Joint	3	0	21	0.9132038	0.9079729	0.84891
Joint	3	0	22	0.9091823	0.9126425	0.86945224
Joint	3	0	23	0.84517425	0.871908	0.8890869
Joint	3	0	24	0.9256032	0.92975116	0.9085505
Joint	3	0	25	0.8863941	0.90364444	0.92801416
Joint	3	0	26	0.9329759	0.93452555	0.9466057
Joint	3	0	27	0.913874	0.92883015	0.96499664
Joint	3	0	28	0.92459786	0.92290825	0.98338753
Joint	3	0	29	0.91990614	0.9257623	1.0015776
Joint	4	0	0	0.37231904	0.5	0.37787524
Joint	4	0	1	0.37298927	0.5005339	0.40122843
Joint	4	0	2	0.5201072	0.61772555	0.42458162
Joint	4	0	3	0.6343834	0.7082067	0.44793484
Joint	4	0	4	0.6739276	0.7400732	0.47128803
Joint	4	0	5	0.79490614	0.8357103	0.4946412
Joint	4	0	6	0.8294236	0.8591782	0.5179944
Joint	4	0	7	0.8491957	0.8699848	0.5413476
Joint	4	0	8	0.8150134	0.8497133	0.56470084
Joint	4	0	9	0.8367962	0.866699	0.588054
Joint	4	0	10	0.81937	0.8524513	0.6114072
Joint	4	0	11	0.92124665	0.92573154	0.63421774
Joint	4	0	12	0.8243968	0.85554016	0.65585005
Joint	4	0	13	0.92325735	0.93319225	0.6774824
Joint	4	0	14	0.90315014	0.9190061	0.69911474
Joint	4	0	15	0.8535523	0.8740045	0.72074705
Joint	4	0	16	0.90315014	0.9180906	0.74237937
Joint	4	0	17	0.9091823	0.92069864	0.7640117
Joint	4	0	18	0.9132038	0.92518365	0.785644
Joint	4	0	19	0.90482575	0.91814375	0.8072763
Joint	4	0	20	0.9041555	0.91541266	0.8283677
Joint	4	0	21	0.89075065	0.88148177	0.84891
Joint	4	0	22	0.911193	0.91259634	0.86945224
Joint	4	0	23	0.9132038	0.9163952	0.8890869
Joint	4	0	24	0.92258716	0.92625004	0.9085505
Joint	4	0	25	0.9088472	0.9088968	0.92801416
Joint	4	0	26	0.9219169	0.92058957	0.9466057
Joint	4	0	27	0.9256032	0.92169505	0.96499664
Joint	4	0	28	0.9024799	0.90235996	0.98338753
Joint	4	0	29	0.91823053	0.9242444	1.0015776
Joint	5	0	0	0.37231904	0.5	0.37787524
Joint	5	0	1	0.39041555	0.5144154	0.40122843
Joint	5	0	2	0.650134	0.72093654	0.42458162
Joint	5	0	3	0.761059	0.808382	0.44793484
Joint	5	0	4	0.8086461	0.8459229	0.47128803
Joint	5	0	5	0.8243968	0.8573711	0.4946412
Joint	5	0	6	0.8367962	0.8657835	0.5179944
Joint	5	0	7	0.8408177	0.85763514	0.5413476
Joint	5	0	8	0.8247319	0.8559902	0.56470084
Joint	5	0	9	0.9205764	0.9266624	0.588054
Joint	5	0	10	0.8357909	0.86205316	0.6114072
Joint	5	0	11	0.8411528	0.8661413	0.63421774
Joint	5	0	12	0.9108579	0.9207517	0.65585005
Joint	5	0	13	0.8374665	0.8575289	0.6774824
Joint	5	0	14	0.8367962	0.86083996	0.69911474
Joint	5	0	15	0.83378017	0.86008525	0.72074705
Joint	5	0	16	0.9168901	0.9220781	0.74237937
Joint	5	0	17	0.9252681	0.9327799	0.7640117
Joint	5	0	18	0.92158175	0.9216043	0.785644
Joint	5	0	19	0.81802946	0.8488202	0.8072763
Joint	5	0	20	0.9235925	0.931262	0.8283677
Joint	5	0	21	0.8428284	0.8683915	0.84891
Joint	5	0	22	0.82875335	0.8562641	0.86945224
Joint	5	0	23	0.90650135	0.9167321	0.8890869
Joint	5	0	24	0.92828417	0.93481624	0.9085505
Joint	5	0	25	0.92459786	0.9285841	0.92801416
Joint	5	0	26	0.9400134	0.9432441	0.9466057
Joint	5	0	27	0.916555	0.9276701	0.96499664
Joint	5	0	28	0.9299598	0.9308413	0.98338753
Joint	5	0	29	0.9349866	0.9396061	1.0015776
Joint	6	0	0	0.37231904	0.5	0.37787524
Joint	6	0	1	0.37231904	0.5	0.40122843
Joint	6	0	2	0.63505363	0.7091068	0.42458162
Joint	6	0	3	0.73324394	0.7869574	0.44793484
Joint	6	0	4	0.8783512	0.9008995	0.47128803
Joint	6	0	5	0.9168901	0.9272047	0.4946412
Joint	6	0	6	0.87768096	0.8965206	0.5179944
Joint	6	0	7	0.8203753	0.8347597	0.5413476
Joint	6	0	8	0.9058311	0.9200431	0.56470084
Joint	6	0	9	0.82573724	0.8555094	0.588054
Joint	6	0	10	0.8981233	0.9118892	0.6114072
Joint	6	0	11	0.90683645	0.92102706	0.63421774
Joint	6	0	12	0.9135389	0.9270985	0.65585005
Joint	6	0	13	0.9041555	0.9095537	0.6774824
Joint	6	0	14	0.902815	0.9114154	0.69911474
Joint	6	0	15	0.78518766	0.82430685	0.72074705
Joint	6	0	16	0.8827078	0.8981447	0.74237937
Joint	6	0	17	0.90817696	0.9129402	0.7640117
Joint	6	0	18	0.9095174	0.9193177	0.785644
[truncated: 12,851 more rows]
